# Supplementary material for: Loss of CorA, the primary magnesium transporter of Salmonella, is alleviated by MgtA and PhoP-dependent compensatory mechanisms
Source: PLoS One. 2023 Sep 15;18(9):e0291736. doi: 10.1371/journal.pone.0291736 (PMC10503707; doi:10.1371/journal.pone.0291736)
Supplement: S1 Dataset — (XLSX) [file pone.0291736.s001.xlsx]

## Sheet: Study
Details of the excel file
List of tabs
Tab	Description
ID Table	List of proteins identified in all samples. This list is sorted according to the sum of the iBAQ values (column BW)
6910 vs G564	List of the significant proteins (present/absent = Exclusive & significantly abundant proteins with an associated Fold change) from the pairwise comparison between Strain 6910 and Strain G564
6910 vs H437	List of the significant proteins (present/absent = Exclusive & significantly abundant proteins with an associated Fold change) from the pairwise comparison between Strain 6910 and Strain H437
6910 vs H876	List of the significant proteins (present/absent = Exclusive & significantly abundant proteins with an associated Fold change) from the pairwise comparison between Strain 6910 and Strain H876
Proteome analysis
Conditions	Strain ID-Biological replicate	Experiment	Nb of identified proteins
Global			2688
WT LB(PFM27592)+MgCl2 10mM	6910-1	1	2327
	6910-2	2	2331
	6910-3	3	2335
	6910-4	4	2323
	6910-5	5	2333
DcorADkm LB(PFM27592)+MgCl2 10mM	G564-1	6	2316
	G564-2	7	2390
	G564-3	8	2361
	G564-4	9	2388
	G564-5	10	2385
DphoPDkm LB(PFM27592)+MgCl2 10mM	H437-1	26	2340
	H437-2	27	2371
	H437-3	28	2361
	H437-4	29	2345
	H437-5	30	2350
DcorADkm phoPDkm LB(PFM27592)+MgCl2 10mM	H876-1	31	2412
	H876-2	32	2424
	H876-3	33	2397
	H876-4	34	2404
	H876-5	35	2398

## Sheet: ID Table
Identification table:			rpoS / phoP / mgtA* / corA	* For the identification and relative abundance of MgtA in the different strains, see S1 text and S19 and S20Figs
			Proteins only identified with one peptide
			Usual contaminants in proteomic results
			Proteins only identified by site
			Reverse proteins						Nb of significant proteins			nb of identified proteins with at leat 1 identified peptide (only identified by site, contaminant and reverse proteins excluded)
									53	150	493	2687	2682	2326	2330	2334	2322	2332	2315	2389	2360	2387	2384	2339	2370	2360	2344	2349	2411	2423	2396	2403	2397
Protein identifiers									Statistical analysis - Pairwise comparison			Peptide view
Protein IDs	Majority protein IDs	STM ID	Fasta headers	Mol. weight [kDa]	Sequence lengths	Q-value	Score	Number of proteins	6910 vs G564	6910 vs H437	6910 vs H876	Sum of peptides	Sum of unique peptides	Peptides 1	Peptides 2	Peptides 3	Peptides 4	Peptides 5	Peptides 6	Peptides 7	Peptides 8	Peptides 9	Peptides 10	Peptides 26	Peptides 27	Peptides 28	Peptides 29	Peptides 30	Peptides 31	Peptides 32	Peptides 33	Peptides 34	Peptides 35	Unique peptides 1	Unique peptides 2	Unique peptides 3	Unique peptides 4	Unique peptides 5	Unique peptides 6	Unique peptides 7	Unique peptides 8	Unique peptides 9	Unique peptides 10	Unique peptides 26	Unique peptides 27	Unique peptides 28	Unique peptides 29	Unique peptides 30	Unique peptides 31
A0A0F6BA84	A0A0F6BA84	STM14_5097	tr|A0A0F6BA84|A0A0F6BA84_SALT1 UPF0337 protein YjbJ OS=Salmonella typhimurium (strain 14028s / SGSC 2262) OX=588858 GN=yjbJ PE=3 SV=1	8.4594	70	0	323.31	1	#N/A	#N/A	#N/A	168	168	9	8	8	8	8	9	8	8	8	8	8	10	8	9	8	8	9	9	9	8	9	8	8	8	8	9	8	8	8	8	8	10	8	9	8	8
A0A0F6BA04	A0A0F6BA04	STM14_5011	tr|A0A0F6BA04|A0A0F6BA04_SALT1 Transcriptional regulator HU subunit alpha OS=Salmonella typhimurium (strain 14028s / SGSC 2262) OX=588858 GN=hupA PE=3 SV=1	9.5208	90	0	323.31	1	#N/A	#N/A	#N/A	163	163	9	9	8	9	8	8	8	8	8	8	8	8	8	8	8	8	8	8	8	8	9	9	8	9	8	8	8	8	8	8	8	8	8	8	8	8
A0A0F6AZU2	A0A0F6AZU2	STM14_1275	tr|A0A0F6AZU2|A0A0F6AZU2_SALT1 Putative cytoplasmic protein OS=Salmonella typhimurium (strain 14028s / SGSC 2262) OX=588858 GN=ymdF PE=4 SV=1	5.744	55	0	212.13	1	#N/A	#N/A	#N/A	103	64	5	3	5	5	5	5	6	6	6	6	6	6	5	6	5	5	4	5	4	5	3	2	3	3	3	3	4	4	4	4	4	4	3	4	3	3
A0A0F6AYQ9	A0A0F6AYQ9	STM14_0883	tr|A0A0F6AYQ9|A0A0F6AYQ9_SALT1 Uncharacterized protein OS=Salmonella typhimurium (strain 14028s / SGSC 2262) OX=588858 GN=ybgS PE=4 SV=1	13.33	128	0	323.31	1	#N/A	H437 > 6910	#N/A	149	149	7	7	8	7	8	8	7	8	8	8	7	8	8	8	7	7	7	7	7	7	7	7	8	7	8	8	7	8	8	8	7	8	8	8	7	7
A0A0F6AXT0	A0A0F6AXT0	STM14_0534	tr|A0A0F6AXT0|A0A0F6AXT0_SALT1 Transcriptional regulator HU subunit beta OS=Salmonella typhimurium (strain 14028s / SGSC 2262) OX=588858 GN=hupB PE=3 SV=1	9.2395	90	0	323.31	1	#N/A	#N/A	#N/A	159	159	8	8	8	8	8	8	8	8	8	8	8	8	8	8	7	8	8	8	8	8	8	8	8	8	8	8	8	8	8	8	8	8	8	8	7	8
A0A0F6B7F0	A0A0F6B7F0	STM14_4052	tr|A0A0F6B7F0|A0A0F6B7F0_SALT1 Malate dehydrogenase OS=Salmonella typhimurium (strain 14028s / SGSC 2262) OX=588858 GN=mdh PE=3 SV=1	32.475	312	0	323.31	1	#N/A	#N/A	#N/A	470	470	25	24	25	23	25	23	25	26	25	25	23	23	22	24	23	22	21	21	23	22	25	24	25	23	25	23	25	26	25	25	23	23	22	24	23	22
A0A0F6B1B9	A0A0F6B1B9	STM14_1829	tr|A0A0F6B1B9|A0A0F6B1B9_SALT1 Putative cytoplasmic protein OS=Salmonella typhimurium (strain 14028s / SGSC 2262) OX=588858 GN=STM14_1829 PE=4 SV=1	6.1394	60	0	123.65	1	#N/A	#N/A	#N/A	103	64	5	4	5	5	5	5	5	5	5	5	6	6	6	6	5	5	5	5	5	5	3	3	3	3	3	3	3	3	3	3	4	4	4	4	3	3
A0A0F6B9X6	A0A0F6B9X6	STM14_4149	tr|A0A0F6B9X6|A0A0F6B9X6_SALT1 Elongation factor Tu OS=Salmonella typhimurium (strain 14028s / SGSC 2262) OX=588858 GN=tuf_2 PE=3 SV=1	43.283	394	0	323.31	1	#N/A	#N/A	#N/A	617	617	30	29	31	29	30	31	31	31	31	31	32	32	31	31	31	31	32	30	31	32	30	29	31	29	30	31	31	31	31	31	32	32	31	31	31	31
A0A0F6B032	A0A0F6B032	STM14_1369	tr|A0A0F6B032|A0A0F6B032_SALT1 Acyl carrier protein OS=Salmonella typhimurium (strain 14028s / SGSC 2262) OX=588858 GN=acpP PE=3 SV=1	8.6394	78	0	112.68	1	#N/A	#N/A	#N/A	80	80	4	4	4	4	4	4	4	4	4	4	4	4	4	4	4	4	4	4	4	4	4	4	4	4	4	4	4	4	4	4	4	4	4	4	4	4
A0A0F6B1T1	A0A0F6B1T1	STM14_1997	tr|A0A0F6B1T1|A0A0F6B1T1_SALT1 Putative universal stress protein OS=Salmonella typhimurium (strain 14028s / SGSC 2262) OX=588858 GN=ynaF PE=3 SV=1	15.714	144	0	323.31	1	#N/A	#N/A	#N/A	302	302	16	15	16	16	14	15	14	15	14	14	16	13	16	14	16	15	16	16	16	15	16	15	16	16	14	15	14	15	14	14	16	13	16	14	16	15
A0A0F6B244	A0A0F6B244	STM14_2116	sp|A0A0F6B244|HNS_SALT1 DNA-binding protein H-NS OS=Salmonella typhimurium (strain 14028s / SGSC 2262) OX=588858 GN=hns PE=1 SV=1	15.542	137	0	323.31	1	#N/A	#N/A	#N/A	241	222	12	12	11	12	11	11	13	12	12	12	10	12	11	12	11	13	14	14	14	12	11	11	10	11	10	11	12	11	11	11	9	11	10	11	10	12
A0A0F6B220	A0A0F6B220	STM14_2091	tr|A0A0F6B220|A0A0F6B220_SALT1 Putative cytoplasmic protein OS=Salmonella typhimurium (strain 14028s / SGSC 2262) OX=588858 GN=yciG PE=4 SV=1	6.2245	60	0	179.91	1	#N/A	#N/A	#N/A	101	62	5	4	5	5	5	5	5	5	5	5	5	6	6	6	5	4	5	5	5	5	3	3	3	3	3	3	3	3	3	3	3	4	4	4	3	2
A0A0F6B221	A0A0F6B221	STM14_2092	tr|A0A0F6B221|A0A0F6B221_SALT1 Putative cytoplasmic protein OS=Salmonella typhimurium (strain 14028s / SGSC 2262) OX=588858 GN=yciF PE=1 SV=1	18.652	167	0	323.31	1	#N/A	#N/A	#N/A	266	266	12	13	13	13	13	12	13	12	13	13	14	13	14	15	14	14	14	14	13	14	12	13	13	13	13	12	13	12	13	13	14	13	14	15	14	14
A0A0F6B7A8	A0A0F6B7A8	STM14_4009	tr|A0A0F6B7A8|A0A0F6B7A8_SALT1 Putative sigma(54) modulation protein OS=Salmonella typhimurium (strain 14028s / SGSC 2262) OX=588858 GN=yhbH PE=4 SV=1	10.857	95	0	323.31	1	#N/A	#N/A	#N/A	88	88	4	4	4	4	4	4	4	4	4	4	5	4	5	4	5	4	6	6	5	4	4	4	4	4	4	4	4	4	4	4	5	4	5	4	5	4
A0A0F6B7M8	A0A0F6B7M8	STM14_4135	tr|A0A0F6B7M8|A0A0F6B7M8_SALT1 50S ribosomal protein L29 OS=Salmonella typhimurium (strain 14028s / SGSC 2262) OX=588858 GN=rpmC PE=3 SV=1	7.2604	63	0	323.31	1	#N/A	#N/A	#N/A	40	40	2	2	2	2	2	2	2	2	2	2	2	2	2	2	2	2	2	2	2	2	2	2	2	2	2	2	2	2	2	2	2	2	2	2	2	2
A0A0F6B860	A0A0F6B860	STM14_4320	tr|A0A0F6B860|A0A0F6B860_SALT1 Universal stress protein OS=Salmonella typhimurium (strain 14028s / SGSC 2262) OX=588858 GN=uspA PE=3 SV=1	16.08	144	0	323.31	1	#N/A	#N/A	#N/A	198	198	10	10	10	10	10	10	10	10	10	10	10	10	10	9	10	10	10	10	9	10	10	10	10	10	10	10	10	10	10	10	10	10	10	9	10	10
A0A0F6BBA5	A0A0F6BBA5	STM14_5480	tr|A0A0F6BBA5|A0A0F6BBA5_SALT1 Periplasmic protein OS=Salmonella typhimurium (strain 14028s / SGSC 2262) OX=588858 GN=osmY PE=4 SV=1	21.449	205	0	323.31	1	#N/A	#N/A	#N/A	311	311	16	16	16	16	16	15	15	15	15	15	15	16	15	16	15	16	16	16	15	16	16	16	16	16	16	15	15	15	15	15	15	16	15	16	15	16
A0A0F6AXH6	A0A0F6AXH6	STM14_0428	tr|A0A0F6AXH6|A0A0F6AXH6_SALT1 DUF1471 domain-containing protein OS=Salmonella typhimurium (strain 14028s / SGSC 2262) OX=588858 GN=yahO PE=4 SV=1	9.9193	91	0	323.31	1	#N/A	#N/A	#N/A	179	179	9	9	9	9	9	9	9	9	9	9	8	9	9	9	9	9	9	9	9	9	9	9	9	9	9	9	9	9	9	9	8	9	9	9	9	9
A0A0F6B9N3	A0A0F6B9N3	STM14_4878	tr|A0A0F6B9N3|A0A0F6B9N3_SALT1 Superoxide dismutase OS=Salmonella typhimurium (strain 14028s / SGSC 2262) OX=588858 GN=sodA PE=3 SV=1	23.079	206	0	323.31	1	#N/A	#N/A	#N/A	265	265	13	13	13	13	13	12	13	13	13	13	14	13	14	13	14	14	14	13	13	14	13	13	13	13	13	12	13	13	13	13	14	13	14	13	14	14
A0A0F6BAY1	A0A0F6BAY1	STM14_5351	tr|A0A0F6BAY1|A0A0F6BAY1_SALT1 Putative translation initiation inhibitor OS=Salmonella typhimurium (strain 14028s / SGSC 2262) OX=588858 GN=yjgF PE=3 SV=1	13.575	128	0	323.31	1	#N/A	6910 > H437	6910 > H876	160	160	8	8	8	8	8	8	8	8	8	8	8	8	8	8	8	8	8	8	8	8	8	8	8	8	8	8	8	8	8	8	8	8	8	8	8	8
A0A0F6AZD1	A0A0F6AZD1	STM14_1111	tr|A0A0F6AZD1|A0A0F6AZD1_SALT1 Integration host factor subunit beta OS=Salmonella typhimurium (strain 14028s / SGSC 2262) OX=588858 GN=ihfB PE=3 SV=1	10.621	94	0	323.31	1	#N/A	#N/A	#N/A	130	130	7	7	7	7	7	6	6	6	6	6	6	6	6	6	6	7	7	7	7	7	7	7	7	7	7	6	6	6	6	6	6	6	6	6	6	7
A0A0F6BAJ3	A0A0F6BAJ3	STM14_5207	tr|A0A0F6BAJ3|A0A0F6BAJ3_SALT1 60 kDa chaperonin OS=Salmonella typhimurium (strain 14028s / SGSC 2262) OX=588858 GN=groEL PE=3 SV=1	57.285	548	0	323.31	1	#N/A	#N/A	#N/A	824	824	40	41	41	41	41	41	42	42	42	41	41	41	42	41	41	42	41	41	41	41	40	41	41	41	41	41	42	42	42	41	41	41	42	41	41	42
A0A0F6B4I0	A0A0F6B4I0	STM14_2989	tr|A0A0F6B4I0|A0A0F6B4I0_SALT1 Phosphohistidinoprotein-hexose phosphotransferase component of PTS system (Hpr) OS=Salmonella typhimurium (strain 14028s / SGSC 2262) OX=588858 GN=ptsH PE=4 SV=1	9.1193	85	0	323.31	1	#N/A	#N/A	#N/A	158	158	8	8	8	7	8	7	8	9	8	8	8	7	8	8	8	8	9	8	7	8	8	8	8	7	8	7	8	9	8	8	8	7	8	8	8	8
A0A0F6B2E5	A0A0F6B2E5	STM14_2220	tr|A0A0F6B2E5|A0A0F6B2E5_SALT1 Cold shock-like protein CspC OS=Salmonella typhimurium (strain 14028s / SGSC 2262) OX=588858 GN=cspC PE=4 SV=1	7.4023	69	0	323.31	1	#N/A	#N/A	#N/A	100	100	5	5	5	5	5	5	5	5	5	5	5	5	5	5	5	5	5	5	5	5	5	5	5	5	5	5	5	5	5	5	5	5	5	5	5	5
A0A0F6AX15	A0A0F6AX15	STM14_0251	tr|A0A0F6AX15|A0A0F6AX15_SALT1 UPF0325 protein YaeH OS=Salmonella typhimurium (strain 14028s / SGSC 2262) OX=588858 GN=yaeH PE=3 SV=1	15.094	128	0	323.31	1	#N/A	#N/A	#N/A	363	363	19	19	18	21	19	18	18	19	19	18	17	17	17	17	17	18	18	18	18	18	19	19	18	21	19	18	18	19	19	18	17	17	17	17	17	18
A0A0F6B3V1	A0A0F6B3V1	STM14_2749	tr|A0A0F6B3V1|A0A0F6B3V1_SALT1 50S ribosomal protein L25 OS=Salmonella typhimurium (strain 14028s / SGSC 2262) OX=588858 GN=rplY PE=3 SV=1	10.541	94	0	323.31	1	#N/A	#N/A	#N/A	154	154	7	8	9	8	8	7	7	7	8	8	8	8	8	8	8	8	7	8	7	7	7	8	9	8	8	7	7	7	8	8	8	8	8	8	8	8
A0A0F6B6E8	A0A0F6B6E8	STM14_3688	tr|A0A0F6B6E8|A0A0F6B6E8_SALT1 Glycine cleavage system H protein OS=Salmonella typhimurium (strain 14028s / SGSC 2262) OX=588858 GN=gcvH PE=3 SV=1	13.841	129	0	153.87	1	#N/A	#N/A	#N/A	102	102	6	5	5	5	6	6	6	6	5	5	4	5	4	6	5	5	4	5	4	5	6	5	5	5	6	6	6	6	5	5	4	5	4	6	5	5
A0A0F6B1C2	A0A0F6B1C2	STM14_1832	tr|A0A0F6B1C2|A0A0F6B1C2_SALT1 BOF domain-containing protein OS=Salmonella typhimurium (strain 14028s / SGSC 2262) OX=588858 GN=ydeI PE=4 SV=1	14.385	130	0	294.37	1	#N/A	#N/A	#N/A	266	266	13	12	13	12	13	13	13	13	13	13	14	13	14	13	14	13	14	14	15	14	13	12	13	12	13	13	13	13	13	13	14	13	14	13	14	13
A0A0F6AZT9	A0A0F6AZT9	STM14_1271	tr|A0A0F6AZT9|A0A0F6AZT9_SALT1 Uncharacterized protein OS=Salmonella typhimurium (strain 14028s / SGSC 2262) OX=588858 GN=yccJ PE=4 SV=1	8.6896	75	0	323.31	1	#N/A	#N/A	#N/A	131	131	7	6	6	6	7	6	7	7	7	7	7	5	6	5	7	7	7	7	7	7	7	6	6	6	7	6	7	7	7	7	7	5	6	5	7	7
A0A0F6B0P0	A0A0F6B0P0	STM14_1588	tr|A0A0F6B0P0|A0A0F6B0P0_SALT1 Periplasmic protein OS=Salmonella typhimurium (strain 14028s / SGSC 2262) OX=588858 GN=spy PE=3 SV=1	18.234	161	0	323.31	1	#N/A	#N/A	#N/A	334	334	17	17	17	17	17	16	16	16	16	16	17	17	17	17	16	17	17	17	17	17	17	17	17	17	17	16	16	16	16	16	17	17	17	17	16	17
A0A0F6B4I2	A0A0F6B4I2	STM14_2991	tr|A0A0F6B4I2|A0A0F6B4I2_SALT1 Glucose-specific PTS system component OS=Salmonella typhimurium (strain 14028s / SGSC 2262) OX=588858 GN=crr PE=4 SV=1	18.247	169	0	323.31	1	#N/A	#N/A	#N/A	268	268	15	15	12	15	12	14	15	15	13	13	13	13	13	13	13	13	13	13	13	12	15	15	12	15	12	14	15	15	13	13	13	13	13	13	13	13
A0A0F6BAJ2	A0A0F6BAJ2	STM14_5206	tr|A0A0F6BAJ2|A0A0F6BAJ2_SALT1 10 kDa chaperonin OS=Salmonella typhimurium (strain 14028s / SGSC 2262) OX=588858 GN=groES PE=3 SV=1	16.864	157	0	190.45	1	#N/A	#N/A	#N/A	120	120	6	6	6	6	6	6	6	6	6	6	6	6	6	6	6	6	6	6	6	6	6	6	6	6	6	6	6	6	6	6	6	6	6	6	6	6
A0A0F6AXG9	A0A0F6AXG9	STM14_0421	tr|A0A0F6AXG9|A0A0F6AXG9_SALT1 Putative cytoplasmic protein OS=Salmonella typhimurium (strain 14028s / SGSC 2262) OX=588858 GN=STM14_0421 PE=4 SV=1	3.8141	33	0	120.24	1	#N/A	#N/A	#N/A	25	25	1	1	1	1	1	1	1	1	1	1	2	2	2	2	2	1	1	1	1	1	1	1	1	1	1	1	1	1	1	1	2	2	2	2	2	1
A0A0F6B7V7	A0A0F6B7V7	STM14_4215	tr|A0A0F6B7V7|A0A0F6B7V7_SALT1 Phosphoenolpyruvate carboxykinase (ATP) OS=Salmonella typhimurium (strain 14028s / SGSC 2262) OX=588858 GN=pckA PE=3 SV=1	59.647	539	0	323.31	1	#N/A	#N/A	6910 > H876	1013	1013	52	53	52	53	54	50	52	52	53	52	53	52	52	52	49	47	47	48	45	45	52	53	52	53	54	50	52	52	53	52	53	52	52	52	49	47
A0A0F6B132	A0A0F6B132	STM14_1738	tr|A0A0F6B132|A0A0F6B132_SALT1 Superoxide dismutase [Cu-Zn] OS=Salmonella typhimurium (strain 14028s / SGSC 2262) OX=588858 GN=sodC_2 PE=3 SV=1	17.737	173	0	323.31	1	#N/A	#N/A	#N/A	201	201	9	9	8	9	8	10	11	11	11	11	9	11	9	11	10	11	11	11	10	11	9	9	8	9	8	10	11	11	11	11	9	11	9	11	10	11
A0A0F6B5G4	A0A0F6B5G4	STM14_3338	tr|A0A0F6B5G4|A0A0F6B5G4_SALT1 Flagellin OS=Salmonella typhimurium (strain 14028s / SGSC 2262) OX=588858 GN=fljB PE=3 SV=1	52.535	506	0	323.31	1	#N/A	#N/A	6910 > H876	452	177	20	20	20	22	21	22	23	24	23	23	24	22	22	24	22	25	29	21	24	21	6	7	6	8	7	8	9	10	9	9	10	8	9	10	9	11
A0A0F6BAQ8	A0A0F6BAQ8	STM14_5275	tr|A0A0F6BAQ8|A0A0F6BAQ8_SALT1 30S ribosomal protein S6 OS=Salmonella typhimurium (strain 14028s / SGSC 2262) OX=588858 GN=rpsF PE=3 SV=1	15.173	131	0	323.31	1	#N/A	#N/A	#N/A	236	236	11	12	12	11	13	13	11	10	13	13	13	13	12	12	13	11	10	11	11	11	11	12	12	11	13	13	11	10	13	13	13	13	12	12	13	11
A0A0F6B9Y3	A0A0F6B9Y3	STM14_4989	tr|A0A0F6B9Y3|A0A0F6B9Y3_SALT1 50S ribosomal protein L7/L12 OS=Salmonella typhimurium (strain 14028s / SGSC 2262) OX=588858 GN=rplL PE=3 SV=1	12.299	121	0	323.31	1	#N/A	#N/A	#N/A	243	243	12	12	12	12	12	14	12	13	13	13	14	12	13	12	13	11	11	11	11	10	12	12	12	12	12	14	12	13	13	13	14	12	13	12	13	11
A0A0F6B8J8	A0A0F6B8J8	STM14_4462	tr|A0A0F6B8J8|A0A0F6B8J8_SALT1 Glutaredoxin OS=Salmonella typhimurium (strain 14028s / SGSC 2262) OX=588858 GN=grxC PE=3 SV=1	9.1354	83	0	312.66	1	#N/A	#N/A	#N/A	140	140	7	7	7	7	7	7	7	7	7	7	7	7	7	7	7	7	7	7	7	7	7	7	7	7	7	7	7	7	7	7	7	7	7	7	7	7
A0A0F6B9S0	A0A0F6B9S0	STM14_4915	tr|A0A0F6B9S0|A0A0F6B9S0_SALT1 Cell division protein ZapB OS=Salmonella typhimurium (strain 14028s / SGSC 2262) OX=588858 GN=yiiU PE=3 SV=1	9.3123	79	0	323.31	1	#N/A	#N/A	#N/A	226	226	10	10	10	11	10	12	11	12	11	11	12	11	12	12	12	12	12	12	11	12	10	10	10	11	10	12	11	12	11	11	12	11	12	12	12	12
A0A0F6B222	A0A0F6B222	STM14_2093	tr|A0A0F6B222|A0A0F6B222_SALT1 Putative cytoplasmic protein OS=Salmonella typhimurium (strain 14028s / SGSC 2262) OX=588858 GN=yciE PE=4 SV=1	18.972	168	0	323.31	1	#N/A	#N/A	#N/A	355	355	18	18	18	18	18	17	17	17	17	17	18	18	18	18	18	18	18	18	18	18	18	18	18	18	18	17	17	17	17	17	18	18	18	18	18	18
A0A0F6AYY7	A0A0F6AYY7	STM14_964	tr|A0A0F6AYY7|A0A0F6AYY7_SALT1 Glutamine ABC transporter periplasmic protein OS=Salmonella typhimurium (strain 14028s / SGSC 2262) OX=588858 GN=glnH PE=3 SV=1	27.262	248	0	323.31	1	#N/A	#N/A	#N/A	461	461	23	23	23	23	23	23	23	23	23	23	23	23	23	23	23	23	24	23	23	23	23	23	23	23	23	23	23	23	23	23	23	23	23	23	23	23
A0A0F6B980	A0A0F6B980	STM14_4713	tr|A0A0F6B980|A0A0F6B980_SALT1 Thioredoxin OS=Salmonella typhimurium (strain 14028s / SGSC 2262) OX=588858 GN=trxA PE=3 SV=1	11.806	109	0	323.31	1	#N/A	#N/A	#N/A	175	175	9	9	8	9	9	9	9	9	9	9	9	8	9	7	9	9	9	9	8	9	9	9	8	9	9	9	9	9	9	9	9	8	9	7	9	9
A0A0F6B934	A0A0F6B934	STM14_4660	tr|A0A0F6B934|A0A0F6B934_SALT1 ATP synthase epsilon chain OS=Salmonella typhimurium (strain 14028s / SGSC 2262) OX=588858 GN=atpC PE=3 SV=1	15.064	139	0	323.31	1	#N/A	#N/A	#N/A	114	114	6	6	7	6	6	6	7	6	7	7	5	5	5	5	5	5	5	5	5	5	6	6	7	6	6	6	7	6	7	7	5	5	5	5	5	5
A0A0F6B6G9	A0A0F6B6G9	STM14_3709	tr|A0A0F6B6G9|A0A0F6B6G9_SALT1 Phosphoglycerate kinase OS=Salmonella typhimurium (strain 14028s / SGSC 2262) OX=588858 GN=pgk PE=3 SV=1	41.132	387	0	323.31	1	#N/A	#N/A	#N/A	640	640	32	33	32	34	32	33	32	30	30	31	33	31	33	30	33	31	33	33	33	31	32	33	32	34	32	33	32	30	30	31	33	31	33	30	33	31
A0A0F6AYA3	A0A0F6AYA3	STM14_0713	tr|A0A0F6AYA3|A0A0F6AYA3_SALT1 Putative universal stress protein OS=Salmonella typhimurium (strain 14028s / SGSC 2262) OX=588858 GN=ybdQ PE=3 SV=1	15.901	142	0	323.31	1	#N/A	#N/A	#N/A	165	165	8	8	8	8	8	9	9	9	9	9	8	8	8	8	8	8	8	8	8	8	8	8	8	8	8	9	9	9	9	9	8	8	8	8	8	8
A0A0F6B5A9	A0A0F6B5A9	STM14_3279	tr|A0A0F6B5A9|A0A0F6B5A9_SALT1 30S ribosomal protein S16 OS=Salmonella typhimurium (strain 14028s / SGSC 2262) OX=588858 GN=rpsP PE=3 SV=1	9.2345	82	0	306.94	1	#N/A	#N/A	#N/A	139	139	7	7	7	7	7	7	7	7	7	7	7	7	7	7	7	7	7	6	7	7	7	7	7	7	7	7	7	7	7	7	7	7	7	7	7	7
A0A0F6AYN9	A0A0F6AYN9	STM14_0858	tr|A0A0F6AYN9|A0A0F6AYN9_SALT1 Succinate--CoA ligase [ADP-forming] subunit alpha OS=Salmonella typhimurium (strain 14028s / SGSC 2262) OX=588858 GN=sucD PE=3 SV=1	29.775	289	0	323.31	1	#N/A	#N/A	#N/A	379	379	19	20	19	20	19	19	19	19	19	19	19	18	19	18	19	19	19	19	19	18	19	20	19	20	19	19	19	19	19	19	19	18	19	18	19	19
A0A0F6AXP1	A0A0F6AXP1	STM14_0494	tr|A0A0F6AXP1|A0A0F6AXP1_SALT1 6,7-dimethyl-8-ribityllumazine synthase OS=Salmonella typhimurium (strain 14028s / SGSC 2262) OX=588858 GN=ribH PE=3 SV=1	16.008	156	0	323.31	1	#N/A	#N/A	#N/A	160	160	8	8	8	8	8	8	8	8	8	8	8	8	8	8	8	8	8	8	8	8	8	8	8	8	8	8	8	8	8	8	8	8	8	8	8	8
A0A0F6B768	A0A0F6B768	STM14_3966	tr|A0A0F6B768|A0A0F6B768_SALT1 30S ribosomal protein S15 OS=Salmonella typhimurium (strain 14028s / SGSC 2262) OX=588858 GN=rpsO PE=3 SV=1	10.198	89	0	323.31	1	#N/A	#N/A	#N/A	156	156	8	8	8	8	7	7	7	8	7	8	8	8	8	8	8	8	8	8	8	8	8	8	8	8	7	7	7	8	7	8	8	8	8	8	8	8
A0A0F6B5J6	A0A0F6B5J6	STM14_3371	tr|A0A0F6B5J6|A0A0F6B5J6_SALT1 Uncharacterized protein OS=Salmonella typhimurium (strain 14028s / SGSC 2262) OX=588858 GN=ygaU PE=4 SV=1	16.121	149	0	323.31	1	#N/A	#N/A	#N/A	320	320	16	15	16	15	15	16	15	16	16	15	17	15	19	16	18	15	16	16	16	17	16	15	16	15	15	16	15	16	16	15	17	15	19	16	18	15
A0A0F6B0S8	A0A0F6B0S8	STM14_1626	tr|A0A0F6B0S8|A0A0F6B0S8_SALT1 Integration host factor subunit alpha OS=Salmonella typhimurium (strain 14028s / SGSC 2262) OX=588858 GN=ihfA PE=3 SV=1	11.368	99	0	323.31	1	#N/A	#N/A	#N/A	216	216	9	10	11	10	11	10	9	11	10	11	11	11	11	10	11	12	12	12	12	12	9	10	11	10	11	10	9	11	10	11	11	11	11	10	11	12
A0A0F6B623	A0A0F6B623	STM14_3557	tr|A0A0F6B623|A0A0F6B623_SALT1 Enolase OS=Salmonella typhimurium (strain 14028s / SGSC 2262) OX=588858 GN=eno PE=3 SV=1	45.598	432	0	323.31	1	#N/A	#N/A	#N/A	547	547	27	27	27	28	27	27	28	28	28	28	26	27	26	28	27	28	28	28	28	26	27	27	27	28	27	27	28	28	28	28	26	27	26	28	27	28
A0A0F6B9S9	A0A0F6B9S9	STM14_4924	tr|A0A0F6B9S9|A0A0F6B9S9_SALT1 50S ribosomal protein L31 OS=Salmonella typhimurium (strain 14028s / SGSC 2262) OX=588858 GN=rpmE PE=3 SV=1	7.7188	70	0	323.31	1	#N/A	#N/A	#N/A	180	180	9	9	9	9	9	9	9	9	9	9	9	9	9	9	9	9	9	9	9	9	9	9	9	9	9	9	9	9	9	9	9	9	9	9	9	9
A0A0F6B7M4	A0A0F6B7M4	STM14_4131	tr|A0A0F6B7M4|A0A0F6B7M4_SALT1 50S ribosomal protein L5 OS=Salmonella typhimurium (strain 14028s / SGSC 2262) OX=588858 GN=rplE PE=3 SV=1	20.317	179	0	323.31	1	#N/A	#N/A	#N/A	365	365	18	18	17	18	17	18	19	17	19	19	20	19	19	19	20	18	18	18	16	18	18	18	17	18	17	18	19	17	19	19	20	19	19	19	20	18
A0A0F6AZQ4	A0A0F6AZQ4	STM14_1236	tr|A0A0F6AZQ4|A0A0F6AZQ4_SALT1 Chaperone protein OS=Salmonella typhimurium (strain 14028s / SGSC 2262) OX=588858 GN=pipC PE=1 SV=1	12.751	113	0	323.31	1	#N/A	#N/A	6910 > H876	69	69	4	4	4	4	4	4	4	4	4	4	3	3	3	3	3	2	3	3	3	3	4	4	4	4	4	4	4	4	4	4	3	3	3	3	3	2
A0A0F6B7N7	A0A0F6B7N7	STM14_4144	tr|A0A0F6B7N7|A0A0F6B7N7_SALT1 30S ribosomal protein S10 OS=Salmonella typhimurium (strain 14028s / SGSC 2262) OX=588858 GN=rpsJ PE=3 SV=1	11.766	103	0	230.75	1	#N/A	#N/A	#N/A	214	214	10	10	11	10	11	12	11	11	11	11	10	10	11	10	10	11	11	11	11	11	10	10	11	10	11	12	11	11	11	11	10	10	11	10	10	11
A0A0F6B0L7	A0A0F6B0L7	STM14_1565	tr|A0A0F6B0L7|A0A0F6B0L7_SALT1 Glyceraldehyde-3-phosphate dehydrogenase OS=Salmonella typhimurium (strain 14028s / SGSC 2262) OX=588858 GN=gapA PE=3 SV=1	35.586	331	0	323.31	1	#N/A	#N/A	#N/A	607	607	31	31	31	31	30	30	30	30	30	30	30	31	30	31	30	30	30	30	30	31	31	31	31	31	30	30	30	30	30	30	30	31	30	31	30	30
A0A0F6AX21	A0A0F6AX21	STM14_0258	tr|A0A0F6AX21|A0A0F6AX21_SALT1 Elongation factor Ts OS=Salmonella typhimurium (strain 14028s / SGSC 2262) OX=588858 GN=tsf PE=3 SV=1	30.358	283	0	323.31	1	#N/A	#N/A	#N/A	613	613	31	30	31	30	31	29	31	29	31	31	31	29	31	32	30	32	31	31	31	31	31	30	31	30	31	29	31	29	31	31	31	29	31	32	30	32
A0A0F6B7M1	A0A0F6B7M1	STM14_4128	tr|A0A0F6B7M1|A0A0F6B7M1_SALT1 50S ribosomal protein L6 OS=Salmonella typhimurium (strain 14028s / SGSC 2262) OX=588858 GN=rplF PE=3 SV=1	18.859	177	0	323.31	1	#N/A	#N/A	#N/A	297	297	15	15	16	15	16	16	16	16	16	16	14	16	15	15	14	13	13	13	13	14	15	15	16	15	16	16	16	16	16	16	14	16	15	15	14	13
A0A0F6B7M7	A0A0F6B7M7	STM14_4134	tr|A0A0F6B7M7|A0A0F6B7M7_SALT1 30S ribosomal protein S17 OS=Salmonella typhimurium (strain 14028s / SGSC 2262) OX=588858 GN=rpsQ PE=3 SV=1	9.7224	84	0	97.284	1	#N/A	#N/A	#N/A	98	98	5	5	3	5	5	5	5	5	5	5	5	5	5	5	5	5	5	5	5	5	5	5	3	5	5	5	5	5	5	5	5	5	5	5	5	5
A0A0F6B5S8	A0A0F6B5S8	STM14_3458	tr|A0A0F6B5S8|A0A0F6B5S8_SALT1 Putative periplasmic binding protein OS=Salmonella typhimurium (strain 14028s / SGSC 2262) OX=588858 GN=sitA PE=3 SV=1	33.722	305	0	323.31	1	#N/A	#N/A	#N/A	475	475	25	23	25	23	23	22	23	20	23	22	25	22	25	23	23	28	26	25	24	25	25	23	25	23	23	22	23	20	23	22	25	22	25	23	23	28
A0A0F6AYS1	A0A0F6AYS1	STM14_0896	tr|A0A0F6AYS1|A0A0F6AYS1_SALT1 2,3-bisphosphoglycerate-dependent phosphoglycerate mutase OS=Salmonella typhimurium (strain 14028s / SGSC 2262) OX=588858 GN=gpmA PE=3 SV=1	28.493	250	0	323.31	1	#N/A	#N/A	#N/A	441	441	24	21	21	22	22	21	23	20	22	22	22	22	21	23	23	23	22	22	23	22	24	21	21	22	22	21	23	20	22	22	22	22	21	23	23	23
A0A0F6B1H5	A0A0F6B1H5	STM14_1886	tr|A0A0F6B1H5|A0A0F6B1H5_SALT1 Putative envelope protein OS=Salmonella typhimurium (strain 14028s / SGSC 2262) OX=588858 GN=osmC PE=4 SV=1	15.102	143	0	323.31	1	#N/A	#N/A	#N/A	138	138	6	6	7	5	7	6	7	7	7	7	7	7	7	7	7	7	8	8	7	8	6	6	7	5	7	6	7	7	7	7	7	7	7	7	7	7
A0A0F6B596	A0A0F6B596	STM14_3266	tr|A0A0F6B596|A0A0F6B596_SALT1 Translation inhibitor protein RaiA OS=Salmonella typhimurium (strain 14028s / SGSC 2262) OX=588858 GN=yfiA PE=4 SV=1	12.652	112	0	323.31	1	#N/A	#N/A	#N/A	163	163	8	7	8	8	8	8	8	8	9	9	9	9	9	8	8	8	8	8	8	7	8	7	8	8	8	8	8	8	9	9	9	9	9	8	8	8
A0A0F6B7Q2	A0A0F6B7Q2	STM14_4159	tr|A0A0F6B7Q2|A0A0F6B7Q2_SALT1 Peptidyl-prolyl cis-trans isomerase OS=Salmonella typhimurium (strain 14028s / SGSC 2262) OX=588858 GN=slyD PE=3 SV=1	20.788	196	0	323.31	1	#N/A	#N/A	#N/A	139	139	7	7	7	7	7	7	7	7	7	7	7	7	7	7	7	7	6	7	7	7	7	7	7	7	7	7	7	7	7	7	7	7	7	7	7	7
A0A0F6B1W1	A0A0F6B1W1	STM14_2030	tr|A0A0F6B1W1|A0A0F6B1W1_SALT1 Thiol peroxidase OS=Salmonella typhimurium (strain 14028s / SGSC 2262) OX=588858 GN=tpx PE=3 SV=1	18.025	168	0	323.31	1	#N/A	#N/A	#N/A	216	216	10	11	11	10	11	10	11	11	11	11	10	11	9	10	12	11	12	11	12	11	10	11	11	10	11	10	11	11	11	11	10	11	9	10	12	11
A0A0F6B6G8	A0A0F6B6G8	STM14_3708	tr|A0A0F6B6G8|A0A0F6B6G8_SALT1 Fructose-bisphosphate aldolase OS=Salmonella typhimurium (strain 14028s / SGSC 2262) OX=588858 GN=fba PE=3 SV=1	39.156	359	0	323.31	1	#N/A	#N/A	#N/A	547	547	28	28	29	28	30	27	29	28	29	28	28	28	27	27	27	25	26	25	26	24	28	28	29	28	30	27	29	28	29	28	28	28	27	27	27	25
A0A0F6BAR1	A0A0F6BAR1	STM14_5278	tr|A0A0F6BAR1|A0A0F6BAR1_SALT1 50S ribosomal protein L9 OS=Salmonella typhimurium (strain 14028s / SGSC 2262) OX=588858 GN=rplI PE=3 SV=1	15.784	149	0	323.31	1	#N/A	#N/A	#N/A	266	266	14	14	13	14	13	14	13	13	13	13	13	13	13	13	13	13	13	14	14	13	14	14	13	14	13	14	13	13	13	13	13	13	13	13	13	13
A0A0F6B076;A0A0F6B0E2	A0A0F6B076	STM14_1416	tr|A0A0F6B076|A0A0F6B076_SALT1 Isocitrate dehydrogenase [NADP] OS=Salmonella typhimurium (strain 14028s / SGSC 2262) OX=588858 GN=icdA PE=3 SV=1	45.831	416;54	0	323.31	2	#N/A	#N/A	#N/A	673	673	35	35	35	33	36	32	37	35	34	34	34	33	33	34	32	31	32	32	33	33	35	35	35	33	36	32	37	35	34	34	34	33	33	34	32	31
A0A0F6AZD0	A0A0F6AZD0	STM14_1110	tr|A0A0F6AZD0|A0A0F6AZD0_SALT1 30S ribosomal protein S1 OS=Salmonella typhimurium (strain 14028s / SGSC 2262) OX=588858 GN=rpsA PE=3 SV=1	61.172	557	0	323.31	1	#N/A	#N/A	#N/A	1047	1047	54	53	53	53	55	54	53	54	54	54	51	50	53	50	51	51	51	51	51	51	54	53	53	53	55	54	53	54	54	54	51	50	53	50	51	51
A0A0F6B935	A0A0F6B935	STM14_4661	tr|A0A0F6B935|A0A0F6B935_SALT1 ATP synthase subunit beta OS=Salmonella typhimurium (strain 14028s / SGSC 2262) OX=588858 GN=atpD PE=3 SV=1	50.283	460	0	323.31	1	#N/A	#N/A	#N/A	689	689	35	35	33	35	34	35	35	34	34	34	35	35	34	35	34	35	34	34	34	35	35	35	33	35	34	35	35	34	34	34	35	35	34	35	34	35
A0A0F6B265	A0A0F6B265	STM14_2140	tr|A0A0F6B265|A0A0F6B265_SALT1 Cation transport regulator OS=Salmonella typhimurium (strain 14028s / SGSC 2262) OX=588858 GN=chaB PE=4 SV=1	8.9788	76	0	323.31	1	#N/A	#N/A	#N/A	168	168	9	8	9	8	9	8	9	9	9	9	8	9	8	10	8	8	8	7	7	8	9	8	9	8	9	8	9	9	9	9	8	9	8	10	8	8
A0A0F6B9R1	A0A0F6B9R1	STM14_4906	tr|A0A0F6B9R1|A0A0F6B9R1_SALT1 Triosephosphate isomerase OS=Salmonella typhimurium (strain 14028s / SGSC 2262) OX=588858 GN=tpiA PE=3 SV=1	26.916	255	0	323.31	1	#N/A	#N/A	#N/A	362	362	17	17	18	17	18	19	19	19	19	19	18	18	18	18	17	19	18	18	18	18	17	17	18	17	18	19	19	19	19	19	18	18	18	18	17	19
A0A0F6B2B1	A0A0F6B2B1	STM14_2186	tr|A0A0F6B2B1|A0A0F6B2B1_SALT1 Putative cytoplasmic protein OS=Salmonella typhimurium (strain 14028s / SGSC 2262) OX=588858 GN=STM14_2186 PE=3 SV=1	6.4824	57	0	256.24	1	#N/A	#N/A	#N/A	156	156	9	7	6	9	6	9	7	7	9	9	7	8	7	7	8	8	8	8	9	8	9	7	6	9	6	9	7	7	9	9	7	8	7	7	8	8
A0A0F6B937	A0A0F6B937	STM14_4663	tr|A0A0F6B937|A0A0F6B937_SALT1 ATP synthase subunit alpha OS=Salmonella typhimurium (strain 14028s / SGSC 2262) OX=588858 GN=atpA PE=3 SV=1	55.112	513	0	323.31	1	#N/A	#N/A	#N/A	692	692	35	35	35	35	35	35	34	34	35	35	34	35	34	35	34	35	34	34	34	35	35	35	35	35	35	35	34	34	35	35	34	35	34	35	34	35
A0A0F6AXM4	A0A0F6AXM4	STM14_0476	tr|A0A0F6AXM4|A0A0F6AXM4_SALT1 Alkyl hydroperoxide reductase C OS=Salmonella typhimurium (strain 14028s / SGSC 2262) OX=588858 GN=STM14_0476 PE=3 SV=1	22.317	200	0	323.31	1	#N/A	#N/A	#N/A	341	341	18	17	18	17	18	18	18	18	18	18	16	17	16	17	16	17	15	16	16	17	18	17	18	17	18	18	18	18	18	18	16	17	16	17	16	17
A0A0F6B753	A0A0F6B753	STM14_3951	tr|A0A0F6B753|A0A0F6B753_SALT1 Putative intracellular proteinase OS=Salmonella typhimurium (strain 14028s / SGSC 2262) OX=588858 GN=yhbO PE=3 SV=1	18.871	172	0	323.31	1	#N/A	#N/A	#N/A	251	251	12	13	12	13	11	12	12	12	13	12	12	13	13	13	13	12	14	14	13	12	12	13	12	13	11	12	12	12	13	12	12	13	13	13	13	12
A0A0F6B7L8	A0A0F6B7L8	STM14_4125	tr|A0A0F6B7L8|A0A0F6B7L8_SALT1 50S ribosomal protein L30 OS=Salmonella typhimurium (strain 14028s / SGSC 2262) OX=588858 GN=rpmD PE=3 SV=1	6.5137	59	0	137.2	1	#N/A	#N/A	#N/A	156	156	9	8	8	8	8	8	8	8	8	8	7	7	7	7	7	8	8	8	8	8	9	8	8	8	8	8	8	8	8	8	7	7	7	7	7	8
A0A0F6B7L9	A0A0F6B7L9	STM14_4126	tr|A0A0F6B7L9|A0A0F6B7L9_SALT1 30S ribosomal protein S5 OS=Salmonella typhimurium (strain 14028s / SGSC 2262) OX=588858 GN=rpsE PE=3 SV=1	17.603	167	0	323.31	1	#N/A	#N/A	#N/A	229	229	11	11	11	11	12	11	11	11	12	12	12	12	11	12	11	12	12	12	11	11	11	11	11	11	12	11	11	11	12	12	12	12	11	12	11	12
A0A0F6B5N2	A0A0F6B5N2	STM14_3412	tr|A0A0F6B5N2|A0A0F6B5N2_SALT1 Translational regulator CsrA OS=Salmonella typhimurium (strain 14028s / SGSC 2262) OX=588858 GN=csrA PE=3 SV=1	6.8558	61	0	186.73	1	#N/A	#N/A	#N/A	80	80	4	4	4	4	4	4	4	4	4	4	4	4	4	4	4	4	4	4	4	4	4	4	4	4	4	4	4	4	4	4	4	4	4	4	4	4
A0A0F6AYN8	A0A0F6AYN8	STM14_0857	tr|A0A0F6AYN8|A0A0F6AYN8_SALT1 Succinate--CoA ligase [ADP-forming] subunit beta OS=Salmonella typhimurium (strain 14028s / SGSC 2262) OX=588858 GN=sucC PE=3 SV=1	41.48	388	0	323.31	1	#N/A	#N/A	#N/A	582	582	31	30	29	30	30	29	29	30	30	30	30	29	29	29	29	27	28	29	27	27	31	30	29	30	30	29	29	30	30	30	30	29	29	29	29	27
A0A0F6B1I0	A0A0F6B1I0	STM14_1891	tr|A0A0F6B1I0|A0A0F6B1I0_SALT1 Alcohol dehydrogenase OS=Salmonella typhimurium (strain 14028s / SGSC 2262) OX=588858 GN=adhP PE=3 SV=1	35.54	336	0	323.31	1	#N/A	#N/A	#N/A	410	410	21	21	21	20	21	20	20	21	21	21	20	20	21	19	21	21	21	20	19	21	21	21	21	20	21	20	20	21	21	21	20	20	21	19	21	21
A0A0F6AXK2	A0A0F6AXK2	STM14_0454	tr|A0A0F6AXK2|A0A0F6AXK2_SALT1 Uncharacterized protein OS=Salmonella typhimurium (strain 14028s / SGSC 2262) OX=588858 GN=psiF PE=4 SV=1	11.609	106	0	323.31	1	#N/A	#N/A	#N/A	230	230	11	12	11	11	11	11	11	11	11	11	12	11	12	11	11	11	13	13	13	12	11	12	11	11	11	11	11	11	11	11	12	11	12	11	11	11
A0A0F6AY97	A0A0F6AY97	STM14_0707	tr|A0A0F6AY97|A0A0F6AY97_SALT1 Alkyl hydroperoxide reductase C OS=Salmonella typhimurium (strain 14028s / SGSC 2262) OX=588858 GN=ahpC PE=3 SV=1	20.747	187	0	323.31	1	#N/A	#N/A	#N/A	296	296	15	15	13	14	13	16	16	16	16	16	16	15	16	15	16	14	14	13	14	13	15	15	13	14	13	16	16	16	16	16	16	15	16	15	16	14
A0A0F6AX20	A0A0F6AX20	STM14_0257	tr|A0A0F6AX20|A0A0F6AX20_SALT1 30S ribosomal protein S2 OS=Salmonella typhimurium (strain 14028s / SGSC 2262) OX=588858 GN=rpsB PE=3 SV=1	26.758	241	0	323.31	1	#N/A	#N/A	#N/A	349	349	18	18	18	18	16	16	18	16	17	17	18	18	18	17	18	17	18	18	18	17	18	18	18	18	16	16	18	16	17	17	18	18	18	17	18	17
A0A0F6BAW2	A0A0F6BAW2	STM14_5330	tr|A0A0F6BAW2|A0A0F6BAW2_SALT1 Soluble cytochrome b562 OS=Salmonella typhimurium (strain 14028s / SGSC 2262) OX=588858 GN=cybC PE=3 SV=1	13.912	128	0	246.91	1	#N/A	#N/A	#N/A	179	179	9	9	9	8	9	9	9	9	9	9	9	9	9	9	9	9	9	9	9	9	9	9	9	8	9	9	9	9	9	9	9	9	9	9	9	9
A0A0F6AYC2	A0A0F6AYC2	STM14_0732	tr|A0A0F6AYC2|A0A0F6AYC2_SALT1 Cold shock protein CspE OS=Salmonella typhimurium (strain 14028s / SGSC 2262) OX=588858 GN=cspE PE=4 SV=1	7.4513	69	0	323.31	1	#N/A	#N/A	#N/A	118	118	6	5	6	5	6	6	6	6	6	6	6	6	5	6	7	6	6	6	6	6	6	5	6	5	6	6	6	6	6	6	6	6	5	6	7	6
A0A0F6B7M2	A0A0F6B7M2	STM14_4129	tr|A0A0F6B7M2|A0A0F6B7M2_SALT1 30S ribosomal protein S8 OS=Salmonella typhimurium (strain 14028s / SGSC 2262) OX=588858 GN=rpsH PE=3 SV=1	14.126	130	0	323.31	1	#N/A	#N/A	#N/A	224	224	11	11	11	11	11	11	11	11	11	11	11	11	11	11	11	12	12	12	12	11	11	11	11	11	11	11	11	11	11	11	11	11	11	11	11	12
A0A0F6B143	A0A0F6B143	STM14_1749	tr|A0A0F6B143|A0A0F6B143_SALT1 Glutathionine S-transferase OS=Salmonella typhimurium (strain 14028s / SGSC 2262) OX=588858 GN=gst PE=4 SV=1	22.443	201	0	323.31	1	#N/A	#N/A	#N/A	339	339	16	16	17	16	16	16	18	17	17	18	17	16	16	17	16	18	18	18	18	18	16	16	17	16	16	16	18	17	17	18	17	16	16	17	16	18
A0A0F6B4T8	A0A0F6B4T8	STM14_3098	tr|A0A0F6B4T8|A0A0F6B4T8_SALT1 Nucleoside diphosphate kinase OS=Salmonella typhimurium (strain 14028s / SGSC 2262) OX=588858 GN=ndk PE=3 SV=1	15.521	143	0	323.31	1	#N/A	#N/A	#N/A	173	173	9	9	9	9	9	9	9	9	9	9	9	9	9	8	8	8	8	8	8	8	9	9	9	9	9	9	9	9	9	9	9	9	9	8	8	8
A0A0F6B1A3	A0A0F6B1A3	STM14_1812	tr|A0A0F6B1A3|A0A0F6B1A3_SALT1 Putative outer membrane protein OS=Salmonella typhimurium (strain 14028s / SGSC 2262) OX=588858 GN=ynfD PE=4 SV=1	10.575	102	0	84.108	1	#N/A	#N/A	#N/A	40	40	2	2	2	2	2	2	2	2	2	2	2	2	2	2	2	2	2	2	2	2	2	2	2	2	2	2	2	2	2	2	2	2	2	2	2	2
A0A0F6B7M3	A0A0F6B7M3	STM14_4130	tr|A0A0F6B7M3|A0A0F6B7M3_SALT1 30S ribosomal protein S14 OS=Salmonella typhimurium (strain 14028s / SGSC 2262) OX=588858 GN=rpsN PE=3 SV=1	11.063	96	0	181.88	1	#N/A	#N/A	#N/A	142	142	7	7	7	7	6	7	8	8	8	8	7	7	7	7	7	6	7	7	7	7	7	7	7	7	6	7	8	8	8	8	7	7	7	7	7	6
A0A0F6B7L1	A0A0F6B7L1	STM14_4118	tr|A0A0F6B7L1|A0A0F6B7L1_SALT1 DNA-directed RNA polymerase subunit alpha OS=Salmonella typhimurium (strain 14028s / SGSC 2262) OX=588858 GN=rpoA PE=3 SV=1	36.511	329	0	323.31	1	#N/A	#N/A	#N/A	576	576	31	29	29	29	28	29	29	28	28	28	31	28	30	28	31	27	28	29	29	27	31	29	29	29	28	29	29	28	28	28	31	28	30	28	31	27
A0A0F6B6S9	A0A0F6B6S9	STM14_3823	tr|A0A0F6B6S9|A0A0F6B6S9_SALT1 Oxidoreductase OS=Salmonella typhimurium (strain 14028s / SGSC 2262) OX=588858 GN=yghA PE=4 SV=1	31.438	294	0	323.31	1	#N/A	#N/A	#N/A	474	474	24	24	24	24	24	23	24	22	24	24	24	24	24	24	23	24	24	24	23	23	24	24	24	24	24	23	24	22	24	24	24	24	24	24	23	24
A0A0F6AYN0	A0A0F6AYN0	STM14_0849	tr|A0A0F6AYN0|A0A0F6AYN0_SALT1 Citrate synthase OS=Salmonella typhimurium (strain 14028s / SGSC 2262) OX=588858 GN=gltA PE=3 SV=1	48.076	427	0	323.31	1	#N/A	#N/A	#N/A	623	623	31	32	31	32	31	31	30	32	31	31	32	30	32	31	31	31	31	31	31	31	31	32	31	32	31	31	30	32	31	31	32	30	32	31	31	31
A0A0F6AWV0	A0A0F6AWV0	STM14_0185	tr|A0A0F6AWV0|A0A0F6AWV0_SALT1 Dihydrolipoyl dehydrogenase OS=Salmonella typhimurium (strain 14028s / SGSC 2262) OX=588858 GN=lpdA PE=3 SV=1	50.639	474	0	323.31	1	#N/A	#N/A	#N/A	662	662	34	35	33	33	33	32	32	31	33	33	34	34	33	34	34	33	33	33	33	32	34	35	33	33	33	32	32	31	33	33	34	34	33	34	34	33
A0A0F6B7N6	A0A0F6B7N6	STM14_4143	tr|A0A0F6B7N6|A0A0F6B7N6_SALT1 50S ribosomal protein L3 OS=Salmonella typhimurium (strain 14028s / SGSC 2262) OX=588858 GN=rplC PE=3 SV=1	22.247	209	0	323.31	1	#N/A	#N/A	#N/A	374	374	21	18	19	17	18	19	19	20	19	19	20	19	19	20	21	17	16	18	18	17	21	18	19	17	18	19	19	20	19	19	20	19	19	20	21	17
A0A0F6B3Q1	A0A0F6B3Q1	STM14_2698	tr|A0A0F6B3Q1|A0A0F6B3Q1_SALT1 D-galactose-binding periplasmic protein OS=Salmonella typhimurium (strain 14028s / SGSC 2262) OX=588858 GN=mglB PE=3 SV=1	35.813	332	0	323.31	1	#N/A	#N/A	#N/A	631	631	31	31	32	31	32	31	31	32	32	33	32	31	32	30	31	31	32	32	32	32	31	31	32	31	32	31	31	32	32	33	32	31	32	30	31	31
A0A0F6AWY4	A0A0F6AWY4	STM14_0220	tr|A0A0F6AWY4|A0A0F6AWY4_SALT1 RNA polymerase-binding transcription factor DksA OS=Salmonella typhimurium (strain 14028s / SGSC 2262) OX=588858 GN=dksA PE=3 SV=1	17.516	151	0	323.31	1	#N/A	#N/A	#N/A	201	201	10	11	11	10	10	10	10	10	10	10	10	10	10	10	10	10	9	10	10	10	10	11	11	10	10	10	10	10	10	10	10	10	10	10	10	10
A0A0F6B9Y1	A0A0F6B9Y1	STM14_4987	tr|A0A0F6B9Y1|A0A0F6B9Y1_SALT1 50S ribosomal protein L1 OS=Salmonella typhimurium (strain 14028s / SGSC 2262) OX=588858 GN=rplA PE=3 SV=1	24.728	234	0	323.31	1	#N/A	#N/A	#N/A	379	379	19	19	18	19	18	20	19	19	19	19	18	19	19	19	19	19	19	19	19	20	19	19	18	19	18	20	19	19	19	19	18	19	19	19	19	19
A0A0F6B7P4	A0A0F6B7P4	STM14_4151	tr|A0A0F6B7P4|A0A0F6B7P4_SALT1 30S ribosomal protein S7 OS=Salmonella typhimurium (strain 14028s / SGSC 2262) OX=588858 GN=rpsG PE=3 SV=1	17.59	156	0	323.31	1	#N/A	#N/A	#N/A	287	287	14	14	14	14	14	14	15	14	14	14	15	15	15	15	15	14	14	14	14	15	14	14	14	14	14	14	15	14	14	14	15	15	15	15	15	14
A0A0F6BAR0	A0A0F6BAR0	STM14_5277	tr|A0A0F6BAR0|A0A0F6BAR0_SALT1 30S ribosomal protein S18 OS=Salmonella typhimurium (strain 14028s / SGSC 2262) OX=588858 GN=rpsR PE=3 SV=1	8.9863	75	0	206.49	1	#N/A	#N/A	#N/A	98	98	5	5	5	5	5	4	5	5	5	5	5	5	5	5	5	5	5	5	5	4	5	5	5	5	5	4	5	5	5	5	5	5	5	5	5	5
A0A0F6B7D6	A0A0F6B7D6	STM14_4037	tr|A0A0F6B7D6|A0A0F6B7D6_SALT1 50S ribosomal protein L13 OS=Salmonella typhimurium (strain 14028s / SGSC 2262) OX=588858 GN=rplM PE=3 SV=1	16.018	142	0	323.31	1	#N/A	#N/A	#N/A	218	218	11	11	11	11	11	10	11	11	11	11	10	11	11	11	11	11	11	11	11	11	11	11	11	11	11	10	11	11	11	11	10	11	11	11	11	11
A0A0F6B4H6	A0A0F6B4H6	STM14_2985	tr|A0A0F6B4H6|A0A0F6B4H6_SALT1 Cysteine synthase OS=Salmonella typhimurium (strain 14028s / SGSC 2262) OX=588858 GN=cysK PE=3 SV=1	34.535	323	0	323.31	1	#N/A	#N/A	#N/A	390	390	20	20	20	20	19	19	20	18	20	20	20	19	20	20	20	18	19	20	20	18	20	20	20	20	19	19	20	18	20	20	20	19	20	20	20	18
A0A0F6B8J7	A0A0F6B8J7	STM14_4461	tr|A0A0F6B8J7|A0A0F6B8J7_SALT1 Protein-export protein SecB OS=Salmonella typhimurium (strain 14028s / SGSC 2262) OX=588858 GN=secB PE=3 SV=1	17.245	155	0	323.31	1	#N/A	#N/A	#N/A	117	117	6	6	6	6	6	5	6	6	5	5	6	6	6	6	6	6	6	6	6	6	6	6	6	6	6	5	6	6	5	5	6	6	6	6	6	6
A0A0F6B8H4	A0A0F6B8H4	STM14_4438	tr|A0A0F6B8H4|A0A0F6B8H4_SALT1 Aldehyde dehydrogenase B OS=Salmonella typhimurium (strain 14028s / SGSC 2262) OX=588858 GN=aldB PE=3 SV=1	56.326	512	0	323.31	1	#N/A	#N/A	#N/A	694	694	33	33	34	34	35	32	35	35	36	36	35	36	35	36	34	35	34	36	35	35	33	33	34	34	35	32	35	35	36	36	35	36	35	36	34	35
A0A0F6B5U1	A0A0F6B5U1	STM14_3472	tr|A0A0F6B5U1|A0A0F6B5U1_SALT1 Needle complex major subunit OS=Salmonella typhimurium (strain 14028s / SGSC 2262) OX=588858 GN=prgI PE=3 SV=1	8.8568	80	0	323.31	1	#N/A	#N/A	6910 > H876	138	138	7	7	7	7	7	7	7	7	7	7	7	7	7	7	7	6	7	7	7	6	7	7	7	7	7	7	7	7	7	7	7	7	7	7	7	6
A0A0F6B238	A0A0F6B238	STM14_2110	tr|A0A0F6B238|A0A0F6B238_SALT1 Oligopeptide transport protein OS=Salmonella typhimurium (strain 14028s / SGSC 2262) OX=588858 GN=oppA PE=3 SV=1	61.291	543	0	323.31	1	#N/A	#N/A	#N/A	759	759	37	37	41	38	41	37	38	38	41	42	37	39	37	41	37	37	35	36	33	37	37	37	41	38	41	37	38	38	41	42	37	39	37	41	37	37
A0A0F6B4X3	A0A0F6B4X3	STM14_3133	tr|A0A0F6B4X3|A0A0F6B4X3_SALT1 Serine hydroxymethyltransferase OS=Salmonella typhimurium (strain 14028s / SGSC 2262) OX=588858 GN=glyA PE=3 SV=1	45.454	417	0	323.31	1	#N/A	#N/A	#N/A	581	581	30	30	31	30	31	30	30	31	30	29	29	28	28	29	28	26	28	29	28	26	30	30	31	30	31	30	30	31	30	29	29	28	28	29	28	26
A0A0F6B2K5	A0A0F6B2K5	STM14_2286	tr|A0A0F6B2K5|A0A0F6B2K5_SALT1 Protein YebF OS=Salmonella typhimurium (strain 14028s / SGSC 2262) OX=588858 GN=yebF PE=3 SV=1	12.807	117	0	323.31	1	#N/A	#N/A	#N/A	189	189	9	9	9	9	9	9	9	9	9	10	9	10	9	11	9	10	10	10	10	10	9	9	9	9	9	9	9	9	9	10	9	10	9	11	9	10
A0A0F6B125	A0A0F6B125	STM14_1731	tr|A0A0F6B125|A0A0F6B125_SALT1 Glutaredoxin OS=Salmonella typhimurium (strain 14028s / SGSC 2262) OX=588858 GN=ydhD PE=3 SV=1	12.908	115	0	323.31	1	#N/A	#N/A	H876 > 6910	94	94	4	5	5	5	5	5	5	5	5	5	5	5	5	5	5	4	4	4	4	4	4	5	5	5	5	5	5	5	5	5	5	5	5	5	5	4
D0ZV21	D0ZV21	STM14_3483	sp|D0ZV21|SIPC_SALT1 Cell invasion protein SipC OS=Salmonella typhimurium (strain 14028s / SGSC 2262) OX=588858 GN=sipC PE=3 SV=1	42.983	409	0	323.31	1	#N/A	#N/A	6910 > H876	607	607	32	32	31	33	32	33	32	32	31	32	31	33	32	33	33	24	26	26	25	24	32	32	31	33	32	33	32	32	31	32	31	33	32	33	33	24
A0A0F6B123	A0A0F6B123	STM14_1729	tr|A0A0F6B123|A0A0F6B123_SALT1 Superoxide dismutase OS=Salmonella typhimurium (strain 14028s / SGSC 2262) OX=588858 GN=sodB PE=3 SV=1	21.336	193	0	323.31	1	#N/A	#N/A	#N/A	211	211	11	10	10	10	11	11	11	11	11	11	10	11	10	11	10	11	10	11	9	11	11	10	10	10	11	11	11	11	11	11	10	11	10	11	10	11
A0A0F6AZP2	A0A0F6AZP2	STM14_1223	tr|A0A0F6AZP2|A0A0F6AZP2_SALT1 Putative cytoplasmic protein OS=Salmonella typhimurium (strain 14028s / SGSC 2262) OX=588858 GN=STM14_1223 PE=4 SV=1	14.908	138	0	323.31	1	#N/A	#N/A	#N/A	209	209	10	10	10	10	11	10	10	10	10	10	10	11	10	10	11	10	12	12	12	10	10	10	10	10	11	10	10	10	10	10	10	11	10	10	11	10
A0A0F6AZZ8	A0A0F6AZZ8	STM14_1334	tr|A0A0F6AZZ8|A0A0F6AZZ8_SALT1 Glutaredoxin 2 OS=Salmonella typhimurium (strain 14028s / SGSC 2262) OX=588858 GN=grxB PE=4 SV=1	24.463	215	0	323.31	1	#N/A	#N/A	#N/A	363	363	18	18	19	19	19	18	18	16	16	17	19	18	18	19	19	19	18	18	18	19	18	18	19	19	19	18	18	16	16	17	19	18	18	19	19	19
A0A0F6B1H7	A0A0F6B1H7	STM14_1888	tr|A0A0F6B1H7|A0A0F6B1H7_SALT1 30S ribosomal protein S22 OS=Salmonella typhimurium (strain 14028s / SGSC 2262) OX=588858 GN=rpsV PE=3 SV=1	5.369	47	0	323.31	1	#N/A	#N/A	#N/A	80	80	4	4	4	4	4	4	4	4	4	4	4	4	4	4	4	4	4	4	4	4	4	4	4	4	4	4	4	4	4	4	4	4	4	4	4	4
A0A0F6B3A7	A0A0F6B3A7	STM14_2551	tr|A0A0F6B3A7|A0A0F6B3A7_SALT1 DNA gyrase inhibitor OS=Salmonella typhimurium (strain 14028s / SGSC 2262) OX=588858 GN=sbmC PE=3 SV=1	18.062	155	0	202.4	1	#N/A	#N/A	#N/A	116	116	5	5	6	5	6	6	6	8	6	6	5	5	5	6	5	7	6	7	5	6	5	5	6	5	6	6	6	8	6	6	5	5	5	6	5	7
A0A0F6AX29	A0A0F6AX29	STM14_0267	tr|A0A0F6AX29|A0A0F6AX29_SALT1 Chaperone protein Skp OS=Salmonella typhimurium (strain 14028s / SGSC 2262) OX=588858 GN=hlpA PE=3 SV=1	17.905	161	0	323.31	1	#N/A	#N/A	#N/A	214	214	11	10	10	10	10	9	11	11	11	11	9	10	11	12	11	12	10	12	11	12	11	10	10	10	10	9	11	11	11	11	9	10	11	12	11	12
A0A0F6B6G1	A0A0F6B6G1	STM14_3701	tr|A0A0F6B6G1|A0A0F6B6G1_SALT1 Ribose-5-phosphate isomerase A OS=Salmonella typhimurium (strain 14028s / SGSC 2262) OX=588858 GN=rpiA PE=3 SV=1	22.895	219	0	323.31	1	#N/A	#N/A	#N/A	267	267	13	13	14	13	14	13	14	14	14	14	13	12	13	13	14	13	13	14	13	13	13	13	14	13	14	13	14	14	14	14	13	12	13	13	14	13
A0A0F6B2P9	A0A0F6B2P9	STM14_2331	tr|A0A0F6B2P9|A0A0F6B2P9_SALT1 Chemotaxis regulatory protein CheY OS=Salmonella typhimurium (strain 14028s / SGSC 2262) OX=588858 GN=cheY PE=4 SV=1	14.125	129	0	323.31	1	#N/A	#N/A	6910 > H876	138	138	8	8	7	8	8	7	7	7	7	7	7	8	8	8	8	5	5	5	5	5	8	8	7	8	8	7	7	7	7	7	7	8	8	8	8	5
A0A0F6AWC9	A0A0F6AWC9	STM14_0013	tr|A0A0F6AWC9|A0A0F6AWC9_SALT1 Chaperone protein DnaK OS=Salmonella typhimurium (strain 14028s / SGSC 2262) OX=588858 GN=dnaK PE=2 SV=1	69.257	638	0	323.31	1	#N/A	#N/A	#N/A	1051	1051	51	53	51	52	51	54	53	54	53	52	52	53	54	52	53	52	53	53	52	53	51	53	51	52	51	54	53	54	53	52	52	53	54	52	53	52
A0A0F6B7N1	A0A0F6B7N1	STM14_4138	tr|A0A0F6B7N1|A0A0F6B7N1_SALT1 50S ribosomal protein L22 OS=Salmonella typhimurium (strain 14028s / SGSC 2262) OX=588858 GN=rplV PE=3 SV=1	12.226	110	0	323.31	1	#N/A	#N/A	#N/A	265	265	13	13	13	13	13	13	13	13	13	13	14	14	14	14	14	13	13	13	13	13	13	13	13	13	13	13	13	13	13	13	14	14	14	14	14	13
A0A0F6B7N5	A0A0F6B7N5	STM14_4142	tr|A0A0F6B7N5|A0A0F6B7N5_SALT1 50S ribosomal protein L4 OS=Salmonella typhimurium (strain 14028s / SGSC 2262) OX=588858 GN=rplD PE=3 SV=1	22.086	201	0	323.31	1	#N/A	#N/A	#N/A	226	226	12	12	12	12	13	10	11	12	11	11	10	11	10	13	11	11	10	10	11	13	12	12	12	12	13	10	11	12	11	11	10	11	10	13	11	11
A0A0F6AYF1	A0A0F6AYF1	STM14_0761	tr|A0A0F6AYF1|A0A0F6AYF1_SALT1 Uncharacterized protein OS=Salmonella typhimurium (strain 14028s / SGSC 2262) OX=588858 GN=ybeL PE=4 SV=1	18.41	157	0	323.31	1	#N/A	#N/A	#N/A	246	246	11	12	13	12	13	12	12	13	12	13	12	12	11	12	11	13	13	13	13	13	11	12	13	12	13	12	12	13	12	13	12	12	11	12	11	13
A0A0F6B5K2	A0A0F6B5K2	STM14_3377	tr|A0A0F6B5K2|A0A0F6B5K2_SALT1 DNA-binding protein OS=Salmonella typhimurium (strain 14028s / SGSC 2262) OX=588858 GN=stpA PE=3 SV=1	15.488	133	0	323.31	1	#N/A	#N/A	#N/A	248	229	13	12	12	12	13	12	13	12	13	13	11	12	12	12	12	13	13	13	12	13	12	11	11	11	12	12	12	11	12	12	10	11	11	11	11	12
A0A0F6B790	A0A0F6B790	STM14_3991	tr|A0A0F6B790|A0A0F6B790_SALT1 50S ribosomal protein L21 OS=Salmonella typhimurium (strain 14028s / SGSC 2262) OX=588858 GN=rplU PE=3 SV=1	11.578	103	0	164.44	1	#N/A	#N/A	#N/A	135	135	7	7	6	7	7	7	7	7	7	6	6	7	6	6	7	7	7	7	7	7	7	7	6	7	7	7	7	7	7	6	6	7	6	6	7	7
A0A0F6AY21	A0A0F6AY21	STM14_0626	tr|A0A0F6AY21|A0A0F6AY21_SALT1 Peptidyl-prolyl cis-trans isomerase OS=Salmonella typhimurium (strain 14028s / SGSC 2262) OX=588858 GN=ppiB PE=3 SV=1	18.14	164	0	216.18	1	#N/A	#N/A	#N/A	201	201	9	9	10	10	11	10	10	11	10	10	11	9	11	8	10	9	11	11	11	10	9	9	10	10	11	10	10	11	10	10	11	9	11	8	10	9
A0A0F6B7M0	A0A0F6B7M0	STM14_4127	tr|A0A0F6B7M0|A0A0F6B7M0_SALT1 50S ribosomal protein L18 OS=Salmonella typhimurium (strain 14028s / SGSC 2262) OX=588858 GN=rplR PE=3 SV=1	12.77	117	0	200.3	1	#N/A	#N/A	#N/A	139	139	7	7	7	7	7	7	7	7	7	7	7	7	7	7	7	7	7	7	7	6	7	7	7	7	7	7	7	7	7	7	7	7	7	7	7	7
A0A0F6B8P2	A0A0F6B8P2	STM14_4506	tr|A0A0F6B8P2|A0A0F6B8P2_SALT1 DNA-directed RNA polymerase subunit omega OS=Salmonella typhimurium (strain 14028s / SGSC 2262) OX=588858 GN=rpoZ PE=3 SV=1	10.236	91	0	323.31	1	#N/A	#N/A	#N/A	255	255	13	13	13	12	14	13	13	13	12	12	13	12	13	12	13	13	13	13	12	13	13	13	13	12	14	13	13	13	12	12	13	12	13	12	13	13
A0A0F6AWC3	A0A0F6AWC3	STM14_0007	tr|A0A0F6AWC3|A0A0F6AWC3_SALT1 Transaldolase OS=Salmonella typhimurium (strain 14028s / SGSC 2262) OX=588858 GN=talB PE=3 SV=1	35.171	317	0	323.31	1	#N/A	#N/A	#N/A	522	482	26	27	28	27	26	26	26	26	25	25	27	26	27	26	27	25	26	26	25	25	24	25	26	25	24	24	24	24	23	23	25	24	25	24	25	23
A0A0F6B9G2	A0A0F6B9G2	STM14_4806	tr|A0A0F6B9G2|A0A0F6B9G2_SALT1 Thiol:disulfide interchange protein OS=Salmonella typhimurium (strain 14028s / SGSC 2262) OX=588858 GN=dsbA PE=3 SV=1	22.911	207	0	323.31	1	#N/A	#N/A	#N/A	276	276	15	15	15	15	15	13	14	14	14	15	13	14	14	13	14	11	14	13	13	12	15	15	15	15	15	13	14	14	14	15	13	14	14	13	14	11
A0A0F6AX23	A0A0F6AX23	STM14_0260	tr|A0A0F6AX23|A0A0F6AX23_SALT1 Ribosome-recycling factor OS=Salmonella typhimurium (strain 14028s / SGSC 2262) OX=588858 GN=frr PE=3 SV=1	20.555	185	0	323.31	1	#N/A	#N/A	#N/A	374	374	20	20	19	18	17	17	20	19	20	19	18	19	18	19	18	18	19	18	19	19	20	20	19	18	17	17	20	19	20	19	18	19	18	19	18	18
A0A0F6B7Q0	A0A0F6B7Q0	STM14_4157	tr|A0A0F6B7Q0|A0A0F6B7Q0_SALT1 Peptidyl-prolyl cis-trans isomerase OS=Salmonella typhimurium (strain 14028s / SGSC 2262) OX=588858 GN=fkpA PE=3 SV=1	28.945	272	0	323.31	1	#N/A	#N/A	#N/A	376	376	17	18	19	18	19	19	20	19	19	19	19	18	19	19	19	19	19	19	20	18	17	18	19	18	19	19	20	19	19	19	19	18	19	19	19	19
A0A0F6B7L2	A0A0F6B7L2	STM14_4119	tr|A0A0F6B7L2|A0A0F6B7L2_SALT1 30S ribosomal protein S4 OS=Salmonella typhimurium (strain 14028s / SGSC 2262) OX=588858 GN=rpsD PE=3 SV=1	23.485	206	0	323.31	1	#N/A	#N/A	#N/A	290	290	15	15	14	15	15	14	13	13	14	13	15	15	15	15	14	14	16	15	15	15	15	15	14	15	15	14	13	13	14	13	15	15	15	15	14	14
A0A0F6B7P3	A0A0F6B7P3	STM14_4150	tr|A0A0F6B7P3|A0A0F6B7P3_SALT1 Elongation factor G OS=Salmonella typhimurium (strain 14028s / SGSC 2262) OX=588858 GN=fusA PE=3 SV=1	77.598	704	0	323.31	1	#N/A	#N/A	#N/A	851	851	43	41	44	41	43	42	43	41	42	43	43	43	43	43	43	43	43	42	43	42	43	41	44	41	43	42	43	41	42	43	43	43	43	43	43	43
A0A0F6AZ95	A0A0F6AZ95	STM14_1075	tr|A0A0F6AZ95|A0A0F6AZ95_SALT1 Translation initiation factor IF-1 OS=Salmonella typhimurium (strain 14028s / SGSC 2262) OX=588858 GN=infA PE=3 SV=1	8.2495	72	0	323.31	1	#N/A	#N/A	#N/A	84	84	4	4	4	4	4	5	5	4	4	4	4	4	4	4	4	4	4	5	5	4	4	4	4	4	4	5	5	4	4	4	4	4	4	4	4	4
A0A0F6B818	A0A0F6B818	STM14_4278	tr|A0A0F6B818|A0A0F6B818_SALT1 Uncharacterized protein OS=Salmonella typhimurium (strain 14028s / SGSC 2262) OX=588858 GN=yhhA PE=4 SV=1	15.299	138	0	323.31	1	#N/A	#N/A	#N/A	100	100	5	5	5	5	5	5	5	5	5	5	5	5	5	5	5	5	5	5	5	5	5	5	5	5	5	5	5	5	5	5	5	5	5	5	5	5
A0A0F6B938	A0A0F6B938	STM14_4664	tr|A0A0F6B938|A0A0F6B938_SALT1 ATP synthase subunit delta OS=Salmonella typhimurium (strain 14028s / SGSC 2262) OX=588858 GN=atpH PE=3 SV=1	19.412	177	0	323.31	1	#N/A	#N/A	#N/A	233	233	13	10	12	10	12	13	12	12	11	11	12	13	11	13	10	11	12	12	12	11	13	10	12	10	12	13	12	12	11	11	12	13	11	13	10	11
A0A0F6B4Q0	A0A0F6B4Q0	STM14_3059	tr|A0A0F6B4Q0|A0A0F6B4Q0_SALT1 Arsenate reductase OS=Salmonella typhimurium (strain 14028s / SGSC 2262) OX=588858 GN=yfgD PE=3 SV=1	13.377	119	0	323.31	1	#N/A	#N/A	#N/A	142	142	7	7	7	7	7	6	7	7	7	7	8	8	8	7	7	7	8	7	6	7	7	7	7	7	7	6	7	7	7	7	8	8	8	7	7	7
A0A0F6B6V4	A0A0F6B6V4	STM14_3848	tr|A0A0F6B6V4|A0A0F6B6V4_SALT1 Putative outer membrane protein OS=Salmonella typhimurium (strain 14028s / SGSC 2262) OX=588858 GN=ygiW PE=4 SV=1	13.945	130	0	323.31	1	#N/A	#N/A	#N/A	176	176	9	8	9	7	9	8	9	9	9	9	9	9	9	9	9	9	9	9	9	9	9	8	9	7	9	8	9	9	9	9	9	9	9	9	9	9
A0A0F6B5M7	A0A0F6B5M7	STM14_3402	tr|A0A0F6B5M7|A0A0F6B5M7_SALT1 S-ribosylhomocysteine lyase OS=Salmonella typhimurium (strain 14028s / SGSC 2262) OX=588858 GN=luxS PE=3 SV=1	19.308	171	0	323.31	1	#N/A	#N/A	#N/A	180	180	9	9	9	9	9	9	9	9	9	9	9	9	9	9	9	9	9	9	9	9	9	9	9	9	9	9	9	9	9	9	9	9	9	9	9	9
A0A0F6B9Y2	A0A0F6B9Y2	STM14_4988	tr|A0A0F6B9Y2|A0A0F6B9Y2_SALT1 50S ribosomal protein L10 OS=Salmonella typhimurium (strain 14028s / SGSC 2262) OX=588858 GN=rplJ PE=3 SV=1	17.8	165	0	323.31	1	#N/A	#N/A	#N/A	221	221	10	10	10	10	10	10	12	11	11	11	12	11	12	11	12	12	12	10	12	12	10	10	10	10	10	10	12	11	11	11	12	11	12	11	12	12
A0A0F6B448	A0A0F6B448	STM14_2849	tr|A0A0F6B448|A0A0F6B448_SALT1 Uncharacterized protein OS=Salmonella typhimurium (strain 14028s / SGSC 2262) OX=588858 GN=elaB PE=3 SV=1	11.637	103	0	323.31	1	#N/A	#N/A	#N/A	158	158	8	8	8	8	8	8	8	8	8	8	8	8	8	8	7	8	8	8	7	8	8	8	8	8	8	8	8	8	8	8	8	8	8	8	7	8
A0A0F6B5B6	A0A0F6B5B6	STM14_3286	tr|A0A0F6B5B6|A0A0F6B5B6_SALT1 Protein GrpE OS=Salmonella typhimurium (strain 14028s / SGSC 2262) OX=588858 GN=grpE PE=3 SV=1	21.841	196	0	323.31	1	#N/A	#N/A	#N/A	350	350	16	16	17	17	17	18	18	18	19	19	18	18	17	18	17	18	17	17	17	18	16	16	17	17	17	18	18	18	19	19	18	18	17	18	17	18
A0A0F6B5W2	A0A0F6B5W2	STM14_3494	tr|A0A0F6B5W2|A0A0F6B5W2_SALT1 Secretion chaperone OS=Salmonella typhimurium (strain 14028s / SGSC 2262) OX=588858 GN=invB PE=4 SV=1	14.919	135	0	323.31	1	#N/A	#N/A	6910 > H876	105	105	6	5	6	6	5	5	5	5	5	6	5	5	5	5	6	5	5	5	5	5	6	5	6	6	5	5	5	5	5	6	5	5	5	5	6	5
D0ZV90	D0ZV90	STM14_1409	sp|D0ZV90|PHOP_SALT1 Virulence transcriptional regulatory protein PhoP OS=Salmonella typhimurium (strain 14028s / SGSC 2262) OX=588858 GN=phoP PE=1 SV=1	25.633	224	0	323.31	1	#N/A	Exclusive_6910	Exclusive_6910	160	160	16	17	16	17	16	16	16	16	15	15	0	0	0	0	0	0	0	0	0	0	16	17	16	17	16	16	16	16	15	15	0	0	0	0	0	0
A0A0F6AZY4	A0A0F6AZY4	STM14_1320	tr|A0A0F6AZY4|A0A0F6AZY4_SALT1 Uncharacterized protein OS=Salmonella typhimurium (strain 14028s / SGSC 2262) OX=588858 GN=msyB PE=4 SV=1	14.397	124	0	323.31	1	#N/A	#N/A	H876 > 6910	134	134	6	6	6	7	5	7	7	7	7	6	7	7	7	7	7	7	7	7	7	7	6	6	6	7	5	7	7	7	7	6	7	7	7	7	7	7
A0A0F6B3A4	A0A0F6B3A4	STM14_2548	tr|A0A0F6B3A4|A0A0F6B3A4_SALT1 UPF0265 protein YeeX OS=Salmonella typhimurium (strain 14028s / SGSC 2262) OX=588858 GN=yeeX PE=3 SV=1	13.073	111	0	323.31	1	#N/A	#N/A	#N/A	121	121	6	6	5	6	6	7	7	7	7	7	4	5	4	5	4	7	7	7	7	7	6	6	5	6	6	7	7	7	7	7	4	5	4	5	4	7
A0A0F6AXS5	A0A0F6AXS5	STM14_0529	tr|A0A0F6AXS5|A0A0F6AXS5_SALT1 Trigger factor OS=Salmonella typhimurium (strain 14028s / SGSC 2262) OX=588858 GN=tig PE=3 SV=1	48.066	432	0	323.31	1	#N/A	#N/A	#N/A	796	796	42	40	38	39	39	39	42	41	42	42	39	39	39	39	39	40	40	39	40	38	42	40	38	39	39	39	42	41	42	42	39	39	39	39	39	40
A0A0F6B230	A0A0F6B230	STM14_2101	tr|A0A0F6B230|A0A0F6B230_SALT1 YciI-like protein OS=Salmonella typhimurium (strain 14028s / SGSC 2262) OX=588858 GN=yciI PE=3 SV=1	10.594	98	0	95.663	1	#N/A	#N/A	#N/A	79	79	4	4	4	4	4	4	4	4	4	4	4	3	4	4	4	4	4	4	4	4	4	4	4	4	4	4	4	4	4	4	4	3	4	4	4	4
A0A0F6B4Q3	A0A0F6B4Q3	STM14_3062	tr|A0A0F6B4Q3|A0A0F6B4Q3_SALT1 Uracil phosphoribosyltransferase OS=Salmonella typhimurium (strain 14028s / SGSC 2262) OX=588858 GN=upp PE=3 SV=1	22.533	208	0	323.31	1	#N/A	6910 > H437	#N/A	265	265	13	12	14	14	14	12	13	13	12	13	13	13	15	14	14	13	14	13	14	12	13	12	14	14	14	12	13	13	12	13	13	13	15	14	14	13
A0A0F6AZU0	A0A0F6AZU0	STM14_1272	tr|A0A0F6AZU0|A0A0F6AZU0_SALT1 NAD(P)H dehydrogenase (quinone) OS=Salmonella typhimurium (strain 14028s / SGSC 2262) OX=588858 GN=wraB PE=3 SV=1	20.867	198	0	323.31	1	#N/A	#N/A	#N/A	237	237	12	12	12	12	12	12	12	12	12	12	12	12	12	12	12	12	11	11	11	12	12	12	12	12	12	12	12	12	12	12	12	12	12	12	12	12
A0A0F6B9Y0	A0A0F6B9Y0	STM14_4986	tr|A0A0F6B9Y0|A0A0F6B9Y0_SALT1 50S ribosomal protein L11 OS=Salmonella typhimurium (strain 14028s / SGSC 2262) OX=588858 GN=rplK PE=3 SV=1	14.875	142	0	129.97	1	#N/A	#N/A	#N/A	135	135	7	7	7	7	7	7	7	6	7	7	7	7	7	7	7	6	6	6	7	6	7	7	7	7	7	7	7	6	7	7	7	7	7	7	7	6
A0A0F6B7R5	A0A0F6B7R5	STM14_4173	tr|A0A0F6B7R5|A0A0F6B7R5_SALT1 Catabolite activator protein OS=Salmonella typhimurium (strain 14028s / SGSC 2262) OX=588858 GN=crp PE=4 SV=1	23.656	210	0	323.31	1	#N/A	#N/A	#N/A	377	377	20	19	19	19	20	18	19	18	19	19	19	19	19	19	19	18	19	19	19	17	20	19	19	19	20	18	19	18	19	19	19	19	19	19	19	18
A0A0F6B7L5	A0A0F6B7L5	STM14_4122	tr|A0A0F6B7L5|A0A0F6B7L5_SALT1 50S ribosomal protein L36 OS=Salmonella typhimurium (strain 14028s / SGSC 2262) OX=588858 GN=rpmJ_2 PE=3 SV=1	4.3643	38	0.0071813	2.1772	1	#N/A	#N/A	#N/A	20	20	1	1	1	1	1	1	1	1	1	1	1	1	1	1	1	1	1	1	1	1	1	1	1	1	1	1	1	1	1	1	1	1	1	1	1	1
A0A0F6B0G2	A0A0F6B0G2	STM14_1509	tr|A0A0F6B0G2|A0A0F6B0G2_SALT1 Putative molecular chaperone OS=Salmonella typhimurium (strain 14028s / SGSC 2262) OX=588858 GN=STM14_1509 PE=3 SV=1	17.551	155	0	323.31	1	#N/A	#N/A	#N/A	190	190	9	9	8	9	8	10	10	9	10	10	12	10	12	10	12	9	8	9	7	9	9	9	8	9	8	10	10	9	10	10	12	10	12	10	12	9
A0A0F6B7L0	A0A0F6B7L0	STM14_4117	tr|A0A0F6B7L0|A0A0F6B7L0_SALT1 50S ribosomal protein L17 OS=Salmonella typhimurium (strain 14028s / SGSC 2262) OX=588858 GN=rplQ PE=3 SV=1	14.394	127	0	89.383	1	#N/A	#N/A	#N/A	136	136	7	6	7	6	7	7	6	6	7	7	7	7	7	7	7	7	7	7	7	7	7	6	7	6	7	7	6	6	7	7	7	7	7	7	7	7
A0A0F6AZA3	A0A0F6AZA3	STM14_1083	tr|A0A0F6AZA3|A0A0F6AZA3_SALT1 Leucine-responsive transcriptional regulator OS=Salmonella typhimurium (strain 14028s / SGSC 2262) OX=588858 GN=lrp PE=4 SV=1	18.857	164	0	319.45	1	#N/A	#N/A	#N/A	292	292	15	15	15	15	15	14	13	15	14	15	14	14	14	15	14	15	15	15	15	15	15	15	15	15	15	14	13	15	14	15	14	14	14	15	14	15
A0A0F6B8T1	A0A0F6B8T1	STM14_4552	tr|A0A0F6B8T1|A0A0F6B8T1_SALT1 Putative inner membrane protein OS=Salmonella typhimurium (strain 14028s / SGSC 2262) OX=588858 GN=STM14_4552 PE=4 SV=1	10.983	97	0	323.31	1	#N/A	#N/A	#N/A	120	120	6	6	6	6	6	6	6	6	6	6	6	6	6	6	6	6	6	6	6	6	6	6	6	6	6	6	6	6	6	6	6	6	6	6	6	6
A0A0F6B961	A0A0F6B961	STM14_4694	tr|A0A0F6B961|A0A0F6B961_SALT1 UPF0438 protein YifE OS=Salmonella typhimurium (strain 14028s / SGSC 2262) OX=588858 GN=yifE PE=3 SV=1	13.077	112	0	254.32	1	#N/A	#N/A	#N/A	202	202	10	10	10	10	9	10	11	11	11	11	9	9	9	9	9	10	11	11	12	10	10	10	10	10	9	10	11	11	11	11	9	9	9	9	9	10
A0A0F6B6E9	A0A0F6B6E9	STM14_3689	tr|A0A0F6B6E9|A0A0F6B6E9_SALT1 Aminomethyltransferase OS=Salmonella typhimurium (strain 14028s / SGSC 2262) OX=588858 GN=gcvT PE=3 SV=1	40.216	364	0	323.31	1	#N/A	#N/A	#N/A	367	367	18	19	18	20	19	18	18	19	19	19	18	18	20	17	19	18	17	18	18	17	18	19	18	20	19	18	18	19	19	19	18	18	20	17	19	18
A0A0F6B499	A0A0F6B499	STM14_2901	tr|A0A0F6B499|A0A0F6B499_SALT1 Lysine/arginine/ornithine transport protein OS=Salmonella typhimurium (strain 14028s / SGSC 2262) OX=588858 GN=argT PE=3 SV=1	28.2	260	0	323.31	1	#N/A	#N/A	#N/A	432	412	21	21	22	23	23	21	22	21	22	21	22	21	21	20	22	22	21	22	21	23	20	20	21	22	22	20	21	20	21	20	21	20	20	19	21	21
A0A0F6BAI8	A0A0F6BAI8	STM14_5202	tr|A0A0F6BAI8|A0A0F6BAI8_SALT1 Aspartate ammonia-lyase OS=Salmonella typhimurium (strain 14028s / SGSC 2262) OX=588858 GN=aspA PE=3 SV=1	52.285	478	0	323.31	1	#N/A	#N/A	6910 > H876	580	580	31	29	30	29	30	28	29	29	29	29	30	30	30	29	30	27	28	27	28	28	31	29	30	29	30	28	29	29	29	29	30	30	30	29	30	27
A0A0F6B1Y3	A0A0F6B1Y3	STM14_2053	tr|A0A0F6B1Y3|A0A0F6B1Y3_SALT1 Enoyl-[acyl-carrier-protein] reductase [NADH] OS=Salmonella typhimurium (strain 14028s / SGSC 2262) OX=588858 GN=fabI PE=3 SV=1	27.761	262	0	323.31	1	#N/A	#N/A	#N/A	312	312	16	16	16	16	15	16	14	14	15	15	16	15	16	16	16	16	16	16	16	16	16	16	16	16	15	16	14	14	15	15	16	15	16	16	16	16
A0A0F6B5L8	A0A0F6B5L8	STM14_3393	tr|A0A0F6B5L8|A0A0F6B5L8_SALT1 Glycine betaine transporter periplasmic subunit OS=Salmonella typhimurium (strain 14028s / SGSC 2262) OX=588858 GN=proX PE=4 SV=1	36.153	331	0	323.31	1	#N/A	#N/A	#N/A	342	342	16	17	18	16	18	17	17	18	18	18	15	17	17	17	17	17	18	17	16	18	16	17	18	16	18	17	17	18	18	18	15	17	17	17	17	17
A0A0F6B7M9	A0A0F6B7M9	STM14_4136	tr|A0A0F6B7M9|A0A0F6B7M9_SALT1 50S ribosomal protein L16 OS=Salmonella typhimurium (strain 14028s / SGSC 2262) OX=588858 GN=rplP PE=3 SV=1	15.194	136	0	181.44	1	#N/A	#N/A	#N/A	104	104	5	4	4	4	4	4	7	7	6	7	5	5	5	6	6	6	5	4	4	6	5	4	4	4	4	4	7	7	6	7	5	5	5	6	6	6
A0A0F6BAT4	A0A0F6BAT4	STM14_5301	tr|A0A0F6BAT4|A0A0F6BAT4_SALT1 Inorganic pyrophosphatase OS=Salmonella typhimurium (strain 14028s / SGSC 2262) OX=588858 GN=ppa PE=3 SV=1	19.676	176	0	323.31	1	#N/A	#N/A	#N/A	301	301	15	15	15	15	15	15	16	16	16	16	14	14	14	13	15	15	16	16	16	14	15	15	15	15	15	15	16	16	16	16	14	14	14	13	15	15
A0A0F6B7S1	A0A0F6B7S1	STM14_4179	tr|A0A0F6B7S1|A0A0F6B7S1_SALT1 Peptidyl-prolyl cis-trans isomerase OS=Salmonella typhimurium (strain 14028s / SGSC 2262) OX=588858 GN=ppiA PE=3 SV=1	20.332	190	0	323.31	1	#N/A	#N/A	#N/A	201	201	10	10	10	10	10	10	10	10	11	10	10	11	10	11	10	9	10	10	10	9	10	10	10	10	10	10	10	10	11	10	10	11	10	11	10	9
A0A0F6B7N0	A0A0F6B7N0	STM14_4137	tr|A0A0F6B7N0|A0A0F6B7N0_SALT1 30S ribosomal protein S3 OS=Salmonella typhimurium (strain 14028s / SGSC 2262) OX=588858 GN=rpsC PE=3 SV=1	25.983	233	0	323.31	1	#N/A	#N/A	#N/A	346	346	18	18	18	17	19	18	18	17	17	17	16	17	17	17	17	17	17	17	18	16	18	18	18	17	19	18	18	17	17	17	16	17	17	17	17	17
A0A0F6AXR1	A0A0F6AXR1	STM14_0514	tr|A0A0F6AXR1|A0A0F6AXR1_SALT1 UPF0234 protein YajQ OS=Salmonella typhimurium (strain 14028s / SGSC 2262) OX=588858 GN=yajQ PE=3 SV=1	18.319	163	0	323.31	1	#N/A	#N/A	#N/A	230	230	11	10	11	10	11	11	11	11	11	11	10	12	13	13	10	12	13	13	13	13	11	10	11	10	11	11	11	11	11	11	10	12	13	13	10	12
A0A0F6B2D7	A0A0F6B2D7	STM14_2212	tr|A0A0F6B2D7|A0A0F6B2D7_SALT1 EIIAB-Man OS=Salmonella typhimurium (strain 14028s / SGSC 2262) OX=588858 GN=manX PE=4 SV=1	34.987	322	0	323.31	1	#N/A	#N/A	#N/A	449	449	23	25	22	25	23	24	23	24	22	22	23	19	21	21	22	24	20	21	22	23	23	25	22	25	23	24	23	24	22	22	23	19	21	21	22	24
A0A0F6B2W9	A0A0F6B2W9	STM14_2405	tr|A0A0F6B2W9|A0A0F6B2W9_SALT1 Putative cytoplasmic protein OS=Salmonella typhimurium (strain 14028s / SGSC 2262) OX=588858 GN=yodD PE=4 SV=1	8.6323	75	0	290.73	1	#N/A	#N/A	#N/A	95	95	5	5	5	5	5	4	4	5	5	5	5	5	5	5	4	5	5	4	4	5	5	5	5	5	5	4	4	5	5	5	5	5	5	5	4	5
A0A0F6B9Q8	A0A0F6B9Q8	STM14_4903	tr|A0A0F6B9Q8|A0A0F6B9Q8_SALT1 3-hydroxy-5-phosphonooxypentane-2,4-dione thiolase OS=Salmonella typhimurium (strain 14028s / SGSC 2262) OX=588858 GN=yneB PE=3 SV=1	31.742	291	0	323.31	1	#N/A	#N/A	6910 > H876	393	393	20	21	21	21	21	20	20	20	20	20	19	21	20	21	21	17	17	18	17	18	20	21	21	21	21	20	20	20	20	20	19	21	20	21	21	17
A0A0F6B2G3	A0A0F6B2G3	STM14_2239	tr|A0A0F6B2G3|A0A0F6B2G3_SALT1 Putative cytoplasmic protein OS=Salmonella typhimurium (strain 14028s / SGSC 2262) OX=588858 GN=STM14_2239 PE=4 SV=1	8.8179	79	0	193.21	1	#N/A	#N/A	#N/A	79	79	4	4	4	4	4	3	4	4	4	4	4	4	4	4	4	4	4	4	4	4	4	4	4	4	4	3	4	4	4	4	4	4	4	4	4	4
A0A0F6B955	A0A0F6B955	STM14_4681	tr|A0A0F6B955|A0A0F6B955_SALT1 D-ribose transporter subunit RbsB OS=Salmonella typhimurium (strain 14028s / SGSC 2262) OX=588858 GN=rbsB PE=4 SV=1	30.962	296	0	323.31	1	#N/A	#N/A	#N/A	328	328	16	16	16	16	15	17	16	17	16	16	17	17	17	16	16	17	17	17	17	16	16	16	16	16	15	17	16	17	16	16	17	17	17	16	16	17
A0A0F6B6Z2	A0A0F6B6Z2	STM14_3886	tr|A0A0F6B6Z2|A0A0F6B6Z2_SALT1 30S ribosomal protein S21 OS=Salmonella typhimurium (strain 14028s / SGSC 2262) OX=588858 GN=rpsU PE=3 SV=1	8.4999	71	0	184.88	1	#N/A	#N/A	H876 > 6910	142	142	7	7	6	7	6	7	7	6	7	7	8	6	8	7	8	8	7	8	7	8	7	7	6	7	6	7	7	6	7	7	8	6	8	7	8	8
A0A0F6BBE4	A0A0F6BBE4	STM14_5519	tr|A0A0F6BBE4|A0A0F6BBE4_SALT1 Two-component response regulator OS=Salmonella typhimurium (strain 14028s / SGSC 2262) OX=588858 GN=arcA PE=4 SV=1	27.291	238	0	323.31	1	#N/A	#N/A	#N/A	328	328	16	16	17	16	17	15	16	15	16	16	17	17	17	17	17	17	16	17	16	17	16	16	17	16	17	15	16	15	16	16	17	17	17	17	17	17
A0A0F6B295	A0A0F6B295	STM14_2170	tr|A0A0F6B295|A0A0F6B295_SALT1 Glutamate dehydrogenase OS=Salmonella typhimurium (strain 14028s / SGSC 2262) OX=588858 GN=STM14_2170 PE=3 SV=1	48.037	441	0	323.31	1	#N/A	#N/A	6910 > H876	547	547	30	30	28	29	28	27	30	29	29	30	27	28	25	28	26	24	25	25	25	24	30	30	28	29	28	27	30	29	29	30	27	28	25	28	26	24
A0A0F6B2C0	A0A0F6B2C0	STM14_2195	tr|A0A0F6B2C0|A0A0F6B2C0_SALT1 Cell division topological specificity factor OS=Salmonella typhimurium (strain 14028s / SGSC 2262) OX=588858 GN=minE PE=3 SV=1	10.182	88	0	312.26	1	#N/A	#N/A	#N/A	253	253	13	14	13	14	14	12	13	14	13	14	12	13	11	12	12	12	12	12	12	11	13	14	13	14	14	12	13	14	13	14	12	13	11	12	12	12
A0A0F6B7Q8	A0A0F6B7Q8	STM14_4166	tr|A0A0F6B7Q8|A0A0F6B7Q8_SALT1 Uncharacterized protein OS=Salmonella typhimurium (strain 14028s / SGSC 2262) OX=588858 GN=STM14_4166 PE=4 SV=1	11.65	103	0	323.31	1	#N/A	#N/A	#N/A	100	100	5	5	5	5	5	5	5	5	5	5	5	5	5	5	5	5	5	5	5	5	5	5	5	5	5	5	5	5	5	5	5	5	5	5	5	5
A0A0F6B2U2	A0A0F6B2U2	STM14_2378	tr|A0A0F6B2U2|A0A0F6B2U2_SALT1 Flagellin OS=Salmonella typhimurium (strain 14028s / SGSC 2262) OX=588858 GN=fliC PE=3 SV=1	51.611	495	0	323.31	1	#N/A	#N/A	6910 > H876	697	422	35	33	35	35	34	35	36	35	36	35	36	36	35	36	36	34	34	34	33	34	21	20	21	21	20	21	22	21	22	21	22	22	22	22	23	20
A0A0F6B5A6	A0A0F6B5A6	STM14_3276	tr|A0A0F6B5A6|A0A0F6B5A6_SALT1 50S ribosomal protein L19 OS=Salmonella typhimurium (strain 14028s / SGSC 2262) OX=588858 GN=rplS PE=3 SV=1	13.13	115	0	261.67	1	#N/A	#N/A	#N/A	214	214	10	10	11	11	11	11	11	12	10	11	11	9	12	10	11	10	12	10	11	10	10	10	11	11	11	11	11	12	10	11	11	9	12	10	11	10
A0A0F6B7L4	A0A0F6B7L4	STM14_4121	tr|A0A0F6B7L4|A0A0F6B7L4_SALT1 30S ribosomal protein S13 OS=Salmonella typhimurium (strain 14028s / SGSC 2262) OX=588858 GN=rpsM PE=3 SV=1	13.161	118	0	323.31	1	#N/A	#N/A	#N/A	184	184	7	8	8	8	8	8	9	7	9	8	11	9	11	10	11	10	11	10	11	10	7	8	8	8	8	8	9	7	9	8	11	9	11	10	11	10
A0A0F6B9X9	A0A0F6B9X9	STM14_4985	tr|A0A0F6B9X9|A0A0F6B9X9_SALT1 Transcription termination/antitermination protein NusG OS=Salmonella typhimurium (strain 14028s / SGSC 2262) OX=588858 GN=nusG PE=3 SV=1	20.545	181	0	323.31	1	#N/A	#N/A	#N/A	234	234	11	12	11	12	11	13	11	13	12	11	12	11	12	11	12	11	12	13	12	11	11	12	11	12	11	13	11	13	12	11	12	11	12	11	12	11
A0A0F6B936	A0A0F6B936	STM14_4662	tr|A0A0F6B936|A0A0F6B936_SALT1 ATP synthase gamma chain OS=Salmonella typhimurium (strain 14028s / SGSC 2262) OX=588858 GN=atpG PE=3 SV=1	31.555	287	0	323.31	1	#N/A	#N/A	#N/A	593	593	30	30	28	30	29	30	30	30	30	30	30	30	30	29	30	29	30	29	30	29	30	30	28	30	29	30	30	30	30	30	30	30	30	29	30	29
A0A0F6AYN4	A0A0F6AYN4	STM14_0853	tr|A0A0F6AYN4|A0A0F6AYN4_SALT1 Succinate dehydrogenase flavoprotein subunit OS=Salmonella typhimurium (strain 14028s / SGSC 2262) OX=588858 GN=sdhA PE=3 SV=1	64.461	588	0	323.31	1	#N/A	#N/A	#N/A	652	652	32	32	32	32	33	32	34	34	34	34	32	32	32	33	32	33	32	32	32	33	32	32	32	32	33	32	34	34	34	34	32	32	32	33	32	33
A0A0F6B223	A0A0F6B223	STM14_2094	tr|A0A0F6B223|A0A0F6B223_SALT1 Putative catalase OS=Salmonella typhimurium (strain 14028s / SGSC 2262) OX=588858 GN=STM14_2094 PE=4 SV=1	31.846	292	0	323.31	1	#N/A	H437 > 6910	H876 > 6910	373	373	18	19	18	19	18	19	19	18	18	18	19	19	19	19	19	19	19	19	18	19	18	19	18	19	18	19	19	18	18	18	19	19	19	19	19	19
A0A0F6B2Q3	A0A0F6B2Q3	STM14_2335	tr|A0A0F6B2Q3|A0A0F6B2Q3_SALT1 Chemotaxis protein CheW OS=Salmonella typhimurium (strain 14028s / SGSC 2262) OX=588858 GN=cheW PE=4 SV=1	18.049	167	0	323.31	1	#N/A	#N/A	6910 > H876	175	175	11	10	10	10	10	11	10	10	11	10	9	10	8	9	9	6	6	5	6	4	11	10	10	10	10	11	10	10	11	10	9	10	8	9	9	6
A0A0F6B498	A0A0F6B498	STM14_2900	tr|A0A0F6B498|A0A0F6B498_SALT1 Histidine transport protein OS=Salmonella typhimurium (strain 14028s / SGSC 2262) OX=588858 GN=hisJ PE=3 SV=1	28.379	260	0	323.31	1	#N/A	#N/A	#N/A	365	345	17	18	18	18	18	18	19	18	19	18	18	18	17	19	17	19	18	19	19	20	16	17	17	17	17	17	18	17	18	17	17	17	16	18	16	18
A0A0F6B0P4	A0A0F6B0P4	STM14_1592	tr|A0A0F6B0P4|A0A0F6B0P4_SALT1 DNA-binding transcriptional activator OsmE OS=Salmonella typhimurium (strain 14028s / SGSC 2262) OX=588858 GN=osmE PE=4 SV=1	12.162	113	0	317.87	1	#N/A	H437 > 6910	H876 > 6910	163	163	9	9	9	9	8	7	7	6	6	7	8	8	8	8	8	9	10	9	9	9	9	9	9	9	8	7	7	6	6	7	8	8	8	8	8	9
A0A0F6B9Q7	A0A0F6B9Q7	STM14_4902	tr|A0A0F6B9Q7|A0A0F6B9Q7_SALT1 Autoinducer 2-binding protein LsrB OS=Salmonella typhimurium (strain 14028s / SGSC 2262) OX=588858 GN=yneA PE=3 SV=1	36.76	340	0	323.31	1	#N/A	#N/A	#N/A	361	361	19	19	19	19	19	16	19	18	19	19	18	19	18	19	18	17	17	17	15	17	19	19	19	19	19	16	19	18	19	19	18	19	18	19	18	17
A0A0F6B7M5	A0A0F6B7M5	STM14_4132	tr|A0A0F6B7M5|A0A0F6B7M5_SALT1 50S ribosomal protein L24 OS=Salmonella typhimurium (strain 14028s / SGSC 2262) OX=588858 GN=rplX PE=3 SV=1	11.316	104	0	317.85	1	#N/A	#N/A	#N/A	210	210	11	11	11	12	11	10	10	9	10	11	10	11	10	11	10	11	10	10	10	11	11	11	11	12	11	10	10	9	10	11	10	11	10	11	10	11
A0A0F6AYH8	A0A0F6AYH8	STM14_0796	tr|A0A0F6AYH8|A0A0F6AYH8_SALT1 Glucosamine-6-phosphate deaminase OS=Salmonella typhimurium (strain 14028s / SGSC 2262) OX=588858 GN=nagB PE=3 SV=1	29.632	266	0	323.31	1	#N/A	#N/A	#N/A	262	262	13	13	14	14	13	13	13	13	13	13	13	13	13	12	13	14	13	13	12	14	13	13	14	14	13	13	13	13	13	13	13	13	13	12	13	14
A0A0F6AZK4	A0A0F6AZK4	STM14_1184	tr|A0A0F6AZK4|A0A0F6AZK4_SALT1 Superoxide dismutase [Cu-Zn] OS=Salmonella typhimurium (strain 14028s / SGSC 2262) OX=588858 GN=sodC_1 PE=3 SV=1	18.37	177	0	323.31	1	#N/A	#N/A	#N/A	159	159	9	9	8	9	8	8	8	9	8	8	8	8	8	8	8	7	7	7	7	7	9	9	8	9	8	8	8	9	8	8	8	8	8	8	8	7
A0A0F6B7L7	A0A0F6B7L7	STM14_4124	tr|A0A0F6B7L7|A0A0F6B7L7_SALT1 50S ribosomal protein L15 OS=Salmonella typhimurium (strain 14028s / SGSC 2262) OX=588858 GN=rplO PE=3 SV=1	14.966	144	0	183.17	1	#N/A	#N/A	#N/A	191	191	9	9	10	9	10	10	10	9	10	10	9	9	9	9	9	10	10	10	10	10	9	9	10	9	10	10	10	9	10	10	9	9	9	9	9	10
A0A0F6B909	A0A0F6B909	STM14_4634	tr|A0A0F6B909|A0A0F6B909_SALT1 50S ribosomal protein L34 OS=Salmonella typhimurium (strain 14028s / SGSC 2262) OX=588858 GN=rpmH PE=3 SV=1	5.3803	46	0	6.6514	1	#N/A	#N/A	#N/A	42	42	2	2	2	2	2	2	2	2	2	2	2	2	3	2	2	3	2	2	2	2	2	2	2	2	2	2	2	2	2	2	2	2	3	2	2	3
A0A0F6BAK0	A0A0F6BAK0	STM14_5214	tr|A0A0F6BAK0|A0A0F6BAK0_SALT1 Elongation factor P OS=Salmonella typhimurium (strain 14028s / SGSC 2262) OX=588858 GN=efp PE=3 SV=1	20.623	188	0	323.31	1	#N/A	#N/A	#N/A	110	110	7	7	6	7	6	3	4	5	3	4	6	7	6	6	6	6	5	5	5	6	7	7	6	7	6	3	4	5	3	4	6	7	6	6	6	6
A0A0F6AYN5	A0A0F6AYN5	STM14_0854	tr|A0A0F6AYN5|A0A0F6AYN5_SALT1 Succinate dehydrogenase iron-sulfur subunit OS=Salmonella typhimurium (strain 14028s / SGSC 2262) OX=588858 GN=sdhB PE=3 SV=1	26.864	239	0	323.31	1	#N/A	#N/A	#N/A	375	375	18	18	20	18	19	18	20	20	20	19	18	19	18	18	17	19	19	18	20	19	18	18	20	18	19	18	20	20	20	19	18	19	18	18	17	19
A0A0F6BAZ5	A0A0F6BAZ5	STM14_5365	tr|A0A0F6BAZ5|A0A0F6BAZ5_SALT1 Regulator of ribonuclease activity B OS=Salmonella typhimurium (strain 14028s / SGSC 2262) OX=588858 GN=yjgD PE=3 SV=1	15.697	138	0	173.84	1	#N/A	#N/A	#N/A	62	62	3	3	3	3	3	3	3	3	3	3	3	3	3	3	3	3	4	4	3	3	3	3	3	3	3	3	3	3	3	3	3	3	3	3	3	3
A0A0F6B4P5	A0A0F6B4P5	STM14_3054	tr|A0A0F6B4P5|A0A0F6B4P5_SALT1 Thioredoxin peroxidase OS=Salmonella typhimurium (strain 14028s / SGSC 2262) OX=588858 GN=bcp PE=4 SV=1	17.609	156	0	323.31	1	#N/A	#N/A	#N/A	296	296	16	15	15	15	15	15	16	16	15	15	14	14	14	14	14	15	15	15	15	13	16	15	15	15	15	15	16	16	15	15	14	14	14	14	14	15
A0A0F6BB58	A0A0F6BB58	STM14_5430	tr|A0A0F6BB58|A0A0F6BB58_SALT1 Putative NAD-dependent aldehyde dehydrogenase OS=Salmonella typhimurium (strain 14028s / SGSC 2262) OX=588858 GN=STM14_5430 PE=3 SV=1	50.037	456	0	323.31	1	#N/A	#N/A	#N/A	609	609	27	28	28	28	30	31	28	29	31	31	30	31	30	32	31	32	34	31	33	34	27	28	28	28	30	31	28	29	31	31	30	31	30	32	31	32
A0A0F6B1U2	A0A0F6B1U2	STM14_2008	tr|A0A0F6B1U2|A0A0F6B1U2_SALT1 Universal stress protein UspE OS=Salmonella typhimurium (strain 14028s / SGSC 2262) OX=588858 GN=ydaA PE=4 SV=1	35.638	315	0	323.31	1	#N/A	#N/A	#N/A	330	330	17	17	17	17	17	17	17	17	18	17	15	16	16	16	16	16	17	15	17	15	17	17	17	17	17	17	17	17	18	17	15	16	16	16	16	16
A0A0F6BBB4	A0A0F6BBB4	STM14_5489	tr|A0A0F6BBB4|A0A0F6BBB4_SALT1 Phosphopentomutase OS=Salmonella typhimurium (strain 14028s / SGSC 2262) OX=588858 GN=deoB PE=3 SV=1	44.243	407	0	323.31	1	#N/A	#N/A	#N/A	567	567	29	30	29	31	28	25	28	28	28	30	28	29	28	29	25	29	29	29	27	28	29	30	29	31	28	25	28	28	28	30	28	29	28	29	25	29
A0A0F6B8M5	A0A0F6B8M5	STM14_4489	tr|A0A0F6B8M5|A0A0F6B8M5_SALT1 50S ribosomal protein L33 OS=Salmonella typhimurium (strain 14028s / SGSC 2262) OX=588858 GN=rpmG PE=3 SV=1	6.3715	55	0	30.384	1	#N/A	#N/A	#N/A	40	40	2	2	2	2	2	2	2	2	2	2	2	2	2	2	2	2	2	2	2	2	2	2	2	2	2	2	2	2	2	2	2	2	2	2	2	2
A0A0F6AZ63	A0A0F6AZ63	STM14_1042	tr|A0A0F6AZ63|A0A0F6AZ63_SALT1 Arginine transport system OS=Salmonella typhimurium (strain 14028s / SGSC 2262) OX=588858 GN=artI PE=3 SV=1	26.996	243	0	323.31	1	#N/A	#N/A	#N/A	441	441	22	20	23	20	23	22	23	23	23	24	22	22	20	23	21	24	21	24	19	22	22	20	23	20	23	22	23	23	23	24	22	22	20	23	21	24
A0A0F6B715	A0A0F6B715	STM14_3910	tr|A0A0F6B715|A0A0F6B715_SALT1 Putative periplasmic protein OS=Salmonella typhimurium (strain 14028s / SGSC 2262) OX=588858 GN=yqjC PE=4 SV=1	14.065	122	0	100.11	1	#N/A	#N/A	#N/A	173	173	9	8	9	9	9	8	9	8	9	9	8	9	9	9	9	9	9	8	9	7	9	8	9	9	9	8	9	8	9	9	8	9	9	9	9	9
A0A0F6AXW9	A0A0F6AXW9	STM14_0574	tr|A0A0F6AXW9|A0A0F6AXW9_SALT1 Adenylate kinase OS=Salmonella typhimurium (strain 14028s / SGSC 2262) OX=588858 GN=adk PE=3 SV=1	23.488	214	0	323.31	1	#N/A	#N/A	#N/A	325	325	16	17	18	17	17	16	16	16	16	16	16	16	16	16	16	16	16	16	16	16	16	17	18	17	17	16	16	16	16	16	16	16	16	16	16	16
A0A0F6AYT2	A0A0F6AYT2	STM14_0907	tr|A0A0F6AYT2|A0A0F6AYT2_SALT1 Molybdate transporter periplasmic protein OS=Salmonella typhimurium (strain 14028s / SGSC 2262) OX=588858 GN=modA PE=3 SV=1	27.548	257	0	323.31	1	#N/A	#N/A	#N/A	393	393	20	20	19	20	19	20	20	20	20	20	19	19	18	19	19	20	21	21	19	20	20	20	19	20	19	20	20	20	20	20	19	19	18	19	19	20
A0A0F6B0S2	A0A0F6B0S2	STM14_1620	tr|A0A0F6B0S2|A0A0F6B0S2_SALT1 Translation initiation factor IF-3 OS=Salmonella typhimurium (strain 14028s / SGSC 2262) OX=588858 GN=infC PE=3 SV=1	20.594	180	0	323.31	1	#N/A	#N/A	#N/A	212	212	11	11	11	11	11	10	10	10	11	11	11	10	11	10	11	11	10	10	10	11	11	11	11	11	11	10	10	10	11	11	11	10	11	10	11	11
A0A0F6B5I6	A0A0F6B5I6	STM14_3361	tr|A0A0F6B5I6|A0A0F6B5I6_SALT1 Tricarboxylic transport OS=Salmonella typhimurium (strain 14028s / SGSC 2262) OX=588858 GN=STM14_3361 PE=3 SV=1	35.479	325	0	323.31	1	#N/A	#N/A	#N/A	450	450	23	23	21	23	23	24	23	22	23	23	21	24	22	22	22	23	22	22	21	23	23	23	21	23	23	24	23	22	23	23	21	24	22	22	22	23
A0A0F6AZD6	A0A0F6AZD6	STM14_1116	tr|A0A0F6AZD6|A0A0F6AZD6_SALT1 UPF0434 protein YcaR OS=Salmonella typhimurium (strain 14028s / SGSC 2262) OX=588858 GN=ycaR PE=3 SV=1	6.8558	60	0	220.31	1	#N/A	#N/A	#N/A	123	123	6	6	7	6	7	5	5	6	6	5	6	6	6	6	6	7	6	7	7	7	6	6	7	6	7	5	5	6	6	5	6	6	6	6	6	7
A0A0F6AXK0	A0A0F6AXK0	STM14_0452	tr|A0A0F6AXK0|A0A0F6AXK0_SALT1 Anti-adapter protein IraP OS=Salmonella typhimurium (strain 14028s / SGSC 2262) OX=588858 GN=yaiB PE=3 SV=1	10.113	88	0	323.31	1	#N/A	6910 > H437	#N/A	122	122	7	6	7	7	6	7	7	7	7	7	5	5	5	5	5	6	6	6	6	5	7	6	7	7	6	7	7	7	7	7	5	5	5	5	5	6
A0A0F6B031	A0A0F6B031	STM14_1368	tr|A0A0F6B031|A0A0F6B031_SALT1 3-oxoacyl-[acyl-carrier-protein] reductase OS=Salmonella typhimurium (strain 14028s / SGSC 2262) OX=588858 GN=fabG PE=3 SV=1	25.545	244	0	323.31	1	#N/A	#N/A	#N/A	248	248	13	13	13	13	12	13	13	13	13	13	12	12	12	11	12	12	12	12	12	12	13	13	13	13	12	13	13	13	13	13	12	12	12	11	12	12
A0A0F6B2J9	A0A0F6B2J9	STM14_2280	tr|A0A0F6B2J9|A0A0F6B2J9_SALT1 CopC domain-containing protein OS=Salmonella typhimurium (strain 14028s / SGSC 2262) OX=588858 GN=yobA PE=3 SV=1	13.321	124	0	174.26	1	#N/A	#N/A	#N/A	40	40	2	2	2	2	2	2	2	2	2	2	2	2	2	2	2	2	2	2	2	2	2	2	2	2	2	2	2	2	2	2	2	2	2	2	2	2
A0A0F6AYG2	A0A0F6AYG2	STM14_0773	tr|A0A0F6AYG2|A0A0F6AYG2_SALT1 Glutamate and aspartate transporter subunit OS=Salmonella typhimurium (strain 14028s / SGSC 2262) OX=588858 GN=gltI PE=4 SV=1	34.088	308	0	323.31	1	#N/A	#N/A	#N/A	416	416	21	19	22	20	20	20	21	19	20	20	22	20	21	20	22	22	22	22	21	22	21	19	22	20	20	20	21	19	20	20	22	20	21	20	22	22
A0A0F6B4P1	A0A0F6B4P1	STM14_3050	tr|A0A0F6B4P1|A0A0F6B4P1_SALT1 Phosphoribosylaminoimidazole-succinocarboxamide synthase OS=Salmonella typhimurium (strain 14028s / SGSC 2262) OX=588858 GN=purC PE=3 SV=1	26.908	237	0	323.31	1	#N/A	#N/A	#N/A	358	358	18	17	15	17	17	18	17	17	16	18	19	18	19	18	20	19	19	18	19	19	18	17	15	17	17	18	17	17	16	18	19	18	19	18	20	19
A0A0F6B7H4	A0A0F6B7H4	STM14_4076	tr|A0A0F6B7H4|A0A0F6B7H4_SALT1 Biotin carboxyl carrier protein of acetyl-CoA carboxylase OS=Salmonella typhimurium (strain 14028s / SGSC 2262) OX=588858 GN=accB PE=4 SV=1	16.687	156	0	323.31	1	#N/A	#N/A	#N/A	122	122	6	6	7	6	7	6	6	6	6	6	7	7	6	7	6	6	5	5	5	6	6	6	7	6	7	6	6	6	6	6	7	7	6	7	6	6
A0A0F6B3D9	A0A0F6B3D9	STM14_2584	tr|A0A0F6B3D9|A0A0F6B3D9_SALT1 CDP-6-deoxy-D-xylo-4-hexulose-3-dehydrase OS=Salmonella typhimurium (strain 14028s / SGSC 2262) OX=588858 GN=rfbH PE=3 SV=1	48.103	437	0	323.31	1	#N/A	#N/A	#N/A	553	553	29	28	26	28	25	28	27	28	28	28	29	29	28	28	29	28	26	26	28	27	29	28	26	28	25	28	27	28	28	28	29	29	28	28	29	28
A0A0F6B919	A0A0F6B919	STM14_4645	tr|A0A0F6B919|A0A0F6B919_SALT1 Putative oxidoreductase OS=Salmonella typhimurium (strain 14028s / SGSC 2262) OX=588858 GN=yieF PE=4 SV=1	20.163	188	0	323.31	1	#N/A	#N/A	#N/A	201	201	10	11	10	10	10	10	10	11	11	10	10	11	10	11	9	9	10	10	9	9	10	11	10	10	10	10	10	11	11	10	10	11	10	11	9	9
A0A0F6B6X6;REV__A0A0F6B7Q1	A0A0F6B6X6	STM14_3870	tr|A0A0F6B6X6|A0A0F6B6X6_SALT1 Ubiquinone biosynthesis accessory factor UbiK OS=Salmonella typhimurium (strain 14028s / SGSC 2262) OX=588858 GN=yqiC PE=3 SV=1	16.17	137;72	0	240.29	2	#N/A	#N/A	#N/A	216	216	11	11	8	11	11	11	10	9	11	10	12	11	12	11	11	11	12	11	12	10	11	11	8	11	11	11	10	9	11	10	12	11	12	11	11	11
A0A0F6B042	A0A0F6B042	STM14_1379	tr|A0A0F6B042|A0A0F6B042_SALT1 Purine nucleoside phosphoramidase OS=Salmonella typhimurium (strain 14028s / SGSC 2262) OX=588858 GN=ycfF PE=4 SV=1	13.269	119	0	192.39	1	#N/A	#N/A	#N/A	142	142	7	7	7	7	7	7	7	7	7	7	7	7	7	7	7	8	8	7	7	7	7	7	7	7	7	7	7	7	7	7	7	7	7	7	7	8
A0A0F6B4Y0	A0A0F6B4Y0	STM14_3140	tr|A0A0F6B4Y0|A0A0F6B4Y0_SALT1 Nitrogen regulatory protein P-II 1 OS=Salmonella typhimurium (strain 14028s / SGSC 2262) OX=588858 GN=glnB PE=3 SV=1	12.425	112	0	132.35	1	#N/A	#N/A	#N/A	161	161	9	8	9	9	9	7	10	9	10	9	7	8	7	8	7	7	7	7	7	7	9	8	9	9	9	7	10	9	10	9	7	8	7	8	7	7
A0A0F6AYN7	A0A0F6AYN7	STM14_0856	tr|A0A0F6AYN7|A0A0F6AYN7_SALT1 Dihydrolipoyllysine-residue succinyltransferase component of 2-oxoglutarate dehydrogenase complex OS=Salmonella typhimurium (strain 14028s / SGSC 2262) OX=588858 GN=sucB PE=3 SV=1	43.857	402	0	323.31	1	#N/A	#N/A	#N/A	485	485	24	24	26	24	26	25	24	24	24	24	24	23	24	24	24	25	24	24	23	25	24	24	26	24	26	25	24	24	24	24	24	23	24	24	24	25
A0A0F6B6L5	A0A0F6B6L5	STM14_3756	tr|A0A0F6B6L5|A0A0F6B6L5_SALT1 Probable Fe(2+)-trafficking protein OS=Salmonella typhimurium (strain 14028s / SGSC 2262) OX=588858 GN=yggX PE=3 SV=1	10.899	91	0	282.18	1	#N/A	#N/A	#N/A	252	252	13	12	13	12	12	12	13	13	12	12	13	12	13	12	13	13	13	13	13	13	13	12	13	12	12	12	13	13	12	12	13	12	13	12	13	13
A0A0F6BA96	A0A0F6BA96	STM14_5109	tr|A0A0F6BA96|A0A0F6BA96_SALT1 Putative cytoplasmic protein OS=Salmonella typhimurium (strain 14028s / SGSC 2262) OX=588858 GN=yjbR PE=4 SV=1	13.328	118	0	291.07	1	#N/A	#N/A	#N/A	122	122	6	6	7	7	6	5	5	5	5	5	5	6	6	6	5	7	8	8	7	7	6	6	7	7	6	5	5	5	5	5	5	6	6	6	5	7
A0A0F6B4M4	A0A0F6B4M4	STM14_3033	tr|A0A0F6B4M4|A0A0F6B4M4_SALT1 Transaldolase OS=Salmonella typhimurium (strain 14028s / SGSC 2262) OX=588858 GN=talA PE=3 SV=1	35.591	316	0	323.31	1	#N/A	#N/A	#N/A	612	572	31	29	29	29	29	29	30	31	32	30	32	29	33	30	32	30	33	32	32	30	29	27	27	27	27	27	28	29	30	28	30	27	31	28	30	28
A0A0F6B6N7	A0A0F6B6N7	STM14_3780	tr|A0A0F6B6N7|A0A0F6B6N7_SALT1 Putative cytoplasmic protein OS=Salmonella typhimurium (strain 14028s / SGSC 2262) OX=588858 GN=STM14_3780 PE=4 SV=1	13.596	124	0	191.11	1	#N/A	#N/A	H876 > 6910	45	45	1	2	2	2	2	2	2	1	1	1	3	2	3	3	3	3	3	3	3	3	1	2	2	2	2	2	2	1	1	1	3	2	3	3	3	3
A0A0F6AXS6	A0A0F6AXS6	STM14_0530	tr|A0A0F6AXS6|A0A0F6AXS6_SALT1 ATP-dependent Clp protease proteolytic subunit OS=Salmonella typhimurium (strain 14028s / SGSC 2262) OX=588858 GN=clpP PE=3 SV=1	23.176	207	0	323.31	1	#N/A	#N/A	#N/A	154	154	7	8	10	8	10	8	9	7	8	9	7	7	7	7	7	7	7	7	7	7	7	8	10	8	10	8	9	7	8	9	7	7	7	7	7	7
A0A0F6AXK4	A0A0F6AXK4	STM14_0456	tr|A0A0F6AXK4|A0A0F6AXK4_SALT1 Pyrroline-5-carboxylate reductase OS=Salmonella typhimurium (strain 14028s / SGSC 2262) OX=588858 GN=proC PE=3 SV=1	28.091	269	0	323.31	1	#N/A	#N/A	#N/A	193	193	10	10	9	10	9	10	10	8	10	10	10	9	10	8	10	9	11	11	10	9	10	10	9	10	9	10	10	8	10	10	10	9	10	8	10	9
A0A0F6B3J5	A0A0F6B3J5	STM14_2642	tr|A0A0F6B3J5|A0A0F6B3J5_SALT1 Fructose-bisphosphate aldolase OS=Salmonella typhimurium (strain 14028s / SGSC 2262) OX=588858 GN=fbaB PE=4 SV=1	38.088	350	0	323.31	1	#N/A	#N/A	#N/A	478	478	26	25	22	27	24	23	24	22	25	26	24	24	24	24	23	24	23	22	25	21	26	25	22	27	24	23	24	22	25	26	24	24	24	24	23	24
A0A0F6B5J0	A0A0F6B5J0	STM14_3365	tr|A0A0F6B5J0|A0A0F6B5J0_SALT1 Glutarate 2-hydroxylase OS=Salmonella typhimurium (strain 14028s / SGSC 2262) OX=588858 GN=glaH PE=3 SV=1	37.233	325	0	323.31	1	#N/A	#N/A	#N/A	460	460	23	24	22	24	22	23	22	23	23	23	24	23	24	22	23	23	22	24	23	23	23	24	22	24	22	23	22	23	23	23	24	23	24	22	23	23
A0A0F6B7N2	A0A0F6B7N2	STM14_4139	tr|A0A0F6B7N2|A0A0F6B7N2_SALT1 30S ribosomal protein S19 OS=Salmonella typhimurium (strain 14028s / SGSC 2262) OX=588858 GN=rpsS PE=3 SV=1	10.416	92	0	108.9	1	#N/A	#N/A	#N/A	168	168	9	8	9	8	9	9	9	9	9	9	8	8	8	8	8	8	8	8	8	8	9	8	9	8	9	9	9	9	9	9	8	8	8	8	8	8
A0A0F6B7M6	A0A0F6B7M6	STM14_4133	tr|A0A0F6B7M6|A0A0F6B7M6_SALT1 50S ribosomal protein L14 OS=Salmonella typhimurium (strain 14028s / SGSC 2262) OX=588858 GN=rplN PE=3 SV=1	13.568	123	0	292.15	1	#N/A	#N/A	#N/A	154	154	7	7	8	7	7	7	7	7	7	7	8	7	8	7	8	9	9	9	9	9	7	7	8	7	7	7	7	7	7	7	8	7	8	7	8	9
A0A0F6AX41	A0A0F6AX41	STM14_0279	tr|A0A0F6AX41|A0A0F6AX41_SALT1 Rho-binding antiterminator OS=Salmonella typhimurium (strain 14028s / SGSC 2262) OX=588858 GN=rof PE=4 SV=1	9.6129	86	0	323.31	1	#N/A	#N/A	#N/A	150	150	8	8	7	7	6	6	8	8	8	8	8	7	8	6	8	7	8	8	8	8	8	8	7	7	6	6	8	8	8	8	8	7	8	6	8	7
A0A0F6B0S4	A0A0F6B0S4	STM14_1622	tr|A0A0F6B0S4|A0A0F6B0S4_SALT1 50S ribosomal protein L20 OS=Salmonella typhimurium (strain 14028s / SGSC 2262) OX=588858 GN=rplT PE=3 SV=1	13.497	118	0	34.57	1	#N/A	#N/A	#N/A	201	201	11	11	11	11	9	10	10	9	10	10	10	10	10	9	10	10	10	10	10	10	11	11	11	11	9	10	10	9	10	10	10	10	10	9	10	10
A0A0F6B7N3	A0A0F6B7N3	STM14_4140	tr|A0A0F6B7N3|A0A0F6B7N3_SALT1 50S ribosomal protein L2 OS=Salmonella typhimurium (strain 14028s / SGSC 2262) OX=588858 GN=rplB PE=3 SV=1	29.82	273	0	323.31	1	#N/A	#N/A	#N/A	347	347	18	17	17	17	17	16	17	16	17	17	18	18	18	18	18	18	17	18	17	18	18	17	17	17	17	16	17	16	17	17	18	18	18	18	18	18
A0A0F6B3M2	A0A0F6B3M2	STM14_2669	tr|A0A0F6B3M2|A0A0F6B3M2_SALT1 Putative transport protein OS=Salmonella typhimurium (strain 14028s / SGSC 2262) OX=588858 GN=yehZ PE=4 SV=1	32.757	305	0	323.31	1	#N/A	#N/A	#N/A	373	373	19	19	19	20	19	19	19	18	19	19	19	19	19	19	19	18	18	18	18	16	19	19	19	20	19	19	19	18	19	19	19	19	19	19	19	18
A0A0F6B278	A0A0F6B278	STM14_2153	tr|A0A0F6B278|A0A0F6B278_SALT1 Ribose-phosphate pyrophosphokinase OS=Salmonella typhimurium (strain 14028s / SGSC 2262) OX=588858 GN=prsA PE=3 SV=1	34.216	315	0	323.31	1	#N/A	#N/A	6910 > H876	336	336	19	18	17	18	18	16	17	17	16	16	17	17	17	18	17	14	17	16	17	14	19	18	17	18	18	16	17	17	16	16	17	17	17	18	17	14
A0A0F6B7V9	A0A0F6B7V9	STM14_4217	tr|A0A0F6B7V9|A0A0F6B7V9_SALT1 Osmolarity response regulator OS=Salmonella typhimurium (strain 14028s / SGSC 2262) OX=588858 GN=ompR PE=4 SV=1	27.353	239	0	323.31	1	#N/A	#N/A	#N/A	370	370	20	19	19	19	19	18	20	20	20	20	17	17	17	17	17	18	19	18	18	18	20	19	19	19	19	18	20	20	20	20	17	17	17	17	17	18
A0A0F6B1Z2	A0A0F6B1Z2	STM14_2062	tr|A0A0F6B1Z2|A0A0F6B1Z2_SALT1 Lipoprotein OS=Salmonella typhimurium (strain 14028s / SGSC 2262) OX=588858 GN=osmB PE=4 SV=1	6.936	72	0	323.31	1	#N/A	H437 > 6910	#N/A	37	37	2	2	1	2	1	2	2	1	2	2	2	2	2	2	2	2	2	2	2	2	2	2	1	2	1	2	2	1	2	2	2	2	2	2	2	2
A0A0F6B1B5	A0A0F6B1B5	STM14_1825	tr|A0A0F6B1B5|A0A0F6B1B5_SALT1 3-hydroxy acid dehydrogenase OS=Salmonella typhimurium (strain 14028s / SGSC 2262) OX=588858 GN=ydfG PE=3 SV=1	27.646	253	0	323.31	1	#N/A	#N/A	#N/A	225	225	12	11	11	11	11	11	12	12	12	12	11	11	11	11	11	11	11	11	11	11	12	11	11	11	11	11	12	12	12	12	11	11	11	11	11	11
A0A0F6B6G5	A0A0F6B6G5	STM14_3705	tr|A0A0F6B6G5|A0A0F6B6G5_SALT1 Uncharacterized protein OS=Salmonella typhimurium (strain 14028s / SGSC 2262) OX=588858 GN=yggE PE=4 SV=1	26.496	248	0	323.31	1	#N/A	#N/A	#N/A	250	250	12	12	12	12	12	12	13	13	12	12	13	12	13	13	13	13	13	12	13	13	12	12	12	12	12	12	13	13	12	12	13	12	13	13	13	13
A0A0F6B030	A0A0F6B030	STM14_1367	tr|A0A0F6B030|A0A0F6B030_SALT1 Malonyl CoA-acyl carrier protein transacylase OS=Salmonella typhimurium (strain 14028s / SGSC 2262) OX=588858 GN=fabD PE=3 SV=1	32.405	309	0	323.31	1	#N/A	#N/A	#N/A	273	273	12	15	14	15	14	13	14	13	13	14	13	14	12	13	12	14	15	14	15	14	12	15	14	15	14	13	14	13	13	14	13	14	12	13	12	14
A0A0F6B2B9	A0A0F6B2B9	STM14_2194	tr|A0A0F6B2B9|A0A0F6B2B9_SALT1 Cell division inhibitor MinD OS=Salmonella typhimurium (strain 14028s / SGSC 2262) OX=588858 GN=minD PE=3 SV=1	29.5	270	0	323.31	1	#N/A	#N/A	#N/A	410	410	21	21	19	21	19	22	22	21	21	20	21	21	21	19	21	20	20	20	20	20	21	21	19	21	19	22	22	21	21	20	21	21	21	19	21	20
A0A0F6B974	A0A0F6B974	STM14_4707	tr|A0A0F6B974|A0A0F6B974_SALT1 Peptidylprolyl isomerase OS=Salmonella typhimurium (strain 14028s / SGSC 2262) OX=588858 GN=ppiC PE=4 SV=1	10.328	93	0	87.692	1	#N/A	#N/A	#N/A	163	163	8	8	8	7	8	8	8	8	9	9	8	7	7	9	7	9	8	9	9	9	8	8	8	7	8	8	8	8	9	9	8	7	7	9	7	9
A0A0F6B756	A0A0F6B756	STM14_3954	tr|A0A0F6B756|A0A0F6B756_SALT1 Putative transport protein OS=Salmonella typhimurium (strain 14028s / SGSC 2262) OX=588858 GN=yhbS PE=4 SV=1	18.542	167	0	265.03	1	#N/A	#N/A	#N/A	176	176	8	9	9	9	9	8	9	9	9	9	7	9	9	9	8	10	9	8	9	10	8	9	9	9	9	8	9	9	9	9	7	9	9	9	8	10
A0A0F6B8K5	A0A0F6B8K5	STM14_4469	tr|A0A0F6B8K5|A0A0F6B8K5_SALT1 L-threonine 3-dehydrogenase OS=Salmonella typhimurium (strain 14028s / SGSC 2262) OX=588858 GN=tdh PE=3 SV=1	37.212	341	0	323.31	1	#N/A	#N/A	#N/A	226	226	12	11	12	12	12	12	11	12	11	11	11	12	11	12	11	12	10	10	10	11	12	11	12	12	12	12	11	12	11	11	11	12	11	12	11	12
A0A0F6B7N4	A0A0F6B7N4	STM14_4141	tr|A0A0F6B7N4|A0A0F6B7N4_SALT1 50S ribosomal protein L23 OS=Salmonella typhimurium (strain 14028s / SGSC 2262) OX=588858 GN=rplW PE=3 SV=1	11.213	100	0	73.227	1	#N/A	#N/A	#N/A	98	98	4	5	7	5	6	5	5	5	6	6	4	5	5	5	5	4	4	4	4	4	4	5	7	5	6	5	5	5	6	6	4	5	5	5	5	4
A0A0F6B716	A0A0F6B716	STM14_3911	tr|A0A0F6B716|A0A0F6B716_SALT1 Putative inner membrane protein OS=Salmonella typhimurium (strain 14028s / SGSC 2262) OX=588858 GN=yqjD PE=3 SV=1	11.085	101	0	315.74	1	#N/A	#N/A	#N/A	159	159	8	8	8	8	8	8	8	8	8	8	8	8	8	7	8	8	8	8	8	8	8	8	8	8	8	8	8	8	8	8	8	8	8	7	8	8
A0A0F6B267	A0A0F6B267	STM14_2142	tr|A0A0F6B267|A0A0F6B267_SALT1 2-dehydro-3-deoxyphosphooctonate aldolase OS=Salmonella typhimurium (strain 14028s / SGSC 2262) OX=588858 GN=kdsA PE=3 SV=1	30.795	284	0	323.31	1	#N/A	#N/A	#N/A	439	439	23	22	21	22	21	22	23	20	23	23	22	21	23	21	22	22	22	22	22	22	23	22	21	22	21	22	23	20	23	23	22	21	23	21	22	22
A0A0F6B4C5	A0A0F6B4C5	STM14_2927	tr|A0A0F6B4C5|A0A0F6B4C5_SALT1 3-oxoacyl-(Acyl carrier protein) synthase I OS=Salmonella typhimurium (strain 14028s / SGSC 2262) OX=588858 GN=fabB PE=3 SV=1	42.373	404	0	323.31	1	#N/A	#N/A	#N/A	360	360	18	19	17	18	17	15	18	17	18	18	18	18	18	18	19	19	19	18	19	19	18	19	17	18	17	15	18	17	18	18	18	18	18	18	19	19
A0A0F6B7P5	A0A0F6B7P5	STM14_4152	tr|A0A0F6B7P5|A0A0F6B7P5_SALT1 30S ribosomal protein S12 OS=Salmonella typhimurium (strain 14028s / SGSC 2262) OX=588858 GN=rpsL PE=3 SV=1	13.737	124	0	96.737	1	#N/A	#N/A	#N/A	132	132	6	6	6	6	6	6	7	6	7	7	7	8	8	8	8	6	6	6	6	6	6	6	6	6	6	6	7	6	7	7	7	8	8	8	8	6
A0A0F6B823	A0A0F6B823	STM14_4283	tr|A0A0F6B823|A0A0F6B823_SALT1 Glycerol-3-phosphate transporter periplasmic binding protein OS=Salmonella typhimurium (strain 14028s / SGSC 2262) OX=588858 GN=ugpB PE=3 SV=1	48.392	438	0	323.31	1	#N/A	#N/A	#N/A	581	581	30	32	28	31	29	30	29	26	27	28	30	29	29	29	31	28	30	29	28	28	30	32	28	31	29	30	29	26	27	28	30	29	29	29	31	28
A0A0F6AXP2	A0A0F6AXP2	STM14_0495	tr|A0A0F6AXP2|A0A0F6AXP2_SALT1 Transcription antitermination protein NusB OS=Salmonella typhimurium (strain 14028s / SGSC 2262) OX=588858 GN=nusB PE=3 SV=1	15.689	139	0	266.39	1	#N/A	#N/A	#N/A	199	199	11	11	10	11	11	8	9	11	8	8	12	10	12	9	11	9	10	9	10	9	11	11	10	11	11	8	9	11	8	8	12	10	12	9	11	9
A0A0F6B2K8	A0A0F6B2K8	STM14_2289	tr|A0A0F6B2K8|A0A0F6B2K8_SALT1 2-dehydro-3-deoxy-phosphogluconate aldolase OS=Salmonella typhimurium (strain 14028s / SGSC 2262) OX=588858 GN=eda PE=3 SV=1	22.187	213	0	323.31	1	#N/A	#N/A	#N/A	212	212	11	11	11	11	11	10	10	10	11	11	10	10	10	10	10	11	11	11	11	11	11	11	11	11	11	10	10	10	11	11	10	10	10	10	10	11
A0A0F6B784	A0A0F6B784	STM14_3984	tr|A0A0F6B784|A0A0F6B784_SALT1 Transcription elongation factor GreA OS=Salmonella typhimurium (strain 14028s / SGSC 2262) OX=588858 GN=greA PE=3 SV=1	17.656	158	0	323.31	1	#N/A	#N/A	#N/A	293	293	13	13	15	13	15	15	15	16	15	15	15	14	15	14	15	15	15	15	15	15	13	13	15	13	15	15	15	16	15	15	15	14	15	14	15	15
A0A0F6B2T6	A0A0F6B2T6	STM14_2372	tr|A0A0F6B2T6|A0A0F6B2T6_SALT1 Cystine transporter subunit OS=Salmonella typhimurium (strain 14028s / SGSC 2262) OX=588858 GN=fliY PE=3 SV=1	28.805	266	0	323.31	1	#N/A	#N/A	#N/A	519	519	26	26	26	25	27	25	27	25	27	28	25	26	26	26	26	27	25	24	25	27	26	26	26	25	27	25	27	25	27	28	25	26	26	26	26	27
A0A0F6AXU5	A0A0F6AXU5	STM14_0549	tr|A0A0F6AXU5|A0A0F6AXU5_SALT1 Uncharacterized protein OS=Salmonella typhimurium (strain 14028s / SGSC 2262) OX=588858 GN=ybaY PE=4 SV=1	19.477	189	0	323.31	1	#N/A	H437 > 6910	#N/A	117	117	5	6	5	6	5	6	6	6	6	6	6	6	6	6	6	6	6	6	6	6	5	6	5	6	5	6	6	6	6	6	6	6	6	6	6	6
A0A0F6AX13	A0A0F6AX13	STM14_0249	tr|A0A0F6AX13|A0A0F6AX13_SALT1 Periplasmic serine endoprotease DegP-like OS=Salmonella typhimurium (strain 14028s / SGSC 2262) OX=588858 GN=htrA PE=3 SV=1	49.315	475	0	323.31	1	#N/A	#N/A	#N/A	462	462	22	23	21	23	22	23	23	22	24	24	22	22	22	24	25	22	24	26	25	23	22	23	21	23	22	23	23	22	24	24	22	22	22	24	25	22
A0A0F6BA19	A0A0F6BA19	STM14_5030	tr|A0A0F6BA19|A0A0F6BA19_SALT1 Isocitrase OS=Salmonella typhimurium (strain 14028s / SGSC 2262) OX=588858 GN=aceA PE=4 SV=1	47.562	434	0	323.31	1	#N/A	#N/A	#N/A	500	500	26	25	25	25	25	25	23	25	24	24	25	26	27	25	27	24	24	25	25	25	26	25	25	25	25	25	23	25	24	24	25	26	27	25	27	24
A0A0F6B7D2	A0A0F6B7D2	STM14_4033	tr|A0A0F6B7D2|A0A0F6B7D2_SALT1 Stringent starvation protein A OS=Salmonella typhimurium (strain 14028s / SGSC 2262) OX=588858 GN=sspA PE=3 SV=1	24.249	212	0	323.31	1	#N/A	#N/A	#N/A	245	245	11	11	12	13	13	12	13	12	13	12	13	14	12	14	13	12	11	10	12	12	11	11	12	13	13	12	13	12	13	12	13	14	12	14	13	12
A0A0F6B7S0	A0A0F6B7S0	STM14_4178	tr|A0A0F6B7S0|A0A0F6B7S0_SALT1 Uncharacterized protein OS=Salmonella typhimurium (strain 14028s / SGSC 2262) OX=588858 GN=yhfG PE=4 SV=1	6.7987	55	0	194.81	1	#N/A	#N/A	H876 > 6910	73	73	4	4	4	3	3	4	3	3	4	3	4	3	3	4	4	4	4	4	4	4	4	4	4	3	3	4	3	3	4	3	4	3	3	4	4	4
A0A0F6B6H7	A0A0F6B6H7	STM14_3717	tr|A0A0F6B6H7|A0A0F6B6H7_SALT1 Transketolase OS=Salmonella typhimurium (strain 14028s / SGSC 2262) OX=588858 GN=tktA PE=3 SV=1	72.133	663	0	323.31	1	#N/A	#N/A	#N/A	576	556	32	30	30	30	29	28	30	30	30	30	29	28	30	27	29	26	27	27	28	26	31	29	29	29	28	27	29	29	29	29	28	27	29	26	28	25
A0A0F6AX42	A0A0F6AX42	STM14_0280	tr|A0A0F6AX42|A0A0F6AX42_SALT1 UPF0253 protein YaeP OS=Salmonella typhimurium (strain 14028s / SGSC 2262) OX=588858 GN=yaeP PE=3 SV=1	7.7207	72	0	303.99	1	#N/A	#N/A	#N/A	94	94	5	5	5	5	5	5	5	5	5	5	5	4	4	4	4	4	5	5	5	4	5	5	5	5	5	5	5	5	5	5	5	4	4	4	4	4
A0A0F6B4J4	A0A0F6B4J4	STM14_3003	tr|A0A0F6B4J4|A0A0F6B4J4_SALT1 Short chain dehydrogenase OS=Salmonella typhimurium (strain 14028s / SGSC 2262) OX=588858 GN=ucpA PE=4 SV=1	27.869	263	0	323.31	1	#N/A	#N/A	6910 > H876	319	319	18	17	17	16	17	17	17	17	17	16	16	17	16	17	15	14	14	13	15	13	18	17	17	16	17	17	17	17	17	16	16	17	16	17	15	14
A0A0F6B5V3	A0A0F6B5V3	STM14_3485	tr|A0A0F6B5V3|A0A0F6B5V3_SALT1 Secretion chaperone OS=Salmonella typhimurium (strain 14028s / SGSC 2262) OX=588858 GN=sicA PE=3 SV=1	19.221	165	0	323.31	1	#N/A	#N/A	6910 > H876	281	281	15	15	15	15	15	15	15	15	15	15	15	15	15	15	14	12	12	12	11	10	15	15	15	15	15	15	15	15	15	15	15	15	15	15	14	12
A0A0F6AWG8	A0A0F6AWG8	STM14_0052	tr|A0A0F6AWG8|A0A0F6AWG8_SALT1 30S ribosomal protein S20 OS=Salmonella typhimurium (strain 14028s / SGSC 2262) OX=588858 GN=rpsT PE=3 SV=1	9.6553	87	0	47.173	1	#N/A	#N/A	#N/A	85	85	4	4	4	4	4	4	4	4	4	4	5	5	5	5	5	4	4	4	4	4	4	4	4	4	4	4	4	4	4	4	5	5	5	5	5	4
A0A0F6AZP0	A0A0F6AZP0	STM14_1221	tr|A0A0F6AZP0|A0A0F6AZP0_SALT1 Methylglyoxal synthase OS=Salmonella typhimurium (strain 14028s / SGSC 2262) OX=588858 GN=mgsA PE=3 SV=1	16.99	152	0	323.31	1	#N/A	#N/A	#N/A	128	128	7	7	6	7	6	4	5	7	7	7	7	6	7	6	6	7	7	7	5	7	7	7	6	7	6	4	5	7	7	7	7	6	7	6	6	7
A0A0F6B1X1	A0A0F6B1X1	STM14_2040	tr|A0A0F6B1X1|A0A0F6B1X1_SALT1 Phage shock protein PspA OS=Salmonella typhimurium (strain 14028s / SGSC 2262) OX=588858 GN=pspA PE=3 SV=1	25.524	222	0	323.31	1	#N/A	#N/A	#N/A	284	284	16	16	15	16	16	13	13	13	13	13	14	14	15	15	16	12	14	14	14	12	16	16	15	16	16	13	13	13	13	13	14	14	15	15	16	12
A0A0F6B136	A0A0F6B136	STM14_1742	tr|A0A0F6B136|A0A0F6B136_SALT1 Transcriptional regulator SlyA OS=Salmonella typhimurium (strain 14028s / SGSC 2262) OX=588858 GN=slyA PE=3 SV=1	16.462	144	0	219.64	1	#N/A	#N/A	#N/A	180	180	9	9	9	9	9	9	9	9	9	9	9	9	9	9	9	9	9	9	9	9	9	9	9	9	9	9	9	9	9	9	9	9	9	9	9	9
A0A0F6B9D5	A0A0F6B9D5	STM14_4774	tr|A0A0F6B9D5|A0A0F6B9D5_SALT1 Uridine phosphorylase OS=Salmonella typhimurium (strain 14028s / SGSC 2262) OX=588858 GN=udp PE=3 SV=1	27.139	253	0	323.31	1	#N/A	#N/A	#N/A	257	257	12	13	13	13	13	13	12	12	13	13	13	13	13	13	13	13	13	13	13	13	12	13	13	13	13	13	12	12	13	13	13	13	13	13	13	13
A0A0F6B060	A0A0F6B060	STM14_1397	tr|A0A0F6B060|A0A0F6B060_SALT1 Putrescine-binding periplasmic protein OS=Salmonella typhimurium (strain 14028s / SGSC 2262) OX=588858 GN=potD PE=3 SV=1	39.021	348	0	323.31	1	#N/A	#N/A	#N/A	344	344	17	18	18	18	17	17	19	18	20	19	16	16	16	17	16	16	17	16	17	16	17	18	18	18	17	17	19	18	20	19	16	16	16	17	16	16
A0A0F6BA72	A0A0F6BA72	STM14_5085	tr|A0A0F6BA72|A0A0F6BA72_SALT1 Maltodextrin-binding protein OS=Salmonella typhimurium (strain 14028s / SGSC 2262) OX=588858 GN=malE PE=3 SV=1	52.295	475	0	323.31	1	#N/A	#N/A	#N/A	628	628	35	35	35	35	35	27	28	31	31	31	32	33	31	32	32	30	30	29	28	28	35	35	35	35	35	27	28	31	31	31	32	33	31	32	32	30
A0A0F6AYT6	A0A0F6AYT6	STM14_0911	tr|A0A0F6AYT6|A0A0F6AYT6_SALT1 6-phosphogluconolactonase OS=Salmonella typhimurium (strain 14028s / SGSC 2262) OX=588858 GN=ybhE PE=3 SV=1	36.336	331	0	323.31	1	#N/A	#N/A	#N/A	341	341	17	17	16	17	17	15	17	17	16	17	16	18	16	18	18	19	17	17	17	19	17	17	16	17	17	15	17	17	16	17	16	18	16	18	18	19
A0A0F6B9G0	A0A0F6B9G0	STM14_4804	tr|A0A0F6B9G0|A0A0F6B9G0_SALT1 Putative cytoplasmic protein OS=Salmonella typhimurium (strain 14028s / SGSC 2262) OX=588858 GN=yihD PE=4 SV=1	10.29	89	0	323.31	1	#N/A	#N/A	#N/A	148	148	8	8	7	7	7	7	8	6	8	8	7	7	7	8	7	7	8	7	8	8	8	8	7	7	7	7	8	6	8	8	7	7	7	8	7	7
A0A0F6BAY2	A0A0F6BAY2	STM14_5352	tr|A0A0F6BAY2|A0A0F6BAY2_SALT1 Aspartate carbamoyltransferase regulatory chain OS=Salmonella typhimurium (strain 14028s / SGSC 2262) OX=588858 GN=pyrI PE=3 SV=1	17.086	153	0	323.31	1	6910 > G564	6910 > H437	6910 > H876	232	232	15	16	16	15	16	10	11	12	12	11	10	12	8	10	10	10	9	10	9	10	15	16	16	15	16	10	11	12	12	11	10	12	8	10	10	10
A0A0F6B464	A0A0F6B464	STM14_2866	tr|A0A0F6B464|A0A0F6B464_SALT1 NADH dehydrogenase I subunit E OS=Salmonella typhimurium (strain 14028s / SGSC 2262) OX=588858 GN=nuoE PE=3 SV=1	18.602	166	0	323.31	1	#N/A	#N/A	#N/A	156	156	9	9	7	9	7	9	9	8	8	9	8	7	7	6	7	8	8	7	8	6	9	9	7	9	7	9	9	8	8	9	8	7	7	6	7	8
A0A0F6B8B4	A0A0F6B8B4	STM14_4375	tr|A0A0F6B8B4|A0A0F6B8B4_SALT1 Dipeptide transport protein OS=Salmonella typhimurium (strain 14028s / SGSC 2262) OX=588858 GN=dppA PE=3 SV=1	60.219	535	0	323.31	1	#N/A	#N/A	#N/A	606	606	28	30	29	30	30	27	29	30	30	29	31	32	33	30	31	33	31	30	31	32	28	30	29	30	30	27	29	30	30	29	31	32	33	30	31	33
A0A0F6AXB7	A0A0F6AXB7	STM14_0366	tr|A0A0F6AXB7|A0A0F6AXB7_SALT1 Phosphoheptose isomerase OS=Salmonella typhimurium (strain 14028s / SGSC 2262) OX=588858 GN=gmhA PE=3 SV=1	20.896	192	0	323.31	1	#N/A	#N/A	#N/A	289	289	15	15	15	15	15	15	15	15	15	15	16	15	15	14	15	13	13	12	13	13	15	15	15	15	15	15	15	15	15	15	16	15	15	14	15	13
A0A0F6B486	A0A0F6B486	STM14_2888	tr|A0A0F6B486|A0A0F6B486_SALT1 Putative cytoplasmic protein OS=Salmonella typhimurium (strain 14028s / SGSC 2262) OX=588858 GN=STM14_2888 PE=4 SV=1	9.7082	90	0	323.31	1	#N/A	#N/A	H876 > 6910	61	61	3	3	2	3	2	3	3	3	3	3	3	3	3	3	3	3	4	4	4	3	3	3	2	3	2	3	3	3	3	3	3	3	3	3	3	3
A0A0F6AYQ1	A0A0F6AYQ1	STM14_0870	tr|A0A0F6AYQ1|A0A0F6AYQ1_SALT1 Tol-Pal system protein TolB OS=Salmonella typhimurium (strain 14028s / SGSC 2262) OX=588858 GN=tolB PE=3 SV=1	46.148	430	0	323.31	1	#N/A	#N/A	#N/A	378	378	20	19	19	19	19	19	18	17	19	19	18	19	19	19	18	19	20	20	19	19	20	19	19	19	19	19	18	17	19	19	18	19	19	19	18	19
A0A0F6B7D5	A0A0F6B7D5	STM14_4036	tr|A0A0F6B7D5|A0A0F6B7D5_SALT1 30S ribosomal protein S9 OS=Salmonella typhimurium (strain 14028s / SGSC 2262) OX=588858 GN=rpsI PE=3 SV=1	14.826	130	0	100.98	1	#N/A	#N/A	#N/A	193	193	10	9	10	10	10	9	10	10	10	9	10	10	10	10	10	9	9	10	9	9	10	9	10	10	10	9	10	10	10	9	10	10	10	10	10	9
A0A0F6B783	A0A0F6B783	STM14_3983	tr|A0A0F6B783|A0A0F6B783_SALT1 RNA-binding protein YhbY OS=Salmonella typhimurium (strain 14028s / SGSC 2262) OX=588858 GN=yhbY PE=4 SV=1	10.801	97	0	109.68	1	#N/A	#N/A	#N/A	98	98	5	5	5	5	5	4	5	5	5	5	4	5	5	5	5	5	5	5	5	5	5	5	5	5	5	4	5	5	5	5	4	5	5	5	5	5
A0A0F6AX22	A0A0F6AX22	STM14_0259	tr|A0A0F6AX22|A0A0F6AX22_SALT1 Uridylate kinase OS=Salmonella typhimurium (strain 14028s / SGSC 2262) OX=588858 GN=pyrH PE=3 SV=1	25.955	241	0	323.31	1	#N/A	#N/A	6910 > H876	257	257	13	15	14	15	14	12	13	11	12	13	13	12	13	12	12	12	12	13	13	13	13	15	14	15	14	12	13	11	12	13	13	12	13	12	12	12
A0A0F6AWS5	A0A0F6AWS5	STM14_0159	tr|A0A0F6AWS5|A0A0F6AWS5_SALT1 Cell division protein FtsZ OS=Salmonella typhimurium (strain 14028s / SGSC 2262) OX=588858 GN=ftsZ PE=3 SV=1	40.323	383	0	323.31	1	#N/A	#N/A	#N/A	569	569	30	29	31	29	30	29	29	29	31	31	27	29	28	29	29	26	25	27	26	25	30	29	31	29	30	29	29	29	31	31	27	29	28	29	29	26
A0A0F6B7B4	A0A0F6B7B4	STM14_4015	tr|A0A0F6B7B4|A0A0F6B7B4_SALT1 Glyoxalase OS=Salmonella typhimurium (strain 14028s / SGSC 2262) OX=588858 GN=yhbL PE=3 SV=1	22.903	217	0	323.31	1	#N/A	#N/A	#N/A	201	201	12	12	11	12	11	11	9	9	9	10	10	9	11	9	10	8	10	10	10	8	12	12	11	12	11	11	9	9	9	10	10	9	11	9	10	8
A0A0F6B450	A0A0F6B450	STM14_2852	tr|A0A0F6B450|A0A0F6B450_SALT1 Putative chemotaxis signal transduction protein OS=Salmonella typhimurium (strain 14028s / SGSC 2262) OX=588858 GN=STM14_2852 PE=4 SV=1	37.01	333	0	323.31	1	#N/A	#N/A	6910 > H876	421	421	25	27	26	28	24	23	23	23	22	22	22	22	22	22	23	14	13	13	13	14	25	27	26	28	24	23	23	23	22	22	22	22	22	22	23	14
A0A0F6B4U6	A0A0F6B4U6	STM14_3106	tr|A0A0F6B4U6|A0A0F6B4U6_SALT1 Sulfurtransferase OS=Salmonella typhimurium (strain 14028s / SGSC 2262) OX=588858 GN=sseA PE=4 SV=1	30.831	280	0	323.31	1	#N/A	#N/A	#N/A	345	345	17	16	17	17	18	16	17	15	17	16	18	17	19	18	18	18	17	18	18	18	17	16	17	17	18	16	17	15	17	16	18	17	19	18	18	18
A0A0F6B480	A0A0F6B480	STM14_2882	tr|A0A0F6B480|A0A0F6B480_SALT1 Acetate kinase OS=Salmonella typhimurium (strain 14028s / SGSC 2262) OX=588858 GN=ackA PE=3 SV=1	43.257	400	0	323.31	1	#N/A	#N/A	#N/A	407	407	21	21	21	19	21	21	21	20	21	21	20	22	20	21	20	19	20	19	20	19	21	21	21	19	21	21	21	20	21	21	20	22	20	21	20	19
A0A0F6B3D0	A0A0F6B3D0	STM14_2575	tr|A0A0F6B3D0|A0A0F6B3D0_SALT1 6-phosphogluconate dehydrogenase, decarboxylating OS=Salmonella typhimurium (strain 14028s / SGSC 2262) OX=588858 GN=gnd PE=3 SV=1	51.395	468	0	323.31	1	#N/A	#N/A	#N/A	667	667	31	33	37	34	34	33	35	33	35	36	36	34	34	34	34	33	28	30	31	32	31	33	37	34	34	33	35	33	35	36	36	34	34	34	34	33
A0A0F6AYJ0	A0A0F6AYJ0	STM14_0808	tr|A0A0F6AYJ0|A0A0F6AYJ0_SALT1 Ferric uptake regulation protein OS=Salmonella typhimurium (strain 14028s / SGSC 2262) OX=588858 GN=fur PE=3 SV=1	17.011	150	0	323.31	1	#N/A	#N/A	#N/A	211	211	11	10	10	11	11	11	11	10	11	11	10	10	10	9	10	11	11	11	11	11	11	10	10	11	11	11	11	10	11	11	10	10	10	9	10	11
A0A0F6B164	A0A0F6B164	STM14_1772	tr|A0A0F6B164|A0A0F6B164_SALT1 Fumarate hydratase class II OS=Salmonella typhimurium (strain 14028s / SGSC 2262) OX=588858 GN=fumC PE=3 SV=1	50.302	467	0	323.31	1	#N/A	#N/A	#N/A	471	471	25	24	24	24	23	22	24	24	24	24	23	23	24	23	23	24	23	23	23	24	25	24	24	24	23	22	24	24	24	24	23	23	24	23	23	24
A0A0F6BAE6	A0A0F6BAE6	STM14_5159	tr|A0A0F6BAE6|A0A0F6BAE6_SALT1 Uncharacterized protein OS=Salmonella typhimurium (strain 14028s / SGSC 2262) OX=588858 GN=phnA PE=3 SV=1	12.289	111	0	137.35	1	#N/A	#N/A	H876 > 6910	84	84	4	4	4	4	4	4	4	4	4	4	4	4	4	4	4	5	5	5	4	5	4	4	4	4	4	4	4	4	4	4	4	4	4	4	4	5
A0A0F6AXP9	A0A0F6AXP9	STM14_0502	tr|A0A0F6AXP9|A0A0F6AXP9_SALT1 Exodeoxyribonuclease 7 small subunit OS=Salmonella typhimurium (strain 14028s / SGSC 2262) OX=588858 GN=xseB PE=3 SV=1	8.9317	80	0	323.31	1	#N/A	#N/A	#N/A	100	100	5	5	5	5	5	5	5	5	5	5	5	5	5	5	5	5	5	5	5	5	5	5	5	5	5	5	5	5	5	5	5	5	5	5	5	5
A0A0F6AZA0	A0A0F6AZA0	STM14_1080	tr|A0A0F6AZA0|A0A0F6AZA0_SALT1 Thioredoxin reductase OS=Salmonella typhimurium (strain 14028s / SGSC 2262) OX=588858 GN=trxB PE=3 SV=1	34.684	322	0	323.31	1	#N/A	#N/A	#N/A	275	275	13	14	12	13	12	13	15	14	16	14	15	13	15	13	14	14	14	14	13	14	13	14	12	13	12	13	15	14	16	14	15	13	15	13	14	14
A0A0F6AXS3	A0A0F6AXS3	STM14_0527	tr|A0A0F6AXS3|A0A0F6AXS3_SALT1 Transcriptional regulator BolA OS=Salmonella typhimurium (strain 14028s / SGSC 2262) OX=588858 GN=bolA PE=3 SV=1	11.938	105	0	282.58	1	#N/A	#N/A	#N/A	111	111	5	4	5	4	5	4	6	5	6	6	4	6	5	6	5	7	7	7	7	7	5	4	5	4	5	4	6	5	6	6	4	6	5	6	5	7
A0A0F6B6T8	A0A0F6B6T8	STM14_3832	tr|A0A0F6B6T8|A0A0F6B6T8_SALT1 2,5-diketo-D-gluconate reductase A OS=Salmonella typhimurium (strain 14028s / SGSC 2262) OX=588858 GN=dkgA PE=4 SV=1	30.995	275	0	323.31	1	#N/A	#N/A	#N/A	517	517	26	26	26	26	26	24	26	24	23	24	26	26	25	26	25	27	28	28	28	27	26	26	26	26	26	24	26	24	23	24	26	26	25	26	25	27
A0A0F6B4I1	A0A0F6B4I1	STM14_2990	tr|A0A0F6B4I1|A0A0F6B4I1_SALT1 Phosphoenolpyruvate-protein phosphotransferase OS=Salmonella typhimurium (strain 14028s / SGSC 2262) OX=588858 GN=ptsI PE=3 SV=1	63.368	575	0	323.31	1	#N/A	#N/A	#N/A	786	766	40	38	38	38	37	39	40	36	38	40	42	40	41	39	41	39	41	42	41	36	39	37	37	37	36	38	39	35	37	39	41	39	40	38	40	38
A0A0F6B6D2	A0A0F6B6D2	STM14_3672	tr|A0A0F6B6D2|A0A0F6B6D2_SALT1 Lysine--tRNA ligase OS=Salmonella typhimurium (strain 14028s / SGSC 2262) OX=588858 GN=lysS PE=3 SV=1	57.575	505	0	323.31	1	#N/A	#N/A	#N/A	770	770	39	39	41	39	40	38	39	36	39	39	40	38	41	37	41	37	37	36	37	37	39	39	41	39	40	38	39	36	39	39	40	38	41	37	41	37
A0A0F6B578	A0A0F6B578	STM14_3243	tr|A0A0F6B578|A0A0F6B578_SALT1 Autonomous glycyl radical cofactor OS=Salmonella typhimurium (strain 14028s / SGSC 2262) OX=588858 GN=yfiD PE=3 SV=1	14.344	127	0	323.31	1	#N/A	#N/A	6910 > H876	309	269	17	17	16	17	16	15	15	16	15	15	16	15	16	15	16	14	15	13	15	15	15	15	14	15	14	13	13	14	13	13	14	13	14	13	14	12
A0A0F6AX36	A0A0F6AX36	STM14_0274	tr|A0A0F6AX36|A0A0F6AX36_SALT1 Acetyl-coenzyme A carboxylase carboxyl transferase subunit alpha OS=Salmonella typhimurium (strain 14028s / SGSC 2262) OX=588858 GN=accA PE=3 SV=1	35.343	319	0	323.31	1	#N/A	#N/A	#N/A	442	442	25	24	22	25	20	23	23	21	24	23	22	23	22	24	22	19	21	19	20	20	25	24	22	25	20	23	23	21	24	23	22	23	22	24	22	19
A0A0F6AZT8	A0A0F6AZT8	STM14_1270	tr|A0A0F6AZT8|A0A0F6AZT8_SALT1 Glucose-1-phosphatase/inositol phosphatase OS=Salmonella typhimurium (strain 14028s / SGSC 2262) OX=588858 GN=agp PE=4 SV=1	45.558	413	0	323.31	1	#N/A	#N/A	6910 > H876	364	364	17	18	20	18	20	17	19	19	19	19	17	19	18	19	17	17	18	18	18	17	17	18	20	18	20	17	19	19	19	19	17	19	18	19	17	17
A0A0F6B4P3	A0A0F6B4P3	STM14_3052	tr|A0A0F6B4P3|A0A0F6B4P3_SALT1 4-hydroxy-tetrahydrodipicolinate synthase OS=Salmonella typhimurium (strain 14028s / SGSC 2262) OX=588858 GN=dapA PE=3 SV=1	31.294	292	0	323.31	1	#N/A	#N/A	6910 > H876	241	241	12	14	12	14	12	11	11	11	10	11	14	12	14	12	14	10	12	12	13	10	12	14	12	14	12	11	11	11	10	11	14	12	14	12	14	10
A0A0F6BAS7	A0A0F6BAS7	STM14_5294	tr|A0A0F6BAS7|A0A0F6BAS7_SALT1 Peptide methionine sulfoxide reductase MsrA OS=Salmonella typhimurium (strain 14028s / SGSC 2262) OX=588858 GN=msrA PE=3 SV=1	23.397	212	0	323.31	1	#N/A	#N/A	#N/A	146	146	8	7	8	8	6	7	7	6	6	8	7	6	7	7	6	9	8	8	8	9	8	7	8	8	6	7	7	6	6	8	7	6	7	7	6	9
A0A0F6B789	A0A0F6B789	STM14_3990	tr|A0A0F6B789|A0A0F6B789_SALT1 50S ribosomal protein L27 OS=Salmonella typhimurium (strain 14028s / SGSC 2262) OX=588858 GN=rpmA PE=3 SV=1	9.1244	85	0	51.321	1	#N/A	#N/A	#N/A	69	69	3	2	3	3	3	3	5	4	5	5	4	3	4	3	4	3	3	3	3	3	3	2	3	3	3	3	5	4	5	5	4	3	4	3	4	3
A0A0F6AXC2	A0A0F6AXC2	STM14_0372	tr|A0A0F6AXC2|A0A0F6AXC2_SALT1 Aminoacyl-histidine dipeptidase OS=Salmonella typhimurium (strain 14028s / SGSC 2262) OX=588858 GN=pepD PE=4 SV=1	52.436	485	0	323.31	1	#N/A	#N/A	#N/A	412	412	25	21	18	21	20	20	21	21	22	23	20	19	22	19	20	20	19	21	20	20	25	21	18	21	20	20	21	21	22	23	20	19	22	19	20	20
A0A0F6AWJ3	A0A0F6AWJ3	STM14_0077	tr|A0A0F6AWJ3|A0A0F6AWJ3_SALT1 Carbamoyl-phosphate synthase small chain OS=Salmonella typhimurium (strain 14028s / SGSC 2262) OX=588858 GN=carA PE=3 SV=1	41.651	382	0	323.31	1	6910 > G564	6910 > H437	6910 > H876	405	405	23	25	24	24	23	19	19	18	21	20	18	19	17	19	19	20	19	19	20	19	23	25	24	24	23	19	19	18	21	20	18	19	17	19	19	20
A0A0F6B766	A0A0F6B766	STM14_3964	tr|A0A0F6B766|A0A0F6B766_SALT1 Polyribonucleotide nucleotidyltransferase OS=Salmonella typhimurium (strain 14028s / SGSC 2262) OX=588858 GN=pnp PE=3 SV=1	77.038	711	0	323.31	1	#N/A	#N/A	#N/A	792	792	41	40	40	39	41	40	41	40	40	40	38	39	40	39	39	39	38	40	39	39	41	40	40	39	41	40	41	40	40	40	38	39	40	39	39	39
A0A0F6B241	A0A0F6B241	STM14_2113	tr|A0A0F6B241|A0A0F6B241_SALT1 Aldehyde-alcohol dehydrogenase OS=Salmonella typhimurium (strain 14028s / SGSC 2262) OX=588858 GN=adhE PE=3 SV=1	96.214	892	0	323.31	1	#N/A	#N/A	#N/A	1104	1104	51	52	54	51	58	54	54	55	54	57	56	58	57	55	58	58	55	56	54	57	51	52	54	51	58	54	54	55	54	57	56	58	57	55	58	58
A0A0F6AYU2	A0A0F6AYU2	STM14_0918	tr|A0A0F6AYU2|A0A0F6AYU2_SALT1 Putative kinase inhibitor protein OS=Salmonella typhimurium (strain 14028s / SGSC 2262) OX=588858 GN=ybhB PE=4 SV=1	17.072	158	0	323.31	1	#N/A	#N/A	#N/A	166	166	8	9	8	9	8	8	7	9	8	8	9	8	9	7	9	8	8	8	9	9	8	9	8	9	8	8	7	9	8	8	9	8	9	7	9	8
A0A0F6B0R1	A0A0F6B0R1	STM14_1609	tr|A0A0F6B0R1|A0A0F6B0R1_SALT1 Putative cytoplasmic protein OS=Salmonella typhimurium (strain 14028s / SGSC 2262) OX=588858 GN=ydiZ PE=4 SV=1	10.442	96	0	323.31	1	#N/A	#N/A	#N/A	89	89	4	4	4	4	4	4	4	4	4	5	5	4	5	4	5	5	5	5	5	5	4	4	4	4	4	4	4	4	4	5	5	4	5	4	5	5
A0A0F6B0N4	A0A0F6B0N4	STM14_1582	tr|A0A0F6B0N4|A0A0F6B0N4_SALT1 Succinylornithine transaminase OS=Salmonella typhimurium (strain 14028s / SGSC 2262) OX=588858 GN=argD_1 PE=3 SV=1	43.831	408	0	323.31	1	#N/A	#N/A	#N/A	483	444	25	24	24	24	24	22	24	24	23	24	24	22	24	23	25	25	26	25	26	25	23	22	22	22	22	21	22	22	21	22	22	20	22	21	23	23
A0A0F6BAR4	A0A0F6BAR4	STM14_5281	tr|A0A0F6BAR4|A0A0F6BAR4_SALT1 Peptidyl-prolyl cis-trans isomerase OS=Salmonella typhimurium (strain 14028s / SGSC 2262) OX=588858 GN=fklB PE=3 SV=1	26.367	243	0	267.68	1	#N/A	#N/A	#N/A	192	192	10	10	10	10	9	10	10	9	9	10	9	9	9	9	9	10	10	10	10	10	10	10	10	10	9	10	10	9	9	10	9	9	9	9	9	10
A0A0F6B207	A0A0F6B207	STM14_2077	tr|A0A0F6B207|A0A0F6B207_SALT1 Uncharacterized protein OS=Salmonella typhimurium (strain 14028s / SGSC 2262) OX=588858 GN=yciN PE=4 SV=1	9.3936	83	0	245.44	1	#N/A	#N/A	#N/A	173	173	9	8	8	8	9	9	10	9	9	10	8	9	10	9	8	9	8	8	7	8	9	8	8	8	9	9	10	9	9	10	8	9	10	9	8	9
A0A0F6B8H8	A0A0F6B8H8	STM14_4442	tr|A0A0F6B8H8|A0A0F6B8H8_SALT1 Glutathione S-transferase OS=Salmonella typhimurium (strain 14028s / SGSC 2262) OX=588858 GN=yibF PE=4 SV=1	22.574	202	0	323.31	1	#N/A	#N/A	#N/A	283	283	15	15	15	16	16	13	14	14	14	15	15	13	15	11	13	14	13	14	15	13	15	15	15	16	16	13	14	14	14	15	15	13	15	11	13	14
A0A0F6AXW5	A0A0F6AXW5	STM14_0570	tr|A0A0F6AXW5|A0A0F6AXW5_SALT1 Nucleoid-associated protein YbaB OS=Salmonella typhimurium (strain 14028s / SGSC 2262) OX=588858 GN=ybaB PE=3 SV=1	12.015	109	0	323.31	1	#N/A	#N/A	#N/A	154	154	8	8	8	9	8	7	9	6	9	9	6	7	6	7	6	9	7	9	8	8	8	8	8	9	8	7	9	6	9	9	6	7	6	7	6	9
A0A0F6B3K3	A0A0F6B3K3	STM14_2650	tr|A0A0F6B3K3|A0A0F6B3K3_SALT1 Putative periplasmic protein OS=Salmonella typhimurium (strain 14028s / SGSC 2262) OX=588858 GN=STM14_2650 PE=4 SV=1	11.835	104	0	104.88	1	#N/A	#N/A	#N/A	80	80	4	4	4	4	4	4	4	4	4	4	4	4	4	4	4	4	4	4	4	4	4	4	4	4	4	4	4	4	4	4	4	4	4	4	4	4
A0A0F6AZS1	A0A0F6AZS1	STM14_1253	tr|A0A0F6AZS1|A0A0F6AZS1_SALT1 4-hydroxyphenylacetate catabolism OS=Salmonella typhimurium (strain 14028s / SGSC 2262) OX=588858 GN=hpaF PE=4 SV=1	14.256	126	0	323.31	1	#N/A	#N/A	#N/A	178	178	9	9	10	9	10	9	9	9	9	9	10	9	10	9	8	8	8	8	8	8	9	9	10	9	10	9	9	9	9	9	10	9	10	9	8	8
A0A0F6B0H4	A0A0F6B0H4	STM14_1521	tr|A0A0F6B0H4|A0A0F6B0H4_SALT1 Putative cytoplasmic protein OS=Salmonella typhimurium (strain 14028s / SGSC 2262) OX=588858 GN=STM14_1521 PE=4 SV=1	12.095	108	0	323.31	1	#N/A	#N/A	#N/A	198	198	10	11	10	11	10	9	10	9	9	9	10	11	11	10	10	10	10	9	9	10	10	11	10	11	10	9	10	9	9	9	10	11	11	10	10	10
A0A0F6AX16	A0A0F6AX16	STM14_0253	tr|A0A0F6AX16|A0A0F6AX16_SALT1 2,3,4,5-tetrahydropyridine-2,6-dicarboxylate N-succinyltransferase OS=Salmonella typhimurium (strain 14028s / SGSC 2262) OX=588858 GN=dapD PE=3 SV=1	29.878	274	0	323.31	1	#N/A	#N/A	#N/A	403	403	21	20	21	20	21	20	21	20	21	21	20	21	20	20	20	18	19	20	19	20	21	20	21	20	21	20	21	20	21	21	20	21	20	20	20	18
A0A0F6AWT1	A0A0F6AWT1	STM14_0166	tr|A0A0F6AWT1|A0A0F6AWT1_SALT1 DNA gyrase inhibitor YacG OS=Salmonella typhimurium (strain 14028s / SGSC 2262) OX=588858 GN=yacG PE=3 SV=1	7.0498	63	0	323.31	1	#N/A	#N/A	#N/A	104	104	5	5	6	5	5	5	5	6	6	5	5	6	5	6	5	5	5	5	4	5	5	5	6	5	5	5	5	6	6	5	5	6	5	6	5	5
A0A0F6B8K7	A0A0F6B8K7	STM14_4471	tr|A0A0F6B8K7|A0A0F6B8K7_SALT1 ADP-L-glycero-D-manno-heptose-6-epimerase OS=Salmonella typhimurium (strain 14028s / SGSC 2262) OX=588858 GN=rfaD PE=3 SV=1	34.849	310	0	323.31	1	#N/A	#N/A	#N/A	515	515	25	27	26	27	24	26	26	25	25	26	26	24	26	22	27	25	28	28	27	25	25	27	26	27	24	26	26	25	25	26	26	24	26	22	27	25
A0A0F6B0R2	A0A0F6B0R2	STM14_1610	tr|A0A0F6B0R2|A0A0F6B0R2_SALT1 Phosphofructokinase OS=Salmonella typhimurium (strain 14028s / SGSC 2262) OX=588858 GN=pfkB PE=3 SV=1	32.565	310	0	323.31	1	#N/A	#N/A	#N/A	337	337	17	17	17	17	17	17	16	18	17	17	17	16	17	16	17	18	16	16	16	18	17	17	17	17	17	17	16	18	17	17	17	16	17	16	17	18
A0A0F6B8M6	A0A0F6B8M6	STM14_4490	tr|A0A0F6B8M6|A0A0F6B8M6_SALT1 50S ribosomal protein L28 OS=Salmonella typhimurium (strain 14028s / SGSC 2262) OX=588858 GN=rpmB PE=3 SV=1	9.0504	78	0	96.42	1	#N/A	#N/A	#N/A	135	135	6	6	7	6	6	7	8	7	8	7	6	7	6	8	7	7	6	7	6	7	6	6	7	6	6	7	8	7	8	7	6	7	6	8	7	7
A0A0F6B297	A0A0F6B297	STM14_2172	tr|A0A0F6B297|A0A0F6B297_SALT1 Periplasmic trehalase OS=Salmonella typhimurium (strain 14028s / SGSC 2262) OX=588858 GN=treA PE=3 SV=1	63.558	570	0	323.31	1	#N/A	#N/A	#N/A	576	576	29	29	29	29	29	26	28	27	29	30	28	30	30	31	30	28	28	29	27	30	29	29	29	29	29	26	28	27	29	30	28	30	30	31	30	28
A0A0F6BAC8	A0A0F6BAC8	STM14_5141	tr|A0A0F6BAC8|A0A0F6BAC8_SALT1 Acetyl-coenzyme A synthetase OS=Salmonella typhimurium (strain 14028s / SGSC 2262) OX=588858 GN=acs PE=3 SV=1	72.152	652	0	323.31	1	#N/A	#N/A	#N/A	808	808	40	37	35	39	37	38	40	37	39	40	43	41	42	39	44	42	45	43	44	43	40	37	35	39	37	38	40	37	39	40	43	41	42	39	44	42
A0A0F6BAA1	A0A0F6BAA1	STM14_5114	tr|A0A0F6BAA1|A0A0F6BAA1_SALT1 Single-stranded DNA-binding protein OS=Salmonella typhimurium (strain 14028s / SGSC 2262) OX=588858 GN=ssb PE=3 SV=1	23.86	217	0	323.31	1	#N/A	#N/A	#N/A	247	247	13	13	13	13	12	12	13	12	13	12	13	12	13	12	13	11	12	12	11	12	13	13	13	13	12	12	13	12	13	12	13	12	13	12	13	11
A0A0F6AZM9	A0A0F6AZM9	STM14_1210	tr|A0A0F6AZM9|A0A0F6AZM9_SALT1 Ribosome modulation factor OS=Salmonella typhimurium (strain 14028s / SGSC 2262) OX=588858 GN=rmf PE=2 SV=1	6.5715	55	0	75.708	1	#N/A	#N/A	H876 > 6910	78	78	4	4	4	4	4	4	4	4	4	4	4	4	4	4	4	3	4	4	4	3	4	4	4	4	4	4	4	4	4	4	4	4	4	4	4	3
A0A0F6B9N7	A0A0F6B9N7	STM14_4882	tr|A0A0F6B9N7|A0A0F6B9N7_SALT1 DNA-binding transcriptional regulator CpxR OS=Salmonella typhimurium (strain 14028s / SGSC 2262) OX=588858 GN=cpxR PE=4 SV=1	26.274	232	0	323.31	1	#N/A	#N/A	#N/A	283	283	15	15	17	15	17	16	13	13	15	14	13	14	14	13	14	12	13	15	13	12	15	15	17	15	17	16	13	13	15	14	13	14	14	13	14	12
A0A0F6AWU9	A0A0F6AWU9	STM14_0184	tr|A0A0F6AWU9|A0A0F6AWU9_SALT1 Acetyltransferase component of pyruvate dehydrogenase complex OS=Salmonella typhimurium (strain 14028s / SGSC 2262) OX=588858 GN=aceF PE=3 SV=1	66.054	629	0	323.31	1	#N/A	#N/A	#N/A	800	800	37	42	37	40	36	38	40	39	42	42	43	41	43	40	44	36	40	41	42	37	37	42	37	40	36	38	40	39	42	42	43	41	43	40	44	36
A0A0F6B0P2	A0A0F6B0P2	STM14_1590	tr|A0A0F6B0P2|A0A0F6B0P2_SALT1 NH(3)-dependent NAD(+) synthetase OS=Salmonella typhimurium (strain 14028s / SGSC 2262) OX=588858 GN=nadE PE=3 SV=1	30.483	275	0	323.31	1	#N/A	#N/A	#N/A	395	395	21	21	20	21	20	19	20	19	20	20	18	20	19	20	19	20	19	20	18	21	21	21	20	21	20	19	20	19	20	20	18	20	19	20	19	20
A0A0F6B3Z2	A0A0F6B3Z2	STM14_2792	tr|A0A0F6B3Z2|A0A0F6B3Z2_SALT1 Ecotin OS=Salmonella typhimurium (strain 14028s / SGSC 2262) OX=588858 GN=eco PE=3 SV=1	18.218	164	0	323.31	1	#N/A	#N/A	#N/A	185	185	10	9	8	9	7	8	10	9	10	10	9	9	9	9	9	10	10	10	10	10	10	9	8	9	7	8	10	9	10	10	9	9	9	9	9	10
A0A0F6B400	A0A0F6B400	STM14_2801	tr|A0A0F6B400|A0A0F6B400_SALT1 Transcriptional regulatory protein RcsB OS=Salmonella typhimurium (strain 14028s / SGSC 2262) OX=588858 GN=rcsB PE=3 SV=1	23.714	216	0	323.31	1	#N/A	#N/A	#N/A	246	246	14	14	12	14	12	14	13	13	13	13	13	11	13	11	13	10	11	11	11	10	14	14	12	14	12	14	13	13	13	13	13	11	13	11	13	10
A0A0F6BAS3	A0A0F6BAS3	STM14_5290	tr|A0A0F6BAS3|A0A0F6BAS3_SALT1 Putative transcriptional regulator OS=Salmonella typhimurium (strain 14028s / SGSC 2262) OX=588858 GN=ytfJ PE=4 SV=1	20.577	185	0	323.31	1	#N/A	#N/A	#N/A	281	281	12	13	14	11	14	12	15	15	16	15	14	13	13	14	12	16	16	16	15	15	12	13	14	11	14	12	15	15	16	15	14	13	13	14	12	16
A0A0F6B7C9	A0A0F6B7C9	STM14_4030	tr|A0A0F6B7C9|A0A0F6B7C9_SALT1 N-acetylneuraminate lyase OS=Salmonella typhimurium (strain 14028s / SGSC 2262) OX=588858 GN=nanA PE=3 SV=1	32.455	297	0	323.31	1	#N/A	#N/A	#N/A	324	324	16	15	18	16	17	16	17	17	17	19	15	14	16	17	17	15	15	16	15	16	16	15	18	16	17	16	17	17	17	19	15	14	16	17	17	15
A0A0F6AXY7	A0A0F6AXY7	STM14_0592	tr|A0A0F6AXY7|A0A0F6AXY7_SALT1 Putative thioredoxin protein OS=Salmonella typhimurium (strain 14028s / SGSC 2262) OX=588858 GN=ybbN PE=4 SV=1	31.814	284	0	323.31	1	#N/A	#N/A	#N/A	252	252	12	12	12	12	12	12	13	13	13	12	13	11	12	11	13	12	15	15	15	12	12	12	12	12	12	12	13	13	13	12	13	11	12	11	13	12
A0A0F6B1K9	A0A0F6B1K9	STM14_1924	tr|A0A0F6B1K9|A0A0F6B1K9_SALT1 Putative NADP-dependent oxidoreductase OS=Salmonella typhimurium (strain 14028s / SGSC 2262) OX=588858 GN=yncB PE=4 SV=1	39.195	356	0	323.31	1	#N/A	#N/A	#N/A	333	333	16	16	17	16	17	17	17	17	17	17	17	18	17	16	17	16	16	16	17	16	16	16	17	16	17	17	17	17	17	17	17	18	17	16	17	16
A0A0F6AZ33	A0A0F6AZ33	STM14_1012	tr|A0A0F6AZ33|A0A0F6AZ33_SALT1 Putative glutathione S-transferase OS=Salmonella typhimurium (strain 14028s / SGSC 2262) OX=588858 GN=yliJ PE=4 SV=1	23.692	208	0	323.31	1	#N/A	#N/A	#N/A	288	288	16	15	14	16	14	15	13	14	14	14	13	14	14	15	13	15	15	14	15	15	16	15	14	16	14	15	13	14	14	14	13	14	14	15	13	15
A0A0F6B9P0	A0A0F6B9P0	STM14_4885	tr|A0A0F6B9P0|A0A0F6B9P0_SALT1 ATP-dependent 6-phosphofructokinase OS=Salmonella typhimurium (strain 14028s / SGSC 2262) OX=588858 GN=pfkA PE=3 SV=1	34.915	320	0	323.31	1	#N/A	#N/A	#N/A	358	358	18	17	17	18	16	18	19	15	19	19	20	19	20	16	20	17	18	18	18	16	18	17	17	18	16	18	19	15	19	19	20	19	20	16	20	17
A0A0F6AYA7	A0A0F6AYA7	STM14_0717	tr|A0A0F6AYA7|A0A0F6AYA7_SALT1 Regulator of nucleoside diphosphate kinase OS=Salmonella typhimurium (strain 14028s / SGSC 2262) OX=588858 GN=rnk PE=3 SV=1	14.994	136	0	323.31	1	#N/A	#N/A	#N/A	139	139	7	7	7	7	7	7	6	6	7	7	7	8	7	8	6	7	7	7	7	7	7	7	7	7	7	7	6	6	7	7	7	8	7	8	6	7
A0A0F6AXW7	A0A0F6AXW7	STM14_0572	tr|A0A0F6AXW7|A0A0F6AXW7_SALT1 Chaperone protein HtpG OS=Salmonella typhimurium (strain 14028s / SGSC 2262) OX=588858 GN=htpG PE=3 SV=1	72.408	632	0	323.31	1	#N/A	#N/A	#N/A	898	898	45	45	46	48	47	45	48	44	47	45	48	45	48	45	46	36	44	44	43	39	45	45	46	48	47	45	48	44	47	45	48	45	48	45	46	36
A0A0F6B127	A0A0F6B127	STM14_1733	tr|A0A0F6B127|A0A0F6B127_SALT1 Lactoylglutathione lyase OS=Salmonella typhimurium (strain 14028s / SGSC 2262) OX=588858 GN=gloA PE=3 SV=1	14.822	135	0	49.207	1	#N/A	#N/A	#N/A	112	112	7	5	6	5	5	6	6	5	5	5	5	6	6	6	5	6	6	6	6	5	7	5	6	5	5	6	6	5	5	5	5	6	6	6	5	6
A0A0F6B7A5	A0A0F6B7A5	STM14_4006	tr|A0A0F6B7A5|A0A0F6B7A5_SALT1 Lipopolysaccharide export system protein LptA OS=Salmonella typhimurium (strain 14028s / SGSC 2262) OX=588858 GN=yhbN PE=3 SV=1	20.059	184	0	323.31	1	#N/A	#N/A	#N/A	172	172	8	7	9	7	9	9	9	9	9	9	9	9	8	9	9	9	8	9	8	9	8	7	9	7	9	9	9	9	9	9	9	9	8	9	9	9
A0A0F6B0F8	A0A0F6B0F8	STM14_1505	tr|A0A0F6B0F8|A0A0F6B0F8_SALT1 Lysozyme inhibitor OS=Salmonella typhimurium (strain 14028s / SGSC 2262) OX=588858 GN=pliC PE=4 SV=1	12.575	114	0	100.47	1	#N/A	#N/A	#N/A	60	60	3	3	3	3	3	3	3	3	3	3	3	3	3	3	3	3	3	3	3	3	3	3	3	3	3	3	3	3	3	3	3	3	3	3	3	3
A0A0F6B5V2	A0A0F6B5V2	STM14_3484	tr|A0A0F6B5V2|A0A0F6B5V2_SALT1 Translocation machinery component OS=Salmonella typhimurium (strain 14028s / SGSC 2262) OX=588858 GN=sipB PE=4 SV=1	62.45	593	0	323.31	1	#N/A	#N/A	6910 > H876	678	678	38	37	37	39	37	37	36	37	37	36	35	39	36	38	38	26	25	23	23	24	38	37	37	39	37	37	36	37	37	36	35	39	36	38	38	26
A0A0F6B0X2	A0A0F6B0X2	STM14_1672	tr|A0A0F6B0X2|A0A0F6B0X2_SALT1 Pyruvate kinase OS=Salmonella typhimurium (strain 14028s / SGSC 2262) OX=588858 GN=pykF PE=3 SV=1	50.657	470	0	323.31	1	#N/A	#N/A	#N/A	647	647	31	33	30	33	31	33	32	31	32	31	33	30	34	32	34	33	33	34	34	33	31	33	30	33	31	33	32	31	32	31	33	30	34	32	34	33
A0A0F6B7L3	A0A0F6B7L3	STM14_4120	tr|A0A0F6B7L3|A0A0F6B7L3_SALT1 30S ribosomal protein S11 OS=Salmonella typhimurium (strain 14028s / SGSC 2262) OX=588858 GN=rpsK PE=3 SV=1	13.831	129	0	124.23	1	#N/A	#N/A	#N/A	107	107	5	5	6	5	6	5	6	6	6	6	5	6	5	5	5	5	5	5	5	5	5	5	6	5	6	5	6	6	6	6	5	6	5	5	5	5
A0A0F6B592	A0A0F6B592	STM14_3261	tr|A0A0F6B592|A0A0F6B592_SALT1 Chaperone protein ClpB OS=Salmonella typhimurium (strain 14028s / SGSC 2262) OX=588858 GN=clpB PE=3 SV=1	95.436	857	0	323.31	1	#N/A	#N/A	#N/A	1249	1249	61	66	65	67	65	57	61	58	62	63	64	61	65	60	66	62	60	60	63	63	61	66	65	67	65	57	61	58	62	63	64	61	65	60	66	62
A0A0F6B9D4	A0A0F6B9D4	STM14_4773	tr|A0A0F6B9D4|A0A0F6B9D4_SALT1 Putative dienelactone hydrolase OS=Salmonella typhimurium (strain 14028s / SGSC 2262) OX=588858 GN=dlhH PE=4 SV=1	29.061	270	0	323.31	1	#N/A	#N/A	#N/A	202	202	12	11	10	12	10	11	11	11	10	11	10	9	10	9	9	10	9	8	9	10	12	11	10	12	10	11	11	11	10	11	10	9	10	9	9	10
A0A0F6B5J3	A0A0F6B5J3	STM14_3368	tr|A0A0F6B5J3|A0A0F6B5J3_SALT1 4-aminobutyrate aminotransferase OS=Salmonella typhimurium (strain 14028s / SGSC 2262) OX=588858 GN=gabT PE=3 SV=1	45.636	427	0	323.31	1	#N/A	#N/A	#N/A	447	447	23	23	23	23	23	21	24	23	22	22	21	22	22	23	22	21	23	23	22	21	23	23	23	23	23	21	24	23	22	22	21	22	22	23	22	21
A0A0F6B2P8	A0A0F6B2P8	STM14_2330	tr|A0A0F6B2P8|A0A0F6B2P8_SALT1 Protein phosphatase CheZ OS=Salmonella typhimurium (strain 14028s / SGSC 2262) OX=588858 GN=cheZ PE=3 SV=1	23.92	214	0	323.31	1	#N/A	#N/A	6910 > H876	267	267	16	16	14	18	15	15	15	14	13	14	14	13	14	14	15	9	10	11	9	8	16	16	14	18	15	15	15	14	13	14	14	13	14	14	15	9
A0A0F6B0M6	A0A0F6B0M6	STM14_1574	tr|A0A0F6B0M6|A0A0F6B0M6_SALT1 Putative NAD(P)H nitroreductase OS=Salmonella typhimurium (strain 14028s / SGSC 2262) OX=588858 GN=ydjA PE=3 SV=1	20.128	183	0	306.41	1	#N/A	#N/A	#N/A	191	191	10	10	10	9	10	9	10	10	10	10	9	9	9	8	9	10	10	10	10	9	10	10	10	9	10	9	10	10	10	10	9	9	9	8	9	10
A0A0F6B0S3	A0A0F6B0S3	STM14_1621	tr|A0A0F6B0S3|A0A0F6B0S3_SALT1 50S ribosomal protein L35 OS=Salmonella typhimurium (strain 14028s / SGSC 2262) OX=588858 GN=rpmI PE=3 SV=1	7.2888	65	0	4.6176	1	#N/A	#N/A	#N/A	20	20	1	1	1	1	1	1	1	1	1	1	1	1	1	1	1	1	1	1	1	1	1	1	1	1	1	1	1	1	1	1	1	1	1	1	1	1
A0A0F6B9A6	A0A0F6B9A6	STM14_4744	tr|A0A0F6B9A6|A0A0F6B9A6_SALT1 Iron-sulfur cluster assembly protein CyaY OS=Salmonella typhimurium (strain 14028s / SGSC 2262) OX=588858 GN=cyaY PE=3 SV=1	12.131	106	0	323.31	1	#N/A	#N/A	#N/A	128	128	7	6	7	6	7	5	7	7	7	7	6	6	6	6	6	6	7	7	6	6	7	6	7	6	7	5	7	7	7	7	6	6	6	6	6	6
A0A0F6B9T2	A0A0F6B9T2	STM14_4927	tr|A0A0F6B9T2|A0A0F6B9T2_SALT1 Met repressor OS=Salmonella typhimurium (strain 14028s / SGSC 2262) OX=588858 GN=metJ PE=3 SV=1	12.124	105	0	323.31	1	#N/A	#N/A	#N/A	198	198	11	11	10	11	10	9	10	10	10	10	9	10	9	9	8	11	9	10	10	11	11	11	10	11	10	9	10	10	10	10	9	10	9	9	8	11
A0A0F6B246	A0A0F6B246	STM14_2118	tr|A0A0F6B246|A0A0F6B246_SALT1 UTP--glucose-1-phosphate uridylyltransferase OS=Salmonella typhimurium (strain 14028s / SGSC 2262) OX=588858 GN=galU PE=3 SV=1	32.906	302	0	323.31	1	#N/A	#N/A	#N/A	309	309	14	14	16	14	16	17	16	15	16	15	16	15	17	15	17	14	17	17	15	13	14	14	16	14	16	17	16	15	16	15	16	15	17	15	17	14
A0A0F6B0N0	A0A0F6B0N0	STM14_1578	tr|A0A0F6B0N0|A0A0F6B0N0_SALT1 Putative periplasmic protein OS=Salmonella typhimurium (strain 14028s / SGSC 2262) OX=588858 GN=STM14_1578 PE=4 SV=1	10.22	91	0	115.24	1	#N/A	#N/A	6910 > H876	79	79	4	4	4	4	4	4	4	4	4	4	4	4	4	4	4	4	4	4	4	3	4	4	4	4	4	4	4	4	4	4	4	4	4	4	4	4
A0A0F6B2Q4	A0A0F6B2Q4	STM14_2336	tr|A0A0F6B2Q4|A0A0F6B2Q4_SALT1 Chemotaxis protein CheA OS=Salmonella typhimurium (strain 14028s / SGSC 2262) OX=588858 GN=cheA PE=4 SV=1	73.012	671	0	323.31	1	#N/A	#N/A	6910 > H876	660	660	36	37	38	37	38	37	34	34	39	38	35	37	35	36	36	21	25	23	24	20	36	37	38	37	38	37	34	34	39	38	35	37	35	36	36	21
A0A0F6AXD1	A0A0F6AXD1	STM14_0383	tr|A0A0F6AXD1|A0A0F6AXD1_SALT1 Putative cytoplasmic protein OS=Salmonella typhimurium (strain 14028s / SGSC 2262) OX=588858 GN=STM14_0383 PE=4 SV=1	11.858	107	0	286.14	1	#N/A	#N/A	#N/A	136	136	6	7	7	7	7	7	6	6	7	7	7	6	7	7	7	7	7	7	7	7	6	7	7	7	7	7	6	6	7	7	7	6	7	7	7	7
A0A0F6B9S5	A0A0F6B9S5	STM14_4920	tr|A0A0F6B9S5|A0A0F6B9S5_SALT1 ATP-dependent protease subunit HslV OS=Salmonella typhimurium (strain 14028s / SGSC 2262) OX=588858 GN=hslV PE=2 SV=1	18.985	176	0	323.31	1	#N/A	#N/A	#N/A	166	166	8	8	9	8	9	9	8	8	8	8	9	9	8	9	9	8	7	8	8	8	8	8	9	8	9	9	8	8	8	8	9	9	8	9	9	8
A0A0F6B772	A0A0F6B772	STM14_3970	tr|A0A0F6B772|A0A0F6B772_SALT1 Transcription termination/antitermination protein NusA OS=Salmonella typhimurium (strain 14028s / SGSC 2262) OX=588858 GN=nusA PE=3 SV=1	55.425	500	0	323.31	1	#N/A	#N/A	#N/A	674	674	36	34	36	34	33	31	31	29	33	34	34	33	33	34	34	36	35	35	34	35	36	34	36	34	33	31	31	29	33	34	34	33	33	34	34	36
A0A0F6AZN0	A0A0F6AZN0	STM14_1211	tr|A0A0F6AZN0|A0A0F6AZN0_SALT1 3-hydroxydecanoyl-[acyl-carrier-protein] dehydratase OS=Salmonella typhimurium (strain 14028s / SGSC 2262) OX=588858 GN=fabA PE=3 SV=1	19.047	172	0	210.4	1	#N/A	#N/A	#N/A	211	211	11	12	12	11	11	10	11	11	11	11	10	11	9	11	9	10	10	10	10	10	11	12	12	11	11	10	11	11	11	11	10	11	9	11	9	10
A0A0F6AWV4	A0A0F6AWV4	STM14_0190	tr|A0A0F6AWV4|A0A0F6AWV4_SALT1 Aconitate hydratase B OS=Salmonella typhimurium (strain 14028s / SGSC 2262) OX=588858 GN=acnB PE=3 SV=1	93.528	865	0	323.31	1	#N/A	#N/A	#N/A	1077	1077	53	54	53	53	54	54	52	54	54	56	54	54	52	52	52	55	57	56	53	55	53	54	53	53	54	54	52	54	54	56	54	54	52	52	52	55
A0A0F6BA90	A0A0F6BA90	STM14_5103	tr|A0A0F6BA90|A0A0F6BA90_SALT1 Quinone oxidoreductase, NADPH-dependent OS=Salmonella typhimurium (strain 14028s / SGSC 2262) OX=588858 GN=qor PE=3 SV=1	35.151	327	0	323.31	1	#N/A	#N/A	#N/A	472	472	24	23	23	23	23	23	25	22	24	24	24	24	23	21	24	24	25	24	25	24	24	23	23	23	23	23	25	22	24	24	24	24	23	21	24	24
A0A0F6B7X0	A0A0F6B7X0	STM14_4228	tr|A0A0F6B7X0|A0A0F6B7X0_SALT1 Fe/S biogenesis protein NfuA OS=Salmonella typhimurium (strain 14028s / SGSC 2262) OX=588858 GN=yhgI PE=3 SV=1	20.937	191	0	316.15	1	#N/A	#N/A	#N/A	151	151	7	7	7	7	8	8	8	8	8	8	8	7	7	7	8	8	7	8	7	8	7	7	7	7	8	8	8	8	8	8	8	7	7	7	8	8
A0A0F6B033	A0A0F6B033	STM14_1370	tr|A0A0F6B033|A0A0F6B033_SALT1 3-oxoacyl-[acyl-carrier-protein] synthase 2 OS=Salmonella typhimurium (strain 14028s / SGSC 2262) OX=588858 GN=fabF PE=3 SV=1	42.952	413	0	323.31	1	#N/A	#N/A	#N/A	321	321	17	17	16	17	15	16	17	16	17	17	15	17	16	17	17	15	15	15	15	14	17	17	16	17	15	16	17	16	17	17	15	17	16	17	17	15
A0A0F6B0U0	A0A0F6B0U0	STM14_1639	tr|A0A0F6B0U0|A0A0F6B0U0_SALT1 Phosphoenolpyruvate synthase OS=Salmonella typhimurium (strain 14028s / SGSC 2262) OX=588858 GN=pps PE=3 SV=1	87.208	792	0	323.31	1	#N/A	#N/A	#N/A	823	823	39	39	41	40	42	41	42	40	43	43	41	42	42	42	42	40	40	40	42	42	39	39	41	40	42	41	42	40	43	43	41	42	42	42	42	40
A0A0F6BAS2	A0A0F6BAS2	STM14_5289	tr|A0A0F6BAS2|A0A0F6BAS2_SALT1 3(2),5-bisphosphate nucleotidase CysQ OS=Salmonella typhimurium (strain 14028s / SGSC 2262) OX=588858 GN=cysQ PE=3 SV=1	27.49	246	0	323.31	1	#N/A	#N/A	#N/A	305	305	16	15	15	16	16	14	15	14	15	15	15	16	14	15	15	18	15	15	15	16	16	15	15	16	16	14	15	14	15	15	15	16	14	15	15	18
A0A0F6B3N1	A0A0F6B3N1	STM14_2678	tr|A0A0F6B3N1|A0A0F6B3N1_SALT1 Acetoin dehydrogenase OS=Salmonella typhimurium (strain 14028s / SGSC 2262) OX=588858 GN=yohF PE=4 SV=1	26.83	253	0	323.31	1	#N/A	#N/A	H876 > 6910	197	197	9	9	10	9	9	9	9	8	9	9	11	10	11	10	11	11	10	11	11	11	9	9	10	9	9	9	9	8	9	9	11	10	11	10	11	11
A0A0F6B7C5	A0A0F6B7C5	STM14_4026	tr|A0A0F6B7C5|A0A0F6B7C5_SALT1 Putative cytoplasmic protein OS=Salmonella typhimurium (strain 14028s / SGSC 2262) OX=588858 GN=yhcH PE=4 SV=1	17.056	155	0	193.46	1	#N/A	#N/A	#N/A	148	148	7	7	7	8	7	7	7	7	8	8	8	7	8	7	8	7	8	8	8	6	7	7	7	8	7	7	7	7	8	8	8	7	8	7	8	7
A0A0F6B4M6	A0A0F6B4M6	STM14_3035	tr|A0A0F6B4M6|A0A0F6B4M6_SALT1 Putative cytoplasmic protein OS=Salmonella typhimurium (strain 14028s / SGSC 2262) OX=588858 GN=STM14_3035 PE=4 SV=1	8.3075	76	0	197.54	1	#N/A	#N/A	#N/A	128	128	6	8	7	8	7	6	6	6	7	7	6	7	6	7	6	6	5	6	5	6	6	8	7	8	7	6	6	6	7	7	6	7	6	7	6	6
A0A0F6B9Q9	A0A0F6B9Q9	STM14_4904	tr|A0A0F6B9Q9|A0A0F6B9Q9_SALT1 (4S)-4-hydroxy-5-phosphonooxypentane-2,3-dione isomerase OS=Salmonella typhimurium (strain 14028s / SGSC 2262) OX=588858 GN=yneC PE=3 SV=1	11.365	97	0	228.07	1	#N/A	#N/A	#N/A	142	142	7	7	8	7	8	7	7	8	8	7	7	7	7	7	7	7	7	7	6	6	7	7	8	7	8	7	7	8	8	7	7	7	7	7	7	7
A0A0F6AZZ6	A0A0F6AZZ6	STM14_1332	tr|A0A0F6AZZ6|A0A0F6AZZ6_SALT1 Dihydroorotase OS=Salmonella typhimurium (strain 14028s / SGSC 2262) OX=588858 GN=pyrC PE=3 SV=1	38.605	348	0	323.31	1	#N/A	6910 > H437	#N/A	337	337	18	17	17	17	17	18	18	16	18	17	16	18	16	17	16	17	15	17	15	17	18	17	17	17	17	18	18	16	18	17	16	18	16	17	16	17
A0A0F6AWU8	A0A0F6AWU8	STM14_0183	tr|A0A0F6AWU8|A0A0F6AWU8_SALT1 Pyruvate dehydrogenase E1 component OS=Salmonella typhimurium (strain 14028s / SGSC 2262) OX=588858 GN=aceE PE=4 SV=1	99.578	887	0	323.31	1	#N/A	#N/A	H876 > 6910	1155	1155	55	53	50	53	50	56	59	57	58	58	60	60	63	61	61	63	58	60	58	62	55	53	50	53	50	56	59	57	58	58	60	60	63	61	61	63
A0A0F6BBB2	A0A0F6BBB2	STM14_5487	tr|A0A0F6BBB2|A0A0F6BBB2_SALT1 Deoxyribose-phosphate aldolase OS=Salmonella typhimurium (strain 14028s / SGSC 2262) OX=588858 GN=deoC PE=3 SV=1	28.368	265	0	323.31	1	#N/A	#N/A	#N/A	409	409	20	20	20	20	20	20	20	19	21	21	21	21	21	21	21	21	20	21	20	21	20	20	20	20	20	20	20	19	21	21	21	21	21	21	21	21
A0A0F6BA95	A0A0F6BA95	STM14_5108	tr|A0A0F6BA95|A0A0F6BA95_SALT1 Putative cytoplasmic protein OS=Salmonella typhimurium (strain 14028s / SGSC 2262) OX=588858 GN=yjbQ PE=3 SV=1	15.484	138	0	254.07	1	#N/A	#N/A	#N/A	125	125	7	7	6	7	6	7	6	6	6	6	6	6	6	6	6	6	5	7	7	6	7	7	6	7	6	7	6	6	6	6	6	6	6	6	6	6
A0A0F6B4V3	A0A0F6B4V3	STM14_3113	tr|A0A0F6B4V3|A0A0F6B4V3_SALT1 2Fe-2S ferredoxin OS=Salmonella typhimurium (strain 14028s / SGSC 2262) OX=588858 GN=fdx PE=3 SV=1	12.389	111	0	198.94	1	#N/A	#N/A	#N/A	121	121	6	6	6	6	6	6	6	6	6	6	6	6	6	6	6	6	6	6	6	7	6	6	6	6	6	6	6	6	6	6	6	6	6	6	6	6
A0A0F6B638	A0A0F6B638	STM14_3572	tr|A0A0F6B638|A0A0F6B638_SALT1 Flavodoxin OS=Salmonella typhimurium (strain 14028s / SGSC 2262) OX=588858 GN=STM14_3572 PE=4 SV=1	16.249	149	0	323.31	1	#N/A	#N/A	#N/A	122	122	6	6	7	6	6	6	6	6	6	6	6	6	6	5	6	7	6	6	6	7	6	6	7	6	6	6	6	6	6	6	6	6	6	5	6	7
A0A0F6B176	A0A0F6B176	STM14_1785	tr|A0A0F6B176|A0A0F6B176_SALT1 Putative periplasmic protein OS=Salmonella typhimurium (strain 14028s / SGSC 2262) OX=588858 GN=ydgH PE=4 SV=1	33.915	314	0	323.31	1	#N/A	#N/A	#N/A	351	351	18	18	18	17	16	15	17	18	17	16	18	17	18	17	16	19	19	19	19	19	18	18	18	17	16	15	17	18	17	16	18	17	18	17	16	19
A0A0F6B7D9	A0A0F6B7D9	STM14_4040	tr|A0A0F6B7D9|A0A0F6B7D9_SALT1 Periplasmic serine endoprotease DegP-like OS=Salmonella typhimurium (strain 14028s / SGSC 2262) OX=588858 GN=degQ PE=3 SV=1	47.326	455	0	323.31	1	#N/A	#N/A	#N/A	465	465	23	21	26	21	27	23	24	24	26	25	16	25	19	24	22	26	22	24	22	25	23	21	26	21	27	23	24	24	26	25	16	25	19	24	22	26
A0A0F6B6D9	A0A0F6B6D9	STM14_3679	tr|A0A0F6B6D9|A0A0F6B6D9_SALT1 FAD assembly factor SdhE OS=Salmonella typhimurium (strain 14028s / SGSC 2262) OX=588858 GN=ygfY PE=3 SV=1	10.55	88	0	143.09	1	#N/A	#N/A	#N/A	68	68	3	3	3	3	4	3	3	2	3	3	3	3	3	3	3	4	5	5	5	4	3	3	3	3	4	3	3	2	3	3	3	3	3	3	3	4
A0A0F6AZN3	A0A0F6AZN3	STM14_1214	tr|A0A0F6AZN3|A0A0F6AZN3_SALT1 Outer membrane protein A OS=Salmonella typhimurium (strain 14028s / SGSC 2262) OX=588858 GN=ompA PE=1 SV=1	37.515	350	0	323.31	1	#N/A	#N/A	H876 > 6910	377	377	18	20	17	21	17	18	16	14	16	16	20	19	22	17	22	20	22	21	22	19	18	20	17	21	17	18	16	14	16	16	20	19	22	17	22	20
A0A0F6BAK8	A0A0F6BAK8	STM14_5222	tr|A0A0F6BAK8|A0A0F6BAK8_SALT1 Fumarate reductase iron-sulfur subunit OS=Salmonella typhimurium (strain 14028s / SGSC 2262) OX=588858 GN=frdB PE=3 SV=1	27.175	244	0	323.31	1	#N/A	#N/A	#N/A	189	189	10	10	9	10	9	10	9	9	10	10	10	10	10	11	10	9	8	8	8	9	10	10	9	10	9	10	9	9	10	10	10	10	10	11	10	9
A0A0F6B5K8	A0A0F6B5K8	STM14_3383	tr|A0A0F6B5K8|A0A0F6B5K8_SALT1 Uncharacterized protein OS=Salmonella typhimurium (strain 14028s / SGSC 2262) OX=588858 GN=ygaM PE=3 SV=1	12.36	112	0	323.31	1	#N/A	#N/A	H876 > 6910	101	101	5	5	5	5	5	5	5	5	5	5	5	5	5	5	5	5	5	5	5	6	5	5	5	5	5	5	5	5	5	5	5	5	5	5	5	5
A0A0F6BA26	A0A0F6BA26	STM14_5037	tr|A0A0F6BA26|A0A0F6BA26_SALT1 Peptidase E OS=Salmonella typhimurium (strain 14028s / SGSC 2262) OX=588858 GN=pepE PE=3 SV=1	24.769	229	0	295.56	1	#N/A	#N/A	#N/A	170	170	11	10	10	10	9	10	10	9	9	9	8	9	7	8	8	7	6	8	6	6	11	10	10	10	9	10	10	9	9	9	8	9	7	8	8	7
A0A0F6AWM7	A0A0F6AWM7	STM14_0111	tr|A0A0F6AWM7|A0A0F6AWM7_SALT1 Chaperone SurA OS=Salmonella typhimurium (strain 14028s / SGSC 2262) OX=588858 GN=surA PE=1 SV=1	47.25	428	0	323.31	1	#N/A	#N/A	#N/A	472	472	24	24	23	23	24	22	24	24	25	24	24	23	24	22	24	23	24	24	24	23	24	24	23	23	24	22	24	24	25	24	24	23	24	22	24	23
A0A0F6B705	A0A0F6B705	STM14_3900	tr|A0A0F6B705|A0A0F6B705_SALT1 Putative metal-dependent hydrolase OS=Salmonella typhimurium (strain 14028s / SGSC 2262) OX=588858 GN=ygjP PE=4 SV=1	19.031	165	0	9.1755	1	#N/A	H437 > 6910	H876 > 6910	46	46	3	2	2	2	2	2	3	2	3	3	2	2	2	2	2	3	2	2	2	3	3	2	2	2	2	2	3	2	3	3	2	2	2	2	2	3
A0A0F6BA76	A0A0F6BA76	STM14_5089	tr|A0A0F6BA76|A0A0F6BA76_SALT1 Maltose regulon periplasmic protein OS=Salmonella typhimurium (strain 14028s / SGSC 2262) OX=588858 GN=malM PE=4 SV=1	31.823	305	0	323.31	1	#N/A	#N/A	#N/A	227	227	12	12	10	12	11	11	12	12	11	12	11	12	11	11	11	11	11	11	11	12	12	12	10	12	11	11	12	12	11	12	11	12	11	11	11	11
A0A0F6B6Q5	A0A0F6B6Q5	STM14_3799	tr|A0A0F6B6Q5|A0A0F6B6Q5_SALT1 Putative methyl-accepting chemotaxis protein OS=Salmonella typhimurium (strain 14028s / SGSC 2262) OX=588858 GN=STM14_3799 PE=4 SV=1	39.384	352	0	323.31	1	#N/A	#N/A	6910 > H876	420	420	24	25	25	24	23	22	23	22	22	23	24	23	24	22	23	13	15	14	13	16	24	25	25	24	23	22	23	22	22	23	24	23	24	22	23	13
A0A0F6AZA5	A0A0F6AZA5	STM14_1085	tr|A0A0F6AZA5|A0A0F6AZA5_SALT1 Outer-membrane lipoprotein carrier protein OS=Salmonella typhimurium (strain 14028s / SGSC 2262) OX=588858 GN=lolA PE=3 SV=1	22.612	204	0	323.31	1	#N/A	#N/A	#N/A	247	247	12	12	12	13	12	12	12	12	13	12	12	12	12	12	12	13	13	13	13	13	12	12	12	13	12	12	12	12	13	12	12	12	12	12	12	13
A0A0F6B0P6	A0A0F6B0P6	STM14_1594	tr|A0A0F6B0P6|A0A0F6B0P6_SALT1 N,N-diacetylchitobiose-specific PTS system transporter subunit IIB OS=Salmonella typhimurium (strain 14028s / SGSC 2262) OX=588858 GN=celA PE=4 SV=1	11.313	106	0	140.79	1	#N/A	#N/A	#N/A	130	130	6	6	7	6	7	6	6	6	6	6	7	6	7	7	6	7	7	7	7	7	6	6	7	6	7	6	6	6	6	6	7	6	7	7	6	7
A0A0F6AWL4	A0A0F6AWL4	STM14_0098	tr|A0A0F6AWL4|A0A0F6AWL4_SALT1 Putative secreted protein OS=Salmonella typhimurium (strain 14028s / SGSC 2262) OX=588858 GN=STM14_0098 PE=4 SV=1	10.303	96	0	245.63	1	#N/A	#N/A	#N/A	119	119	6	6	6	6	6	6	6	5	6	6	6	6	6	6	6	6	6	6	6	6	6	6	6	6	6	6	6	5	6	6	6	6	6	6	6	6
A0A0F6AXC3	A0A0F6AXC3	STM14_0373	tr|A0A0F6AXC3|A0A0F6AXC3_SALT1 Xanthine-guanine phosphoribosyltransferase OS=Salmonella typhimurium (strain 14028s / SGSC 2262) OX=588858 GN=gpt PE=3 SV=1	16.969	152	0	323.31	1	#N/A	#N/A	#N/A	148	148	7	8	9	8	8	8	7	6	8	8	7	7	7	8	8	7	5	7	7	8	7	8	9	8	8	8	7	6	8	8	7	7	7	8	8	7
A0A0F6BA94	A0A0F6BA94	STM14_5107	tr|A0A0F6BA94|A0A0F6BA94_SALT1 Class B acid phosphatase OS=Salmonella typhimurium (strain 14028s / SGSC 2262) OX=588858 GN=aphA PE=3 SV=1	26.314	237	0	323.31	1	#N/A	#N/A	#N/A	202	202	9	11	10	12	11	9	10	9	10	11	10	10	10	10	10	10	10	10	10	10	9	11	10	12	11	9	10	9	10	11	10	10	10	10	10	10
A0A0F6B0T0	A0A0F6B0T0	STM14_1628	tr|A0A0F6B0T0|A0A0F6B0T0_SALT1 Thioredoxin/glutathione peroxidase BtuE OS=Salmonella typhimurium (strain 14028s / SGSC 2262) OX=588858 GN=btuE PE=3 SV=1	20.423	183	0	323.31	1	#N/A	#N/A	H876 > 6910	207	207	10	10	10	10	10	11	10	10	11	10	10	10	10	10	10	11	11	11	11	11	10	10	10	10	10	11	10	10	11	10	10	10	10	10	10	11
A0A0F6B5V0	A0A0F6B5V0	STM14_3481	tr|A0A0F6B5V0|A0A0F6B5V0_SALT1 Secreted effector protein OS=Salmonella typhimurium (strain 14028s / SGSC 2262) OX=588858 GN=sipA PE=3 SV=1	73.967	685	0	323.31	1	#N/A	#N/A	6910 > H876	1016	1016	59	58	57	57	56	54	57	56	56	57	52	52	51	52	52	36	38	40	39	37	59	58	57	57	56	54	57	56	56	57	52	52	51	52	52	36
A0A0F6B9S4	A0A0F6B9S4	STM14_4919	tr|A0A0F6B9S4|A0A0F6B9S4_SALT1 ATP-dependent protease ATPase subunit HslU OS=Salmonella typhimurium (strain 14028s / SGSC 2262) OX=588858 GN=hslU PE=2 SV=1	49.667	443	0	323.31	1	#N/A	#N/A	#N/A	664	664	34	35	31	35	32	32	33	34	33	28	36	33	35	31	34	34	34	32	34	34	34	35	31	35	32	32	33	34	33	28	36	33	35	31	34	34
A0A0F6B373	A0A0F6B373	STM14_2517	tr|A0A0F6B373|A0A0F6B373_SALT1 Vitamin B12 biosynthetic protein OS=Salmonella typhimurium (strain 14028s / SGSC 2262) OX=588858 GN=cbiF PE=3 SV=1	28.376	257	0	323.31	1	#N/A	#N/A	6910 > H876	202	202	11	12	12	12	12	9	11	11	11	11	10	12	9	12	10	7	7	9	7	7	11	12	12	12	12	9	11	11	11	11	10	12	9	12	10	7
A0A0F6B0R0	A0A0F6B0R0	STM14_1608	tr|A0A0F6B0R0|A0A0F6B0R0_SALT1 Putative cytoplasmic protein OS=Salmonella typhimurium (strain 14028s / SGSC 2262) OX=588858 GN=STM14_1608 PE=3 SV=1	32.6	286	0	323.31	1	#N/A	#N/A	#N/A	299	299	15	17	13	17	12	15	16	15	15	17	15	15	16	15	15	15	14	13	14	15	15	17	13	17	12	15	16	15	15	17	15	15	16	15	15	15
A0A0F6B0Q2	A0A0F6B0Q2	STM14_1600	tr|A0A0F6B0Q2|A0A0F6B0Q2_SALT1 Catalase OS=Salmonella typhimurium (strain 14028s / SGSC 2262) OX=588858 GN=katE PE=3 SV=1	83.625	750	0	323.31	1	#N/A	#N/A	H876 > 6910	845	845	40	39	38	39	39	39	41	39	41	41	44	42	44	42	45	44	45	45	48	50	40	39	38	39	39	39	41	39	41	41	44	42	44	42	45	44
A0A0F6B8D6	A0A0F6B8D6	STM14_4399	tr|A0A0F6B8D6|A0A0F6B8D6_SALT1 Major cold shock protein OS=Salmonella typhimurium (strain 14028s / SGSC 2262) OX=588858 GN=cspA PE=4 SV=1	7.4032	70	0	223.75	1	#N/A	#N/A	H876 > 6910	114	114	6	5	4	5	4	6	6	6	6	6	5	5	5	5	5	7	7	7	7	7	6	5	4	5	4	6	6	6	6	6	5	5	5	5	5	7
A0A0F6BAN1	A0A0F6BAN1	STM14_5248	tr|A0A0F6BAN1|A0A0F6BAN1_SALT1 Adenylosuccinate synthetase OS=Salmonella typhimurium (strain 14028s / SGSC 2262) OX=588858 GN=purA PE=3 SV=1	47.376	432	0	323.31	1	#N/A	#N/A	#N/A	533	533	30	28	26	27	29	26	28	29	28	29	28	26	28	24	26	25	23	25	25	23	30	28	26	27	29	26	28	29	28	29	28	26	28	24	26	25
A0A0F6AZE8	A0A0F6AZE8	STM14_1128	tr|A0A0F6AZE8|A0A0F6AZE8_SALT1 Aminotransferase OS=Salmonella typhimurium (strain 14028s / SGSC 2262) OX=588858 GN=aspC PE=3 SV=1	43.521	396	0	323.31	1	#N/A	#N/A	#N/A	615	615	31	31	32	31	31	30	31	30	32	32	32	30	32	30	30	30	29	31	31	29	31	31	32	31	31	30	31	30	32	32	32	30	32	30	30	30
A0A0F6AZQ5	A0A0F6AZQ5	STM14_1237	tr|A0A0F6AZQ5|A0A0F6AZQ5_SALT1 Effector protein SopB OS=Salmonella typhimurium (strain 14028s / SGSC 2262) OX=588858 GN=sopB PE=3 SV=1	61.934	561	0	323.31	1	#N/A	#N/A	6910 > H876	771	771	41	42	39	42	40	40	41	37	42	42	41	37	42	39	42	32	34	31	35	32	41	42	39	42	40	40	41	37	42	42	41	37	42	39	42	32
A0A0F6B416	A0A0F6B416	STM14_2817	tr|A0A0F6B416|A0A0F6B416_SALT1 Glycerophosphodiester phosphodiesterase OS=Salmonella typhimurium (strain 14028s / SGSC 2262) OX=588858 GN=glpQ PE=4 SV=1	40.424	356	0	323.31	1	#N/A	#N/A	6910 > H876	430	430	24	24	24	23	23	22	23	21	23	22	22	22	22	23	22	19	17	18	17	19	24	24	24	23	23	22	23	21	23	22	22	22	22	23	22	19
A0A0F6B801	A0A0F6B801	STM14_4260	tr|A0A0F6B801|A0A0F6B801_SALT1 Aspartate-semialdehyde dehydrogenase OS=Salmonella typhimurium (strain 14028s / SGSC 2262) OX=588858 GN=asd PE=3 SV=1	40.136	368	0	323.31	1	#N/A	#N/A	6910 > H876	288	288	17	18	16	16	16	13	16	16	16	17	13	11	13	13	13	12	13	13	13	13	17	18	16	16	16	13	16	16	16	17	13	11	13	13	13	12
A0A0F6AZH5	A0A0F6AZH5	STM14_1155	tr|A0A0F6AZH5|A0A0F6AZH5_SALT1 Uncharacterized protein OS=Salmonella typhimurium (strain 14028s / SGSC 2262) OX=588858 GN=STM14_1155 PE=4 SV=1	11.307	96	0	80.575	1	#N/A	#N/A	#N/A	176	176	9	10	9	10	9	7	9	9	7	9	8	8	8	9	8	10	9	9	10	9	9	10	9	10	9	7	9	9	7	9	8	8	8	9	8	10
A0A0F6B4B2	A0A0F6B4B2	STM14_2914	tr|A0A0F6B4B2|A0A0F6B4B2_SALT1 Acetyl-coenzyme A carboxylase carboxyl transferase subunit beta OS=Salmonella typhimurium (strain 14028s / SGSC 2262) OX=588858 GN=accD PE=3 SV=1	33.215	304	0	323.31	1	#N/A	#N/A	#N/A	346	332	18	17	18	17	16	17	17	18	19	18	17	18	18	17	18	18	16	16	16	17	17	17	17	16	15	16	17	17	18	17	16	17	18	17	18	17
A0A0F6B025	A0A0F6B025	STM14_1362	tr|A0A0F6B025|A0A0F6B025_SALT1 7-methyl-GTP pyrophosphatase OS=Salmonella typhimurium (strain 14028s / SGSC 2262) OX=588858 GN=maf_1 PE=3 SV=1	21.492	194	0	323.31	1	#N/A	#N/A	#N/A	175	175	9	10	7	9	7	8	10	9	8	9	9	9	8	10	9	8	11	6	11	8	9	10	7	9	7	8	10	9	8	9	9	9	8	10	9	8
A0A0F6AZC5	A0A0F6AZC5	STM14_1105	tr|A0A0F6AZC5|A0A0F6AZC5_SALT1 Phosphoserine aminotransferase OS=Salmonella typhimurium (strain 14028s / SGSC 2262) OX=588858 GN=serC PE=3 SV=1	39.832	362	0	323.31	1	#N/A	#N/A	#N/A	371	371	19	18	17	18	17	18	20	19	21	20	18	18	18	19	18	18	20	19	18	18	19	18	17	18	17	18	20	19	21	20	18	18	18	19	18	18
A0A0F6AXL0	A0A0F6AXL0	STM14_0462	tr|A0A0F6AXL0|A0A0F6AXL0_SALT1 Pyrimidine/purine nucleoside phosphorylase OS=Salmonella typhimurium (strain 14028s / SGSC 2262) OX=588858 GN=yaiE PE=3 SV=1	10.158	94	0	180.07	1	#N/A	#N/A	#N/A	62	62	3	3	3	3	4	3	3	3	3	3	3	3	3	3	3	4	3	3	3	3	3	3	3	3	4	3	3	3	3	3	3	3	3	3	3	4
A0A0F6AZ44	A0A0F6AZ44	STM14_1023	tr|A0A0F6AZ44|A0A0F6AZ44_SALT1 Glutaredoxin 1 OS=Salmonella typhimurium (strain 14028s / SGSC 2262) OX=588858 GN=grxA PE=4 SV=1	9.9242	87	0	140.25	1	#N/A	#N/A	#N/A	142	142	8	8	8	8	8	6	7	7	7	7	6	7	7	7	6	8	7	7	6	7	8	8	8	8	8	6	7	7	7	7	6	7	7	7	6	8
A0A0F6AYJ2	A0A0F6AYJ2	STM14_0810	tr|A0A0F6AYJ2|A0A0F6AYJ2_SALT1 Flavodoxin FldA OS=Salmonella typhimurium (strain 14028s / SGSC 2262) OX=588858 GN=fldA PE=3 SV=1	23.751	209	0	323.31	1	#N/A	#N/A	#N/A	124	124	6	6	6	6	6	6	6	7	6	6	6	6	6	6	6	6	7	7	7	6	6	6	6	6	6	6	6	7	6	6	6	6	6	6	6	6
A0A0F6B5N7	A0A0F6B5N7	STM14_3417	tr|A0A0F6B5N7|A0A0F6B5N7_SALT1 Protein RecA OS=Salmonella typhimurium (strain 14028s / SGSC 2262) OX=588858 GN=recA PE=3 SV=1	37.944	353	0	323.31	1	#N/A	#N/A	#N/A	280	280	15	14	13	14	13	14	13	13	12	13	15	13	15	13	15	14	15	16	16	14	15	14	13	14	13	14	13	13	12	13	15	13	15	13	15	14
A0A0F6B047	A0A0F6B047	STM14_1384	tr|A0A0F6B047|A0A0F6B047_SALT1 UPF0227 protein YcfP OS=Salmonella typhimurium (strain 14028s / SGSC 2262) OX=588858 GN=ycfP PE=3 SV=1	21.077	180	0	323.31	1	#N/A	#N/A	#N/A	223	223	10	10	12	10	11	9	11	11	12	12	12	11	10	12	10	12	12	12	12	12	10	10	12	10	11	9	11	11	12	12	12	11	10	12	10	12
A0A0F6B661	A0A0F6B661	STM14_3597	tr|A0A0F6B661|A0A0F6B661_SALT1 Putative lipoprotein OS=Salmonella typhimurium (strain 14028s / SGSC 2262) OX=588858 GN=ygdI PE=4 SV=1	8.1261	75	0	124.31	1	#N/A	#N/A	H876 > 6910	42	42	2	2	2	2	2	1	2	1	2	2	2	3	2	3	2	3	2	2	3	2	2	2	2	2	2	1	2	1	2	2	2	3	2	3	2	3
A0A0F6B7K2	A0A0F6B7K2	STM14_4109	tr|A0A0F6B7K2|A0A0F6B7K2_SALT1 Peptide deformylase OS=Salmonella typhimurium (strain 14028s / SGSC 2262) OX=588858 GN=def PE=3 SV=1	19.282	169	0	275.72	1	#N/A	#N/A	H876 > 6910	185	185	9	9	7	9	8	8	9	8	8	9	9	9	9	8	9	10	12	12	12	11	9	9	7	9	8	8	9	8	8	9	9	9	9	8	9	10
A0A0F6AZF2	A0A0F6AZF2	STM14_1132	tr|A0A0F6AZF2|A0A0F6AZF2_SALT1 Asparagine--tRNA ligase OS=Salmonella typhimurium (strain 14028s / SGSC 2262) OX=588858 GN=asnS PE=3 SV=1	52.523	466	0	323.31	1	#N/A	#N/A	#N/A	564	564	29	30	30	30	29	24	29	29	29	28	28	30	29	29	27	28	27	27	26	26	29	30	30	30	29	24	29	29	29	28	28	30	29	29	27	28
A0A0F6AWW7	A0A0F6AWW7	STM14_0203	tr|A0A0F6AWW7|A0A0F6AWW7_SALT1 Carbonic anhydrase OS=Salmonella typhimurium (strain 14028s / SGSC 2262) OX=588858 GN=yadF PE=3 SV=1	24.821	220	0	318.42	1	#N/A	#N/A	#N/A	219	219	12	12	12	11	13	11	13	12	13	13	10	10	10	11	10	11	9	9	7	10	12	12	12	11	13	11	13	12	13	13	10	10	10	11	10	11
A0A0F6B6E1	A0A0F6B6E1	STM14_3681	tr|A0A0F6B6E1|A0A0F6B6E1_SALT1 tRNA-modifying protein YgfZ OS=Salmonella typhimurium (strain 14028s / SGSC 2262) OX=588858 GN=ygfZ PE=3 SV=1	35.971	326	0	323.31	1	#N/A	#N/A	#N/A	427	427	23	22	21	21	20	20	21	20	23	23	20	20	23	23	22	21	23	21	20	20	23	22	21	21	20	20	21	20	23	23	20	20	23	23	22	21
A0A0F6AYN6	A0A0F6AYN6	STM14_0855	tr|A0A0F6AYN6|A0A0F6AYN6_SALT1 Oxoglutarate dehydrogenase (succinyl-transferring) OS=Salmonella typhimurium (strain 14028s / SGSC 2262) OX=588858 GN=kgd PE=3 SV=1	104.82	933	0	323.31	1	#N/A	#N/A	#N/A	910	910	44	45	48	45	47	44	44	46	47	49	46	45	45	45	46	45	46	43	46	44	44	45	48	45	47	44	44	46	47	49	46	45	45	45	46	45
A0A0F6B0S6	A0A0F6B0S6	STM14_1624	tr|A0A0F6B0S6|A0A0F6B0S6_SALT1 Phenylalanine--tRNA ligase alpha subunit OS=Salmonella typhimurium (strain 14028s / SGSC 2262) OX=588858 GN=pheS PE=3 SV=1	36.754	327	0	323.31	1	#N/A	#N/A	#N/A	394	394	21	21	20	22	19	19	21	18	19	21	19	19	20	18	19	17	21	21	22	17	21	21	20	22	19	19	21	18	19	21	19	19	20	18	19	17
A0A0F6B9R7	A0A0F6B9R7	STM14_4912	tr|A0A0F6B9R7|A0A0F6B9R7_SALT1 Glycerol kinase OS=Salmonella typhimurium (strain 14028s / SGSC 2262) OX=588858 GN=glpK PE=3 SV=1	56.051	502	0	323.31	1	#N/A	#N/A	6910 > H876	719	719	39	39	36	37	36	33	38	35	38	38	37	37	37	37	39	31	34	32	33	33	39	39	36	37	36	33	38	35	38	38	37	37	37	37	39	31
A0A0F6B4Z8	A0A0F6B4Z8	STM14_3158	tr|A0A0F6B4Z8|A0A0F6B4Z8_SALT1 Pyridoxine 5-phosphate synthase OS=Salmonella typhimurium (strain 14028s / SGSC 2262) OX=588858 GN=pdxJ PE=3 SV=1	26.343	243	0	307.7	1	#N/A	#N/A	#N/A	216	216	11	11	11	11	11	11	11	11	10	11	11	10	11	10	11	11	11	10	11	11	11	11	11	11	11	11	11	11	10	11	11	10	11	10	11	11
A0A0F6AYY9	A0A0F6AYY9	STM14_966	tr|A0A0F6AYY9|A0A0F6AYY9_SALT1 DNA protection during starvation protein OS=Salmonella typhimurium (strain 14028s / SGSC 2262) OX=588858 GN=dps PE=3 SV=1	18.717	167	0	323.31	1	#N/A	#N/A	#N/A	288	288	14	14	14	14	13	15	14	14	13	14	14	15	15	15	15	15	15	15	15	15	14	14	14	14	13	15	14	14	13	14	14	15	15	15	15	15
A0A0F6B8M9	A0A0F6B8M9	STM14_4493	tr|A0A0F6B8M9|A0A0F6B8M9_SALT1 Deoxyuridine 5-triphosphate nucleotidohydrolase OS=Salmonella typhimurium (strain 14028s / SGSC 2262) OX=588858 GN=dut PE=3 SV=1	16.036	151	0	224.51	1	#N/A	#N/A	6910 > H876	105	105	6	6	6	5	6	4	6	6	6	6	4	5	4	5	5	5	5	5	5	5	6	6	6	5	6	4	6	6	6	6	4	5	4	5	5	5
A0A0F6B7T7	A0A0F6B7T7	STM14_4195	tr|A0A0F6B7T7|A0A0F6B7T7_SALT1 Ribulose-phosphate 3-epimerase OS=Salmonella typhimurium (strain 14028s / SGSC 2262) OX=588858 GN=rpe PE=3 SV=1	24.491	225	0	323.31	1	#N/A	#N/A	#N/A	190	190	10	10	9	9	9	10	10	10	9	10	10	10	9	10	10	9	9	9	9	9	10	10	9	9	9	10	10	10	9	10	10	10	9	10	10	9
A0A0F6B3E1	A0A0F6B3E1	STM14_2586	tr|A0A0F6B3E1|A0A0F6B3E1_SALT1 Glucose-1-phosphate cytidylyltransferase OS=Salmonella typhimurium (strain 14028s / SGSC 2262) OX=588858 GN=rfbF PE=4 SV=1	29.035	257	0	323.31	1	#N/A	#N/A	#N/A	260	260	12	13	13	13	13	15	16	14	14	15	12	14	14	13	12	12	11	12	10	12	12	13	13	13	13	15	16	14	14	15	12	14	14	13	12	12
A0A0F6BAY3	A0A0F6BAY3	STM14_5353	tr|A0A0F6BAY3|A0A0F6BAY3_SALT1 Aspartate carbamoyltransferase OS=Salmonella typhimurium (strain 14028s / SGSC 2262) OX=588858 GN=pyrB PE=3 SV=1	34.384	311	0	323.31	1	6910 > G564	6910 > H437	6910 > H876	353	353	24	24	23	24	23	17	14	14	15	15	20	16	19	17	19	14	14	13	13	15	24	24	23	24	23	17	14	14	15	15	20	16	19	17	19	14
A0A0F6B7H5	A0A0F6B7H5	STM14_4077	tr|A0A0F6B7H5|A0A0F6B7H5_SALT1 Biotin carboxylase OS=Salmonella typhimurium (strain 14028s / SGSC 2262) OX=588858 GN=accC PE=4 SV=1	49.262	449	0	323.31	1	#N/A	#N/A	#N/A	510	510	25	26	23	26	25	26	25	24	25	25	26	26	25	24	26	27	27	28	27	24	25	26	23	26	25	26	25	24	25	25	26	26	25	24	26	27
A0A0F6BBB5	A0A0F6BBB5	STM14_5490	tr|A0A0F6BBB5|A0A0F6BBB5_SALT1 Purine nucleoside phosphorylase DeoD-type OS=Salmonella typhimurium (strain 14028s / SGSC 2262) OX=588858 GN=deoD PE=3 SV=1	25.978	239	0	323.31	1	#N/A	#N/A	#N/A	274	274	13	13	14	14	13	13	13	14	13	13	14	14	14	15	14	13	16	15	13	13	13	13	14	14	13	13	13	14	13	13	14	14	14	15	14	13
A0A0F6B8U1	A0A0F6B8U1	STM14_4562	tr|A0A0F6B8U1|A0A0F6B8U1_SALT1 Putative periplasmic protein OS=Salmonella typhimurium (strain 14028s / SGSC 2262) OX=588858 GN=STM14_4562 PE=4 SV=1	9.9464	95	0	113.63	1	#N/A	#N/A	#N/A	43	43	2	2	2	2	2	2	2	2	2	2	2	2	2	2	2	2	3	3	3	2	2	2	2	2	2	2	2	2	2	2	2	2	2	2	2	2
A0A0F6B5S9	A0A0F6B5S9	STM14_3459	tr|A0A0F6B5S9|A0A0F6B5S9_SALT1 Putative ATP-binding protein OS=Salmonella typhimurium (strain 14028s / SGSC 2262) OX=588858 GN=sitB PE=4 SV=1	29.782	273	0	323.31	1	#N/A	#N/A	H876 > 6910	273	273	13	14	12	14	12	14	13	13	14	15	14	13	12	13	14	14	14	16	15	14	13	14	12	14	12	14	13	13	14	15	14	13	12	13	14	14
A0A0F6B996	A0A0F6B996	STM14_4734	tr|A0A0F6B996|A0A0F6B996_SALT1 Putative protoheme IX biogenesis protein OS=Salmonella typhimurium (strain 14028s / SGSC 2262) OX=588858 GN=hemY PE=4 SV=1	45.382	399	0	206.67	1	#N/A	#N/A	#N/A	179	179	7	7	7	7	8	8	10	9	8	9	8	10	9	11	10	10	10	8	10	13	7	7	7	7	8	8	10	9	8	9	8	10	9	11	10	10
A0A0F6B981	A0A0F6B981	STM14_4715	tr|A0A0F6B981|A0A0F6B981_SALT1 Transcription termination factor Rho OS=Salmonella typhimurium (strain 14028s / SGSC 2262) OX=588858 GN=rho PE=3 SV=1	46.993	419	0	323.31	1	#N/A	#N/A	#N/A	516	516	26	26	26	27	26	24	26	27	28	28	25	26	25	26	25	27	24	24	23	27	26	26	26	27	26	24	26	27	28	28	25	26	25	26	25	27
A0A0F6AY19	A0A0F6AY19	STM14_0624	tr|A0A0F6AY19|A0A0F6AY19_SALT1 N5-carboxyaminoimidazole ribonucleotide mutase OS=Salmonella typhimurium (strain 14028s / SGSC 2262) OX=588858 GN=purE PE=3 SV=1	17.794	169	0	323.31	1	#N/A	#N/A	#N/A	80	80	3	3	4	3	4	3	3	3	4	4	5	4	4	4	4	4	6	5	6	4	3	3	4	3	4	3	3	3	4	4	5	4	4	4	4	4
A0A0F6B4W0	A0A0F6B4W0	STM14_3120	tr|A0A0F6B4W0|A0A0F6B4W0_SALT1 HTH-type transcriptional regulator IscR OS=Salmonella typhimurium (strain 14028s / SGSC 2262) OX=588858 GN=yfhP PE=3 SV=1	17.39	164	0	323.31	1	#N/A	#N/A	#N/A	145	145	8	8	6	8	6	7	8	8	8	8	7	7	7	7	7	7	7	7	7	7	8	8	6	8	6	7	8	8	8	8	7	7	7	7	7	7
A0A0F6BAK9	A0A0F6BAK9	STM14_5223	tr|A0A0F6BAK9|A0A0F6BAK9_SALT1 Fumarate reductase flavoprotein subunit OS=Salmonella typhimurium (strain 14028s / SGSC 2262) OX=588858 GN=frdA PE=3 SV=1	65.491	596	0	323.31	1	#N/A	#N/A	#N/A	690	690	37	36	35	37	34	35	36	36	35	36	35	33	36	34	34	33	31	32	32	33	37	36	35	37	34	35	36	36	35	36	35	33	36	34	34	33
A0A0F6B7G6	A0A0F6B7G6	STM14_4068	tr|A0A0F6B7G6|A0A0F6B7G6_SALT1 Cell shape-determining protein MreB OS=Salmonella typhimurium (strain 14028s / SGSC 2262) OX=588858 GN=mreB PE=3 SV=1	36.952	347	0	323.31	1	#N/A	#N/A	H876 > 6910	354	354	16	17	18	17	19	15	19	17	19	18	17	17	17	19	14	19	19	19	18	20	16	17	18	17	19	15	19	17	19	18	17	17	17	19	14	19
A0A0F6AZB9	A0A0F6AZB9	STM14_1099	tr|A0A0F6AZB9|A0A0F6AZB9_SALT1 Formate C-acetyltransferase OS=Salmonella typhimurium (strain 14028s / SGSC 2262) OX=588858 GN=pflB PE=3 SV=1	85.004	760	0	323.31	1	#N/A	#N/A	#N/A	944	829	42	47	45	48	46	49	51	46	48	48	49	46	50	44	50	44	49	48	50	44	36	41	39	42	40	44	45	43	42	42	43	40	44	38	44	39
A0A0F6B390	A0A0F6B390	STM14_2534	tr|A0A0F6B390|A0A0F6B390_SALT1 Polyhedral body protein OS=Salmonella typhimurium (strain 14028s / SGSC 2262) OX=588858 GN=pduJ PE=3 SV=1	9.0674	91	0	114.65	1	6910 > G564	6910 > H437	6910 > H876	126	123	9	9	8	9	7	6	4	4	5	5	5	6	6	6	7	4	7	7	7	5	8	8	8	8	7	6	4	4	5	5	5	6	6	6	7	4
A0A0F6B027	A0A0F6B027	STM14_1364	tr|A0A0F6B027|A0A0F6B027_SALT1 50S ribosomal protein L32 OS=Salmonella typhimurium (strain 14028s / SGSC 2262) OX=588858 GN=rpmF PE=3 SV=1	6.4463	57	0	129.29	1	#N/A	#N/A	#N/A	60	60	3	3	4	3	3	2	3	3	3	3	3	3	3	3	3	3	3	3	3	3	3	3	4	3	3	2	3	3	3	3	3	3	3	3	3	3
A0A0F6B1L9	A0A0F6B1L9	STM14_1934	tr|A0A0F6B1L9|A0A0F6B1L9_SALT1 Gamma-aminobutyraldehyde dehydrogenase OS=Salmonella typhimurium (strain 14028s / SGSC 2262) OX=588858 GN=ydcW PE=3 SV=1	51.191	474	0	323.31	1	#N/A	#N/A	H876 > 6910	463	463	22	22	23	22	24	23	22	22	23	23	24	25	23	25	23	24	24	22	23	24	22	22	23	22	24	23	22	22	23	23	24	25	23	25	23	24
A0A0F6B8K6	A0A0F6B8K6	STM14_4470	tr|A0A0F6B8K6|A0A0F6B8K6_SALT1 2-amino-3-ketobutyrate coenzyme A ligase OS=Salmonella typhimurium (strain 14028s / SGSC 2262) OX=588858 GN=kbl PE=3 SV=1	43.031	398	0	323.31	1	#N/A	#N/A	#N/A	387	387	19	20	21	20	21	17	18	18	20	20	20	17	21	16	20	20	21	18	20	20	19	20	21	20	21	17	18	18	20	20	20	17	21	16	20	20
A0A0F6B3H2	A0A0F6B3H2	STM14_2617	tr|A0A0F6B3H2|A0A0F6B3H2_SALT1 dCTP deaminase OS=Salmonella typhimurium (strain 14028s / SGSC 2262) OX=588858 GN=dcd PE=3 SV=1	21.236	193	0	323.31	1	#N/A	#N/A	#N/A	167	167	9	9	9	9	7	10	10	7	10	10	8	8	7	8	8	7	7	9	8	7	9	9	9	9	7	10	10	7	10	10	8	8	7	8	8	7
A0A0F6AYJ7	A0A0F6AYJ7	STM14_0815	tr|A0A0F6AYJ7|A0A0F6AYJ7_SALT1 Phosphoglucomutase OS=Salmonella typhimurium (strain 14028s / SGSC 2262) OX=588858 GN=pgm PE=3 SV=1	58.089	546	0	323.31	1	#N/A	#N/A	#N/A	636	636	31	32	30	32	29	33	34	31	32	32	34	31	32	29	33	33	33	33	31	31	31	32	30	32	29	33	34	31	32	32	34	31	32	29	33	33
A0A0F6AXV2	A0A0F6AXV2	STM14_0557	tr|A0A0F6AXV2|A0A0F6AXV2_SALT1 Hemolysin expression-modulating protein OS=Salmonella typhimurium (strain 14028s / SGSC 2262) OX=588858 GN=hha PE=3 SV=1	8.6139	72	0	221.34	1	#N/A	#N/A	#N/A	110	110	5	5	7	5	7	4	7	6	7	7	3	6	3	6	5	6	5	5	5	6	5	5	7	5	7	4	7	6	7	7	3	6	3	6	5	6
A0A0F6BAT5	A0A0F6BAT5	STM14_5302	tr|A0A0F6BAT5|A0A0F6BAT5_SALT1 Fructose-1,6-bisphosphatase class 1 OS=Salmonella typhimurium (strain 14028s / SGSC 2262) OX=588858 GN=fbp PE=3 SV=1	36.798	332	0	323.31	1	#N/A	#N/A	#N/A	312	312	15	16	14	16	13	16	16	15	16	17	17	15	17	15	18	15	15	15	15	16	15	16	14	16	13	16	16	15	16	17	17	15	17	15	18	15
A0A0F6B0B4	A0A0F6B0B4	STM14_1454	tr|A0A0F6B0B4|A0A0F6B0B4_SALT1 PPC domain-containing protein OS=Salmonella typhimurium (strain 14028s / SGSC 2262) OX=588858 GN=STM14_1454 PE=4 SV=1	14.84	133	0	323.31	1	#N/A	#N/A	#N/A	123	20	6	6	6	6	6	6	6	6	6	6	7	6	7	6	7	6	6	6	6	6	1	1	1	1	1	1	1	1	1	1	1	1	1	1	1	1
A0A0F6B1S5	A0A0F6B1S5	STM14_1991	tr|A0A0F6B1S5|A0A0F6B1S5_SALT1 D-lactate dehydrogenase OS=Salmonella typhimurium (strain 14028s / SGSC 2262) OX=588858 GN=ldhA PE=3 SV=1	36.416	329	0	323.31	1	#N/A	#N/A	#N/A	412	412	21	22	20	21	20	22	21	21	20	21	20	20	21	21	21	20	19	21	20	20	21	22	20	21	20	22	21	21	20	21	20	20	21	21	21	20
A0A0F6B117	A0A0F6B117	STM14_1723	tr|A0A0F6B117|A0A0F6B117_SALT1 Riboflavin synthase OS=Salmonella typhimurium (strain 14028s / SGSC 2262) OX=588858 GN=ribE PE=4 SV=1	23.392	213	0	323.31	1	#N/A	#N/A	#N/A	198	198	10	10	10	10	10	10	10	8	10	10	10	10	10	10	10	10	10	10	10	10	10	10	10	10	10	10	10	8	10	10	10	10	10	10	10	10
A0A0F6B0L5	A0A0F6B0L5	STM14_1563	tr|A0A0F6B0L5|A0A0F6B0L5_SALT1 Putative glucose-6-phosphate 1-epimerase OS=Salmonella typhimurium (strain 14028s / SGSC 2262) OX=588858 GN=yeaD PE=3 SV=1	32.56	294	0	323.31	1	#N/A	#N/A	#N/A	241	223	12	13	12	13	13	11	12	13	10	10	11	12	12	13	11	13	12	13	12	13	11	12	12	12	12	10	11	12	9	9	10	12	11	12	10	12
A0A0F6B6V9	A0A0F6B6V9	STM14_3853	tr|A0A0F6B6V9|A0A0F6B6V9_SALT1 Putative cytoplasmic protein OS=Salmonella typhimurium (strain 14028s / SGSC 2262) OX=588858 GN=ygiN PE=4 SV=1	11.583	104	0	108.46	1	#N/A	#N/A	#N/A	112	112	5	6	5	6	5	6	4	5	6	4	6	5	6	5	6	7	6	6	7	6	5	6	5	6	5	6	4	5	6	4	6	5	6	5	6	7
A0A0F6AZR5	A0A0F6AZR5	STM14_1247	tr|A0A0F6AZR5|A0A0F6AZR5_SALT1 4-hydroxyphenylacetate catabolism OS=Salmonella typhimurium (strain 14028s / SGSC 2262) OX=588858 GN=hpaB PE=4 SV=1	58.93	520	0	323.31	1	#N/A	#N/A	#N/A	355	355	24	24	16	23	18	21	19	17	19	19	23	15	20	16	17	11	12	14	13	14	24	24	16	23	18	21	19	17	19	19	23	15	20	16	17	11
A0A0F6B3R0	A0A0F6B3R0	STM14_2707	tr|A0A0F6B3R0|A0A0F6B3R0_SALT1 S-formylglutathione hydrolase OS=Salmonella typhimurium (strain 14028s / SGSC 2262) OX=588858 GN=fghA PE=3 SV=1	31.972	285	0	323.31	1	#N/A	#N/A	6910 > H876	160	160	9	8	9	8	9	7	9	9	9	8	8	9	8	8	8	8	6	6	6	8	9	8	9	8	9	7	9	9	9	8	8	9	8	8	8	8
A0A0F6B200	A0A0F6B200	STM14_2070	tr|A0A0F6B200|A0A0F6B200_SALT1 Aconitate hydratase OS=Salmonella typhimurium (strain 14028s / SGSC 2262) OX=588858 GN=acnA PE=3 SV=1	97.501	891	0	323.31	1	#N/A	#N/A	#N/A	890	890	42	39	44	39	46	42	45	45	46	44	46	49	47	47	48	45	44	44	44	44	42	39	44	39	46	42	45	45	46	44	46	49	47	47	48	45
A0A0F6B4M5	A0A0F6B4M5	STM14_3034	tr|A0A0F6B4M5|A0A0F6B4M5_SALT1 Transketolase OS=Salmonella typhimurium (strain 14028s / SGSC 2262) OX=588858 GN=tktB PE=3 SV=1	73.031	666	0	323.31	1	#N/A	#N/A	#N/A	649	629	31	31	33	29	32	32	32	34	32	35	33	34	34	32	33	32	33	33	31	33	30	30	32	28	31	31	31	33	31	34	32	33	33	31	32	31
A0A0F6B4M2	A0A0F6B4M2	STM14_3031	tr|A0A0F6B4M2|A0A0F6B4M2_SALT1 Malic enzyme OS=Salmonella typhimurium (strain 14028s / SGSC 2262) OX=588858 GN=maeB PE=3 SV=1	82.321	759	0	323.31	1	#N/A	#N/A	#N/A	856	856	39	41	43	40	40	42	45	46	46	46	44	43	42	43	44	43	42	41	42	44	39	41	43	40	40	42	45	46	46	46	44	43	42	43	44	43
A0A0F6BAK2	A0A0F6BAK2	STM14_5216	tr|A0A0F6BAK2|A0A0F6BAK2_SALT1 Entericidin B membrane lipoprotein OS=Salmonella typhimurium (strain 14028s / SGSC 2262) OX=588858 GN=ecnB PE=3 SV=1	4.8105	48	0	85.373	1	#N/A	#N/A	#N/A	20	20	1	1	1	1	1	1	1	1	1	1	1	1	1	1	1	1	1	1	1	1	1	1	1	1	1	1	1	1	1	1	1	1	1	1	1	1
A0A0F6B4V7	A0A0F6B4V7	STM14_3117	tr|A0A0F6B4V7|A0A0F6B4V7_SALT1 Iron-sulfur cluster assembly scaffold protein IscU OS=Salmonella typhimurium (strain 14028s / SGSC 2262) OX=588858 GN=nifU PE=3 SV=1	13.82	128	0	230.12	1	#N/A	#N/A	#N/A	137	137	7	7	7	7	7	7	7	7	6	6	7	6	7	7	7	7	7	7	7	7	7	7	7	7	7	7	7	7	6	6	7	6	7	7	7	7
A0A0F6AZR8	A0A0F6AZR8	STM14_1250	tr|A0A0F6AZR8|A0A0F6AZR8_SALT1 4-hydroxyphenylacetate catabolism OS=Salmonella typhimurium (strain 14028s / SGSC 2262) OX=588858 GN=hpaG PE=4 SV=1	47.2	429	0	323.31	1	#N/A	#N/A	#N/A	331	331	20	18	19	19	19	15	16	15	16	17	17	17	16	17	16	16	13	14	14	17	20	18	19	19	19	15	16	15	16	17	17	17	16	17	16	16
A0A0F6AZR9	A0A0F6AZR9	STM14_1251	tr|A0A0F6AZR9|A0A0F6AZR9_SALT1 4-hydroxyphenylacetate catabolism OS=Salmonella typhimurium (strain 14028s / SGSC 2262) OX=588858 GN=hpaE PE=3 SV=1	53.039	488	0	323.31	1	#N/A	#N/A	#N/A	412	412	25	23	26	22	24	18	21	19	22	21	18	22	21	22	21	20	15	17	14	21	25	23	26	22	24	18	21	19	22	21	18	22	21	22	21	20
A0A0F6B9Y4	A0A0F6B9Y4	STM14_4990	tr|A0A0F6B9Y4|A0A0F6B9Y4_SALT1 DNA-directed RNA polymerase subunit beta OS=Salmonella typhimurium (strain 14028s / SGSC 2262) OX=588858 GN=rpoB PE=3 SV=1	150.6	1342	0	323.31	1	#N/A	#N/A	#N/A	1536	1536	72	72	70	70	70	67	75	70	75	79	80	77	76	80	79	80	87	86	86	85	72	72	70	70	70	67	75	70	75	79	80	77	76	80	79	80
A0A0F6AZS7	A0A0F6AZS7	STM14_1259	tr|A0A0F6AZS7|A0A0F6AZS7_SALT1 Putative periplasmic protein OS=Salmonella typhimurium (strain 14028s / SGSC 2262) OX=588858 GN=STM14_1259 PE=4 SV=1	33.646	312	0	323.31	1	#N/A	#N/A	#N/A	233	233	13	13	9	13	11	10	12	12	11	11	11	10	11	9	10	15	14	12	12	14	13	13	9	13	11	10	12	12	11	11	11	10	11	9	10	15
A0A0F6B1L2	A0A0F6B1L2	STM14_1927	tr|A0A0F6B1L2|A0A0F6B1L2_SALT1 Putative cytoplasmic protein OS=Salmonella typhimurium (strain 14028s / SGSC 2262) OX=588858 GN=ydcY PE=4 SV=1	8.8528	77	0	297.43	1	#N/A	#N/A	#N/A	109	109	6	6	6	6	5	5	5	5	5	5	6	6	6	6	6	5	5	5	5	5	6	6	6	6	5	5	5	5	5	5	6	6	6	6	6	5
A0A0F6BA18	A0A0F6BA18	STM14_5029	tr|A0A0F6BA18|A0A0F6BA18_SALT1 Malate synthase OS=Salmonella typhimurium (strain 14028s / SGSC 2262) OX=588858 GN=aceB PE=3 SV=1	60.382	533	0	323.31	1	#N/A	#N/A	H876 > 6910	609	609	27	29	24	31	23	29	26	26	28	28	34	32	35	32	38	34	34	34	33	32	27	29	24	31	23	29	26	26	28	28	34	32	35	32	38	34
A0A0F6AZU4	A0A0F6AZU4	STM14_1277	tr|A0A0F6AZU4|A0A0F6AZU4_SALT1 Putative periplasmic protein OS=Salmonella typhimurium (strain 14028s / SGSC 2262) OX=588858 GN=STM14_1277 PE=4 SV=1	14.132	131	0	248.48	1	#N/A	#N/A	#N/A	164	164	8	8	9	8	8	8	8	9	9	9	8	8	8	8	8	8	7	8	8	9	8	8	9	8	8	8	8	9	9	9	8	8	8	8	8	8
A0A0F6BB24	A0A0F6BB24	STM14_5395	tr|A0A0F6BB24|A0A0F6BB24_SALT1 Putative inner membrane protein OS=Salmonella typhimurium (strain 14028s / SGSC 2262) OX=588858 GN=STM14_5395 PE=4 SV=1	22.683	200	0	233.08	1	#N/A	#N/A	#N/A	140	140	7	8	6	8	7	5	9	8	9	8	7	7	7	4	6	8	6	7	5	8	7	8	6	8	7	5	9	8	9	8	7	7	7	4	6	8
A0A0F6B7U1	A0A0F6B7U1	STM14_4199	tr|A0A0F6B7U1|A0A0F6B7U1_SALT1 Shikimate kinase 1 OS=Salmonella typhimurium (strain 14028s / SGSC 2262) OX=588858 GN=aroK PE=3 SV=1	19.47	173	0	323.31	1	#N/A	#N/A	#N/A	197	197	11	10	9	11	9	10	10	10	10	10	7	9	9	10	10	11	11	10	10	10	11	10	9	11	9	10	10	10	10	10	7	9	9	10	10	11
A0A0F6AXH9	A0A0F6AXH9	STM14_0431	tr|A0A0F6AXH9|A0A0F6AXH9_SALT1 2-methylisocitrate lyase OS=Salmonella typhimurium (strain 14028s / SGSC 2262) OX=588858 GN=prpB PE=3 SV=1	31.999	295	0	323.31	1	#N/A	#N/A	#N/A	178	178	9	9	9	8	8	9	10	10	10	10	8	10	8	9	9	8	9	8	9	8	9	9	9	8	8	9	10	10	10	10	8	10	8	9	9	8
A0A0F6B2S3	A0A0F6B2S3	STM14_2356	tr|A0A0F6B2S3|A0A0F6B2S3_SALT1 Uncharacterized protein OS=Salmonella typhimurium (strain 14028s / SGSC 2262) OX=588858 GN=yecA PE=4 SV=1	25.125	221	0	323.31	1	#N/A	#N/A	#N/A	200	180	10	11	11	11	10	10	10	11	10	10	10	10	10	9	11	9	9	9	9	10	9	10	10	10	9	9	9	10	9	9	9	9	9	8	10	8
A0A0F6B9E9	A0A0F6B9E9	STM14_4788	tr|A0A0F6B9E9|A0A0F6B9E9_SALT1 3-ketoacyl-CoA thiolase OS=Salmonella typhimurium (strain 14028s / SGSC 2262) OX=588858 GN=fadA PE=3 SV=1	41.004	387	0	323.31	1	#N/A	#N/A	#N/A	297	297	16	15	15	16	14	14	15	15	15	15	16	16	16	16	16	14	13	13	13	14	16	15	15	16	14	14	15	15	15	15	16	16	16	16	16	14
A0A0F6B6E7	A0A0F6B6E7	STM14_3687	tr|A0A0F6B6E7|A0A0F6B6E7_SALT1 Glycine dehydrogenase (decarboxylating) OS=Salmonella typhimurium (strain 14028s / SGSC 2262) OX=588858 GN=gcvP PE=3 SV=1	104.29	957	0	323.31	1	#N/A	#N/A	#N/A	824	824	38	40	40	38	39	38	42	44	43	45	42	41	41	37	42	47	41	41	41	44	38	40	40	38	39	38	42	44	43	45	42	41	41	37	42	47
A0A0F6B5K1	A0A0F6B5K1	STM14_3376	tr|A0A0F6B5K1|A0A0F6B5K1_SALT1 Uncharacterized protein OS=Salmonella typhimurium (strain 14028s / SGSC 2262) OX=588858 GN=STM14_3376 PE=4 SV=1	6.3553	59	0	117.4	1	#N/A	#N/A	#N/A	58	58	3	3	3	3	3	2	3	2	3	3	3	3	3	3	3	3	3	3	3	3	3	3	3	3	3	2	3	2	3	3	3	3	3	3	3	3
A0A0F6B8I2	A0A0F6B8I2	STM14_4446	tr|A0A0F6B8I2|A0A0F6B8I2_SALT1 Putative cytoplasmic protein OS=Salmonella typhimurium (strain 14028s / SGSC 2262) OX=588858 GN=STM14_4446 PE=4 SV=1	8.1232	69	0	114.4	1	#N/A	#N/A	#N/A	80	80	4	4	4	4	4	4	4	4	4	4	4	4	4	4	4	4	4	4	4	4	4	4	4	4	4	4	4	4	4	4	4	4	4	4	4	4
A0A0F6BAW0	A0A0F6BAW0	STM14_5328	tr|A0A0F6BAW0|A0A0F6BAW0_SALT1 UPF0307 protein YjgA OS=Salmonella typhimurium (strain 14028s / SGSC 2262) OX=588858 GN=yjgA PE=3 SV=1	21.392	183	0	202.45	1	#N/A	#N/A	#N/A	254	254	11	11	12	11	12	13	13	11	13	13	12	13	13	14	13	13	14	14	14	14	11	11	12	11	12	13	13	11	13	13	12	13	13	14	13	13
A0A0F6B3E7	A0A0F6B3E7	STM14_2592	tr|A0A0F6B3E7|A0A0F6B3E7_SALT1 Alpha-D-glucosyl-1-phosphate uridylyltransferase OS=Salmonella typhimurium (strain 14028s / SGSC 2262) OX=588858 GN=galF PE=3 SV=1	37.907	340	0	323.31	1	#N/A	#N/A	#N/A	381	381	20	19	18	19	18	18	21	19	21	21	18	20	19	20	17	18	20	20	18	17	20	19	18	19	18	18	21	19	21	21	18	20	19	20	17	18
A0A0F6B797	A0A0F6B797	STM14_3998	tr|A0A0F6B797|A0A0F6B797_SALT1 Putative transport protein OS=Salmonella typhimurium (strain 14028s / SGSC 2262) OX=588858 GN=yrbC PE=4 SV=1	24.004	211	0	323.31	1	#N/A	#N/A	#N/A	236	236	12	12	12	13	12	9	9	10	10	9	13	11	13	11	13	14	13	13	13	14	12	12	12	13	12	9	9	10	10	9	13	11	13	11	13	14
A0A0F6B946	A0A0F6B946	STM14_4672	tr|A0A0F6B946|A0A0F6B946_SALT1 Flavodoxin OS=Salmonella typhimurium (strain 14028s / SGSC 2262) OX=588858 GN=mioC PE=4 SV=1	15.751	147	0	289.16	1	#N/A	#N/A	#N/A	94	94	5	5	4	5	4	5	5	5	5	5	5	5	5	5	5	4	4	5	5	3	5	5	4	5	4	5	5	5	5	5	5	5	5	5	5	4
A0A0F6B950	A0A0F6B950	STM14_4676	tr|A0A0F6B950|A0A0F6B950_SALT1 ATPase RavA OS=Salmonella typhimurium (strain 14028s / SGSC 2262) OX=588858 GN=yieN PE=3 SV=1	60.593	534	0	176.27	1	#N/A	#N/A	#N/A	120	120	4	5	3	3	3	7	5	4	5	5	7	6	7	5	8	8	10	9	9	7	4	5	3	3	3	7	5	4	5	5	7	6	7	5	8	8
A0A0F6B9F1	A0A0F6B9F1	STM14_4790	tr|A0A0F6B9F1|A0A0F6B9F1_SALT1 Xaa-Pro dipeptidase OS=Salmonella typhimurium (strain 14028s / SGSC 2262) OX=588858 GN=pepQ PE=3 SV=1	50.17	443	0	323.31	1	#N/A	#N/A	#N/A	388	388	19	19	20	18	20	19	20	20	20	19	20	21	20	20	20	17	19	19	20	18	19	19	20	18	20	19	20	20	20	19	20	21	20	20	20	17
A0A0F6AY64	A0A0F6AY64	STM14_0674	tr|A0A0F6AY64|A0A0F6AY64_SALT1 Dihydropteridine reductase OS=Salmonella typhimurium (strain 14028s / SGSC 2262) OX=588858 GN=nfnB PE=3 SV=1	23.955	217	0	323.31	1	#N/A	#N/A	6910 > H876	259	259	14	14	14	14	15	13	16	14	14	16	13	14	13	14	11	9	10	10	10	11	14	14	14	14	15	13	16	14	14	16	13	14	13	14	11	9
A0A0F6B019	A0A0F6B019	STM14_1355	tr|A0A0F6B019|A0A0F6B019_SALT1 Flagellar hook-associated protein FlgL OS=Salmonella typhimurium (strain 14028s / SGSC 2262) OX=588858 GN=flgL PE=4 SV=1	34.175	317	0	323.31	1	#N/A	#N/A	6910 > H876	340	340	21	20	18	19	19	19	19	20	19	21	21	19	21	19	20	9	9	9	9	9	21	20	18	19	19	19	19	20	19	21	21	19	21	19	20	9
A0A0F6BA81	A0A0F6BA81	STM14_5094	tr|A0A0F6BA81|A0A0F6BA81_SALT1 LexA repressor OS=Salmonella typhimurium (strain 14028s / SGSC 2262) OX=588858 GN=lexA PE=3 SV=1	22.304	202	0	207.36	1	#N/A	#N/A	#N/A	230	230	12	13	11	13	11	12	12	11	11	11	10	12	11	11	10	12	13	11	13	10	12	13	11	13	11	12	12	11	11	11	10	12	11	11	10	12
A0A0F6B2J7	A0A0F6B2J7	STM14_2278	tr|A0A0F6B2J7|A0A0F6B2J7_SALT1 Uncharacterized protein OS=Salmonella typhimurium (strain 14028s / SGSC 2262) OX=588858 GN=STM14_2278 PE=4 SV=1	12.729	117	0	178.65	1	#N/A	#N/A	#N/A	129	129	6	7	6	7	7	7	7	7	6	6	7	5	6	5	6	7	7	7	6	7	6	7	6	7	7	7	7	7	6	6	7	5	6	5	6	7
A0A0F6B8I0	A0A0F6B8I0	STM14_4444	tr|A0A0F6B8I0|A0A0F6B8I0_SALT1 Mannitol-1-phosphate 5-dehydrogenase OS=Salmonella typhimurium (strain 14028s / SGSC 2262) OX=588858 GN=mtlD PE=3 SV=1	41.473	387	0	323.31	1	#N/A	#N/A	#N/A	374	374	19	19	20	19	21	19	19	19	18	18	20	17	20	19	18	17	18	18	19	17	19	19	20	19	21	19	19	19	18	18	20	17	20	19	18	17
A0A0F6B9Y5	A0A0F6B9Y5	STM14_4991	tr|A0A0F6B9Y5|A0A0F6B9Y5_SALT1 DNA-directed RNA polymerase subunit beta OS=Salmonella typhimurium (strain 14028s / SGSC 2262) OX=588858 GN=rpoC PE=3 SV=1	155.23	1407	0	323.31	1	#N/A	#N/A	#N/A	1771	1771	83	83	83	81	84	87	91	88	91	91	88	93	89	89	92	93	90	91	88	96	83	83	83	81	84	87	91	88	91	91	88	93	89	89	92	93
A0A0F6B347	A0A0F6B347	STM14_2489	tr|A0A0F6B347|A0A0F6B347_SALT1 Putative endoprotease OS=Salmonella typhimurium (strain 14028s / SGSC 2262) OX=588858 GN=STM14_2489 PE=4 SV=1	16.604	157	0	5.5287	1	#N/A	#N/A	#N/A	29	29	2	2	1	2	1	1	2	1	2	2	2	1	2	1	2	1	1	1	1	1	2	2	1	2	1	1	2	1	2	2	2	1	2	1	2	1
A0A0F6B6K9	A0A0F6B6K9	STM14_3750	tr|A0A0F6B6K9|A0A0F6B6K9_SALT1 L-asparaginase II OS=Salmonella typhimurium (strain 14028s / SGSC 2262) OX=588858 GN=ansB PE=3 SV=1	36.926	348	0	323.31	1	#N/A	#N/A	6910 > H876	284	284	18	14	16	14	14	14	17	18	17	15	13	12	14	14	14	13	13	12	10	12	18	14	16	14	14	14	17	18	17	15	13	12	14	14	14	13
A0A0F6AX11	A0A0F6AX11	STM14_0247	tr|A0A0F6AX11|A0A0F6AX11_SALT1 5-methylthioadenosine/S-adenosylhomocysteine nucleosidase OS=Salmonella typhimurium (strain 14028s / SGSC 2262) OX=588858 GN=pfs PE=3 SV=1	24.446	232	0	323.31	1	#N/A	#N/A	#N/A	146	146	8	6	7	7	7	7	8	7	8	8	5	7	5	7	6	6	10	11	10	6	8	6	7	7	7	7	8	7	8	8	5	7	5	7	6	6
A0A0F6B9W4	A0A0F6B9W4	STM14_4960	tr|A0A0F6B9W4|A0A0F6B9W4_SALT1 Soluble pyridine nucleotide transhydrogenase OS=Salmonella typhimurium (strain 14028s / SGSC 2262) OX=588858 GN=udhA PE=3 SV=1	51.608	466	0	323.31	1	#N/A	#N/A	#N/A	445	445	24	23	22	23	22	21	21	22	23	23	22	22	22	23	21	23	22	20	23	23	24	23	22	23	22	21	21	22	23	23	22	22	22	23	21	23
A0A0F6BAM5	A0A0F6BAM5	STM14_5242	tr|A0A0F6BAM5|A0A0F6BAM5_SALT1 RNA-binding protein Hfq OS=Salmonella typhimurium (strain 14028s / SGSC 2262) OX=588858 GN=hfq PE=3 SV=1	11.133	102	0	285.97	1	#N/A	#N/A	#N/A	104	104	4	5	6	6	5	6	5	5	6	5	5	5	5	5	5	6	5	4	6	5	4	5	6	6	5	6	5	5	6	5	5	5	5	5	5	6
A0A0F6B6J2	A0A0F6B6J2	STM14_3733	tr|A0A0F6B6J2|A0A0F6B6J2_SALT1 S-adenosylmethionine synthase OS=Salmonella typhimurium (strain 14028s / SGSC 2262) OX=588858 GN=metK PE=3 SV=1	41.952	384	0	323.31	1	#N/A	#N/A	6910 > H876	370	370	19	19	20	19	22	17	22	21	22	22	18	21	18	19	17	16	14	14	14	16	19	19	20	19	22	17	22	21	22	22	18	21	18	19	17	16
A0A0F6B7T5	A0A0F6B7T5	STM14_4193	tr|A0A0F6B7T5|A0A0F6B7T5_SALT1 Tryptophan--tRNA ligase OS=Salmonella typhimurium (strain 14028s / SGSC 2262) OX=588858 GN=trpS PE=3 SV=1	37.4	334	0	323.31	1	#N/A	#N/A	#N/A	284	284	14	15	12	15	13	15	15	14	14	15	16	15	15	15	16	13	14	13	13	12	14	15	12	15	13	15	15	14	14	15	16	15	15	15	16	13
A0A0F6AZ92	A0A0F6AZ92	STM14_1072	tr|A0A0F6AZ92|A0A0F6AZ92_SALT1 SlsA OS=Salmonella typhimurium (strain 14028s / SGSC 2262) OX=588858 GN=STM14_1072 PE=4 SV=1	24.164	225	0	323.31	1	#N/A	H437 > 6910	#N/A	149	110	7	7	7	7	8	5	8	7	8	8	8	8	8	8	7	9	8	7	6	8	6	5	5	5	6	3	6	5	6	6	6	6	6	6	5	7
A0A0F6B2M8	A0A0F6B2M8	STM14_2310	tr|A0A0F6B2M8|A0A0F6B2M8_SALT1 Probable transcriptional regulatory protein YebC OS=Salmonella typhimurium (strain 14028s / SGSC 2262) OX=588858 GN=yebC PE=3 SV=1	26.418	246	0	139.74	1	#N/A	#N/A	#N/A	190	190	10	10	11	10	11	9	10	10	10	10	10	10	10	10	10	8	8	7	8	8	10	10	11	10	11	9	10	10	10	10	10	10	10	10	10	8
A0A0F6B926	A0A0F6B926	STM14_4652	tr|A0A0F6B926|A0A0F6B926_SALT1 Phosphate-binding protein PstS OS=Salmonella typhimurium (strain 14028s / SGSC 2262) OX=588858 GN=pstS PE=3 SV=1	36.816	346	0	323.31	1	#N/A	#N/A	#N/A	373	373	19	19	19	19	19	16	19	17	18	18	19	19	18	18	17	21	19	19	19	21	19	19	19	19	19	16	19	17	18	18	19	19	18	18	17	21
A0A0F6AXN9	A0A0F6AXN9	STM14_0492	tr|A0A0F6AXN9|A0A0F6AXN9_SALT1 Transcriptional repressor NrdR OS=Salmonella typhimurium (strain 14028s / SGSC 2262) OX=588858 GN=ybaD PE=3 SV=1	17.198	149	0	306.44	1	#N/A	#N/A	#N/A	233	233	12	13	12	13	12	12	13	13	12	11	12	9	11	9	12	11	12	11	12	11	12	13	12	13	12	12	13	13	12	11	12	9	11	9	12	11
A0A0F6B8N1	A0A0F6B8N1	STM14_4495	tr|A0A0F6B8N1|A0A0F6B8N1_SALT1 Orotate phosphoribosyltransferase OS=Salmonella typhimurium (strain 14028s / SGSC 2262) OX=588858 GN=pyrE PE=3 SV=1	23.562	213	0	323.31	1	6910 > G564	6910 > H437	6910 > H876	311	311	18	18	17	18	18	14	16	14	16	16	16	13	15	15	16	15	14	14	14	14	18	18	17	18	18	14	16	14	16	16	16	13	15	15	16	15
A0A0F6B794	A0A0F6B794	STM14_3995	tr|A0A0F6B794|A0A0F6B794_SALT1 Putative transcriptional regulator OS=Salmonella typhimurium (strain 14028s / SGSC 2262) OX=588858 GN=yrbA PE=3 SV=1	11.028	97	0	192.86	1	#N/A	#N/A	#N/A	70	70	3	3	3	3	3	3	4	4	4	4	4	3	4	3	4	3	4	4	4	3	3	3	3	3	3	3	4	4	4	4	4	3	4	3	4	3
A0A0F6B5N3	A0A0F6B5N3	STM14_3413	tr|A0A0F6B5N3|A0A0F6B5N3_SALT1 Alanine--tRNA ligase OS=Salmonella typhimurium (strain 14028s / SGSC 2262) OX=588858 GN=alaS PE=3 SV=1	95.898	876	0	323.31	1	#N/A	#N/A	#N/A	1042	1042	51	52	52	53	53	53	54	53	54	54	50	50	52	51	53	51	53	52	51	50	51	52	52	53	53	53	54	53	54	54	50	50	52	51	53	51
A0A0F6B6J8	A0A0F6B6J8	STM14_3739	tr|A0A0F6B6J8|A0A0F6B6J8_SALT1 Glutathione synthetase OS=Salmonella typhimurium (strain 14028s / SGSC 2262) OX=588858 GN=gshB PE=3 SV=1	35.432	315	0	323.31	1	#N/A	#N/A	#N/A	464	464	25	26	21	26	23	21	23	24	25	25	24	20	23	18	24	23	24	24	23	22	25	26	21	26	23	21	23	24	25	25	24	20	23	18	24	23
A0A0F6B8N2	A0A0F6B8N2	STM14_4496	tr|A0A0F6B8N2|A0A0F6B8N2_SALT1 Ribonuclease PH OS=Salmonella typhimurium (strain 14028s / SGSC 2262) OX=588858 GN=rph PE=3 SV=1	25.269	238	0	323.31	1	#N/A	#N/A	#N/A	139	139	7	7	7	8	7	7	7	6	7	7	7	7	7	7	7	6	7	7	7	7	7	7	7	8	7	7	7	6	7	7	7	7	7	7	7	6
A0A0F6B4G4	A0A0F6B4G4	STM14_2969	tr|A0A0F6B4G4|A0A0F6B4G4_SALT1 Glutamate--tRNA ligase OS=Salmonella typhimurium (strain 14028s / SGSC 2262) OX=588858 GN=gltX PE=3 SV=1	53.633	471	0	323.31	1	#N/A	#N/A	#N/A	570	570	30	31	33	30	28	29	31	31	29	30	30	29	30	29	28	23	27	26	26	20	30	31	33	30	28	29	31	31	29	30	30	29	30	29	28	23
A0A0F6B7A6	A0A0F6B7A6	STM14_4007	tr|A0A0F6B7A6|A0A0F6B7A6_SALT1 Lipopolysaccharide export system ATP-binding protein LptB OS=Salmonella typhimurium (strain 14028s / SGSC 2262) OX=588858 GN=yhbG PE=3 SV=1	26.796	241	0	323.31	1	#N/A	#N/A	#N/A	322	322	17	16	15	16	16	16	15	14	15	15	15	16	17	15	16	18	17	18	18	17	17	16	15	16	16	16	15	14	15	15	15	16	17	15	16	18
A0A0F6B5J2	A0A0F6B5J2	STM14_3367	tr|A0A0F6B5J2|A0A0F6B5J2_SALT1 Succinate-semialdehyde dehydrogenase I OS=Salmonella typhimurium (strain 14028s / SGSC 2262) OX=588858 GN=gabD PE=3 SV=1	51.848	482	0	323.31	1	#N/A	#N/A	#N/A	576	576	29	28	30	28	30	27	32	28	28	29	29	28	29	27	30	28	30	30	28	28	29	28	30	28	30	27	32	28	28	29	29	28	29	27	30	28
A0A0F6B6R0	A0A0F6B6R0	STM14_3804	tr|A0A0F6B6R0|A0A0F6B6R0_SALT1 Putative glutathione S-transferase YghU OS=Salmonella typhimurium (strain 14028s / SGSC 2262) OX=588858 GN=yghU PE=4 SV=1	32.343	288	0	323.31	1	#N/A	#N/A	#N/A	266	266	14	14	13	14	13	14	13	13	12	12	14	13	14	13	14	12	14	14	13	13	14	14	13	14	13	14	13	13	12	12	14	13	14	13	14	12
A0A0F6B250	A0A0F6B250	STM14_2122	tr|A0A0F6B250|A0A0F6B250_SALT1 Formyltetrahydrofolate deformylase OS=Salmonella typhimurium (strain 14028s / SGSC 2262) OX=588858 GN=purU PE=3 SV=1	31.829	280	0	323.31	1	#N/A	#N/A	6910 > H876	284	284	15	15	17	15	17	15	14	12	13	15	14	16	15	17	14	12	13	13	11	11	15	15	17	15	17	15	14	12	13	15	14	16	15	17	14	12
A0A0F6B2T1	A0A0F6B2T1	STM14_2367	tr|A0A0F6B2T1|A0A0F6B2T1_SALT1 Uncharacterized protein OS=Salmonella typhimurium (strain 14028s / SGSC 2262) OX=588858 GN=yecF PE=4 SV=1	8.1823	74	0	323.31	1	#N/A	#N/A	#N/A	51	51	3	2	2	2	2	2	2	3	3	2	2	3	2	3	3	3	3	3	3	3	3	2	2	2	2	2	2	3	3	2	2	3	2	3	3	3
A0A0F6B6D5	A0A0F6B6D5	STM14_3675	tr|A0A0F6B6D5|A0A0F6B6D5_SALT1 Thiol:disulfide interchange protein OS=Salmonella typhimurium (strain 14028s / SGSC 2262) OX=588858 GN=dsbC PE=3 SV=1	25.836	237	0	323.31	1	#N/A	#N/A	#N/A	204	204	10	10	10	10	10	10	11	11	11	10	10	10	10	10	10	11	10	10	10	10	10	10	10	10	10	10	11	11	11	10	10	10	10	10	10	11
A0A0F6B2W2	A0A0F6B2W2	STM14_2398	tr|A0A0F6B2W2|A0A0F6B2W2_SALT1 Flagellar motor switch protein FliN OS=Salmonella typhimurium (strain 14028s / SGSC 2262) OX=588858 GN=fliN PE=3 SV=1	14.789	137	0	45.287	1	#N/A	#N/A	6910 > H876	61	61	3	3	3	3	3	4	4	4	4	4	3	3	3	3	4	2	2	2	2	2	3	3	3	3	3	4	4	4	4	4	3	3	3	3	4	2
A0A0F6B720	A0A0F6B720	STM14_3915	tr|A0A0F6B720|A0A0F6B720_SALT1 Putative glutathione S-transferase OS=Salmonella typhimurium (strain 14028s / SGSC 2262) OX=588858 GN=yqjG PE=4 SV=1	37.381	328	0	323.31	1	#N/A	#N/A	#N/A	367	367	19	18	19	18	17	18	18	18	18	19	17	19	18	19	19	19	19	19	17	19	19	18	19	18	17	18	18	18	18	19	17	19	18	19	19	19
A0A0F6AX45	A0A0F6AX45	STM14_0284	tr|A0A0F6AX45|A0A0F6AX45_SALT1 Proline--tRNA ligase OS=Salmonella typhimurium (strain 14028s / SGSC 2262) OX=588858 GN=proS PE=3 SV=1	63.539	572	0	323.31	1	#N/A	#N/A	#N/A	664	664	32	36	33	35	32	33	34	34	35	35	33	31	35	33	33	31	34	33	31	31	32	36	33	35	32	33	34	34	35	35	33	31	35	33	33	31
A0A0F6B466	A0A0F6B466	STM14_2868	tr|A0A0F6B466|A0A0F6B466_SALT1 NADH-quinone oxidoreductase subunit B OS=Salmonella typhimurium (strain 14028s / SGSC 2262) OX=588858 GN=nuoB PE=3 SV=1	25.089	220	0	323.31	1	#N/A	#N/A	#N/A	242	242	13	12	13	11	14	14	13	11	13	13	12	12	13	10	14	10	11	11	11	11	13	12	13	11	14	14	13	11	13	13	12	12	13	10	14	10
A0A0F6B2F8	A0A0F6B2F8	STM14_2234	tr|A0A0F6B2F8|A0A0F6B2F8_SALT1 Putative nucleotide-binding protein OS=Salmonella typhimurium (strain 14028s / SGSC 2262) OX=588858 GN=yebR PE=4 SV=1	21.032	194	0	323.31	1	#N/A	#N/A	#N/A	151	151	8	8	7	8	8	7	8	6	7	6	8	7	8	6	8	8	9	8	8	8	8	8	7	8	8	7	8	6	7	6	8	7	8	6	8	8
A0A0F6B161	A0A0F6B161	STM14_1769	tr|A0A0F6B161|A0A0F6B161_SALT1 Mannose-6-phosphate isomerase OS=Salmonella typhimurium (strain 14028s / SGSC 2262) OX=588858 GN=manA PE=3 SV=1	42.59	391	0	323.31	1	#N/A	#N/A	#N/A	290	290	12	17	15	16	16	13	13	15	14	15	13	14	15	15	13	13	16	16	16	13	12	17	15	16	16	13	13	15	14	15	13	14	15	15	13	13
A0A0F6B0Z1	A0A0F6B0Z1	STM14_1693	tr|A0A0F6B0Z1|A0A0F6B0Z1_SALT1 Secretion system chaperone protein OS=Salmonella typhimurium (strain 14028s / SGSC 2262) OX=588858 GN=STM14_1693 PE=4 SV=1	12.449	108	0	323.31	1	#N/A	#N/A	6910 > H876	154	154	8	8	9	8	8	10	11	9	11	10	7	8	7	8	8	5	5	5	5	4	8	8	9	8	8	10	11	9	11	10	7	8	7	8	8	5
A0A0F6B2B4	A0A0F6B2B4	STM14_2189	tr|A0A0F6B2B4|A0A0F6B2B4_SALT1 Uncharacterized protein OS=Salmonella typhimurium (strain 14028s / SGSC 2262) OX=588858 GN=STM14_2189 PE=4 SV=1	3.7462	32	0	53.541	1	#N/A	#N/A	#N/A	41	41	2	2	2	1	2	3	3	2	2	2	2	2	2	2	2	2	2	2	2	2	2	2	2	1	2	3	3	2	2	2	2	2	2	2	2	2
A0A0F6B475	A0A0F6B475	STM14_2877	tr|A0A0F6B475|A0A0F6B475_SALT1 Putative phosphatase OS=Salmonella typhimurium (strain 14028s / SGSC 2262) OX=588858 GN=yfbT PE=4 SV=1	23.221	219	0	323.31	1	#N/A	#N/A	#N/A	202	202	10	10	9	11	10	10	10	9	10	10	11	10	11	9	11	10	11	11	10	9	10	10	9	11	10	10	10	9	10	10	11	10	11	9	11	10
A0A0F6BBD3	A0A0F6BBD3	STM14_5508	tr|A0A0F6BBD3|A0A0F6BBD3_SALT1 Protein CreA OS=Salmonella typhimurium (strain 14028s / SGSC 2262) OX=588858 GN=creA PE=4 SV=1	17.203	157	0	323.31	1	#N/A	#N/A	H876 > 6910	236	236	10	10	11	11	10	11	12	11	12	13	11	11	11	10	12	14	14	14	14	14	10	10	11	11	10	11	12	11	12	13	11	11	11	10	12	14
A0A0F6AYD3	A0A0F6AYD3	STM14_0743	tr|A0A0F6AYD3|A0A0F6AYD3_SALT1 UPF0250 protein YbeD OS=Salmonella typhimurium (strain 14028s / SGSC 2262) OX=588858 GN=ybeD PE=3 SV=1	9.7991	87	0	154.76	1	#N/A	#N/A	#N/A	61	61	4	4	3	3	3	4	3	3	3	3	3	3	3	3	2	3	2	3	3	3	4	4	3	3	3	4	3	3	3	3	3	3	3	3	2	3
A0A0F6B734	A0A0F6B734	STM14_3930	tr|A0A0F6B734|A0A0F6B734_SALT1 2-hydroxy-3-oxopropionate reductase OS=Salmonella typhimurium (strain 14028s / SGSC 2262) OX=588858 GN=garR PE=3 SV=1	30.728	296	0	323.31	1	#N/A	#N/A	6910 > H876	290	290	18	17	16	17	19	17	14	13	14	14	12	15	14	15	15	12	12	12	11	13	18	17	16	17	19	17	14	13	14	14	12	15	14	15	15	12
A0A0F6B0G8	A0A0F6B0G8	STM14_1515	tr|A0A0F6B0G8|A0A0F6B0G8_SALT1 Putative ABC transporter periplasmic binding protein OS=Salmonella typhimurium (strain 14028s / SGSC 2262) OX=588858 GN=STM14_1515 PE=4 SV=1	60.028	544	0	323.31	1	#N/A	#N/A	#N/A	506	506	28	27	25	26	25	27	27	27	26	28	23	22	25	24	25	27	23	22	23	26	28	27	25	26	25	27	27	27	26	28	23	22	25	24	25	27
A0A0F6B6X5	A0A0F6B6X5	STM14_3869	tr|A0A0F6B6X5|A0A0F6B6X5_SALT1 3,4-dihydroxy-2-butanone 4-phosphate synthase OS=Salmonella typhimurium (strain 14028s / SGSC 2262) OX=588858 GN=ribB PE=3 SV=1	23.31	217	0	323.31	1	#N/A	#N/A	6910 > H876	163	163	8	9	9	8	9	8	8	7	9	10	8	8	8	8	8	8	7	8	7	8	8	9	9	8	9	8	8	7	9	10	8	8	8	8	8	8
A0A0F6B0L9	A0A0F6B0L9	STM14_1567	tr|A0A0F6B0L9|A0A0F6B0L9_SALT1 Peptide methionine sulfoxide reductase MsrB OS=Salmonella typhimurium (strain 14028s / SGSC 2262) OX=588858 GN=yeaA PE=3 SV=1	16.681	147	0	212.48	1	#N/A	#N/A	#N/A	176	176	9	10	8	10	9	9	10	9	10	10	9	8	9	7	9	7	9	8	9	7	9	10	8	10	9	9	10	9	10	10	9	8	9	7	9	7
A0A0F6B157	A0A0F6B157	STM14_1763	tr|A0A0F6B157|A0A0F6B157_SALT1 Adenosine deaminase OS=Salmonella typhimurium (strain 14028s / SGSC 2262) OX=588858 GN=add PE=3 SV=1	36.236	333	0	323.31	1	#N/A	#N/A	H876 > 6910	271	271	13	14	11	13	11	12	12	11	13	13	14	15	15	15	14	15	15	16	15	14	13	14	11	13	11	12	12	11	13	13	14	15	15	15	14	15
A0A0F6B2K4	A0A0F6B2K4	STM14_2285	tr|A0A0F6B2K4|A0A0F6B2K4_SALT1 Putative inner membrane protein OS=Salmonella typhimurium (strain 14028s / SGSC 2262) OX=588858 GN=yebE PE=4 SV=1	23.661	219	0	321.01	1	#N/A	#N/A	#N/A	235	235	11	12	11	11	11	11	11	13	11	11	13	10	13	12	13	13	12	11	13	12	11	12	11	11	11	11	11	13	11	11	13	10	13	12	13	13
A0A0F6B867	A0A0F6B867	STM14_4327	tr|A0A0F6B867|A0A0F6B867_SALT1 Glutathione reductase OS=Salmonella typhimurium (strain 14028s / SGSC 2262) OX=588858 GN=gor PE=3 SV=1	48.692	450	0	323.31	1	#N/A	#N/A	#N/A	422	422	22	24	21	24	20	23	22	21	21	21	22	18	23	20	22	18	20	21	21	18	22	24	21	24	20	23	22	21	21	21	22	18	23	20	22	18
A0A0F6B852	A0A0F6B852	STM14_4312	tr|A0A0F6B852|A0A0F6B852_SALT1 Nickel-responsive regulator OS=Salmonella typhimurium (strain 14028s / SGSC 2262) OX=588858 GN=nikR PE=3 SV=1	15.065	133	0	323.31	1	#N/A	#N/A	#N/A	99	99	4	4	5	4	5	4	5	4	5	5	5	5	5	5	5	6	6	6	6	5	4	4	5	4	5	4	5	4	5	5	5	5	5	5	5	6
A0A0F6BA62	A0A0F6BA62	STM14_5075	tr|A0A0F6BA62|A0A0F6BA62_SALT1 Glucose-6-phosphate isomerase OS=Salmonella typhimurium (strain 14028s / SGSC 2262) OX=588858 GN=pgi PE=3 SV=1	61.428	549	0	323.31	1	#N/A	#N/A	#N/A	520	510	27	28	22	26	22	26	28	23	29	28	27	24	28	25	27	26	26	26	25	27	27	27	22	25	22	26	28	22	29	28	26	24	27	24	26	26
A0A0F6B3E3	A0A0F6B3E3	STM14_2588	tr|A0A0F6B3E3|A0A0F6B3E3_SALT1 dTDP-4-dehydrorhamnose 3,5-epimerase OS=Salmonella typhimurium (strain 14028s / SGSC 2262) OX=588858 GN=rfbC PE=3 SV=1	20.663	183	0	323.31	1	#N/A	#N/A	#N/A	115	115	5	6	8	6	8	5	6	6	6	6	6	5	6	5	6	5	5	5	5	5	5	6	8	6	8	5	6	6	6	6	6	5	6	5	6	5
A0A0F6B5M2	A0A0F6B5M2	STM14_3397	tr|A0A0F6B5M2|A0A0F6B5M2_SALT1 Transcriptional repressor MprA OS=Salmonella typhimurium (strain 14028s / SGSC 2262) OX=588858 GN=emrR PE=4 SV=1	20.537	176	0	323.31	1	#N/A	#N/A	#N/A	188	188	10	11	8	10	9	10	9	9	9	10	10	10	10	10	9	8	10	10	9	7	10	11	8	10	9	10	9	9	9	10	10	10	10	10	9	8
A0A0F6B7A9	A0A0F6B7A9	STM14_4010	tr|A0A0F6B7A9|A0A0F6B7A9_SALT1 Sugar-specific enzyme IIA component of PTS OS=Salmonella typhimurium (strain 14028s / SGSC 2262) OX=588858 GN=ptsN PE=4 SV=1	17.914	163	0	323.31	1	#N/A	#N/A	#N/A	169	169	7	7	8	8	8	9	8	9	9	9	9	9	9	7	9	8	9	9	9	9	7	7	8	8	8	9	8	9	9	9	9	9	9	7	9	8
A0A0F6B8I9	A0A0F6B8I9	STM14_4453	tr|A0A0F6B8I9|A0A0F6B8I9_SALT1 L-lactate dehydrogenase OS=Salmonella typhimurium (strain 14028s / SGSC 2262) OX=588858 GN=lldD PE=3 SV=1	42.714	396	0	323.31	1	#N/A	#N/A	6910 > H876	431	431	23	24	23	24	22	22	22	22	22	23	19	22	22	23	22	18	20	17	20	21	23	24	23	24	22	22	22	22	22	23	19	22	22	23	22	18
A0A0F6B4J3	A0A0F6B4J3	STM14_3002	tr|A0A0F6B4J3|A0A0F6B4J3_SALT1 Thiosulfate transporter subunit OS=Salmonella typhimurium (strain 14028s / SGSC 2262) OX=588858 GN=cysP PE=3 SV=1	37.582	338	0	323.31	1	#N/A	#N/A	#N/A	428	428	21	22	23	22	22	20	21	19	22	21	21	20	22	20	22	22	22	22	22	22	21	22	23	22	22	20	21	19	22	21	21	20	22	20	22	22
A0A0F6B770	A0A0F6B770	STM14_3968	tr|A0A0F6B770|A0A0F6B770_SALT1 Ribosome-binding factor A OS=Salmonella typhimurium (strain 14028s / SGSC 2262) OX=588858 GN=rbfA PE=3 SV=1	15.165	133	0	154.35	1	#N/A	#N/A	#N/A	186	186	9	10	8	10	8	10	10	11	7	8	10	8	9	9	9	8	11	11	11	9	9	10	8	10	8	10	10	11	7	8	10	8	9	9	9	8
A0A0F6B9S2	A0A0F6B9S2	STM14_4917	tr|A0A0F6B9S2|A0A0F6B9S2_SALT1 Regulator of ribonuclease activity A OS=Salmonella typhimurium (strain 14028s / SGSC 2262) OX=588858 GN=menG PE=3 SV=1	17.374	161	0	323.31	1	#N/A	#N/A	#N/A	114	114	6	6	6	6	6	4	6	6	6	6	5	6	7	6	5	5	5	6	6	5	6	6	6	6	6	4	6	6	6	6	5	6	7	6	5	5
A0A0F6AXN2	A0A0F6AXN2	STM14_0484	tr|A0A0F6AXN2|A0A0F6AXN2_SALT1 VOC domain-containing protein OS=Salmonella typhimurium (strain 14028s / SGSC 2262) OX=588858 GN=STM14_0484 PE=4 SV=1	13.049	121	0	6.6947	1	#N/A	#N/A	#N/A	23	23	1	1	1	1	1	1	1	1	1	1	2	1	2	2	1	1	1	1	1	1	1	1	1	1	1	1	1	1	1	1	2	1	2	2	1	1
A0A0F6B9E7	A0A0F6B9E7	STM14_4786	tr|A0A0F6B9E7|A0A0F6B9E7_SALT1 FMN reductase OS=Salmonella typhimurium (strain 14028s / SGSC 2262) OX=588858 GN=fre PE=4 SV=1	26.351	233	0	323.31	1	#N/A	#N/A	#N/A	235	235	10	12	12	12	13	11	10	11	11	11	12	11	12	11	12	13	14	12	12	13	10	12	12	12	13	11	10	11	11	11	12	11	12	11	12	13
A0A0F6AXK8	A0A0F6AXK8	STM14_0460	tr|A0A0F6AXK8|A0A0F6AXK8_SALT1 Uncharacterized protein OS=Salmonella typhimurium (strain 14028s / SGSC 2262) OX=588858 GN=yaiA PE=4 SV=1	7.2149	63	0	96.946	1	#N/A	#N/A	#N/A	102	102	5	5	5	5	5	5	5	5	5	5	5	4	5	5	5	6	6	6	5	5	5	5	5	5	5	5	5	5	5	5	5	4	5	5	5	6
A0A0F6B2U4	A0A0F6B2U4	STM14_2380	tr|A0A0F6B2U4|A0A0F6B2U4_SALT1 Flagellar hook-associated protein 2 OS=Salmonella typhimurium (strain 14028s / SGSC 2262) OX=588858 GN=fliD PE=3 SV=1	49.834	467	0	323.31	1	#N/A	#N/A	6910 > H876	714	714	43	41	38	43	41	40	42	41	42	41	42	41	42	40	40	20	20	19	20	18	43	41	38	43	41	40	42	41	42	41	42	41	42	40	40	20
A0A0F6AY96	A0A0F6AY96	STM14_0706	tr|A0A0F6AY96|A0A0F6AY96_SALT1 Thiol:disulfide interchange protein OS=Salmonella typhimurium (strain 14028s / SGSC 2262) OX=588858 GN=dsbG PE=3 SV=1	27.435	248	0	318.83	1	#N/A	#N/A	#N/A	331	331	19	19	15	19	14	14	15	16	17	17	17	16	16	15	16	16	19	18	17	16	19	19	15	19	14	14	15	16	17	17	17	16	16	15	16	16
A0A0F6AYY0	A0A0F6AYY0	STM14_957	tr|A0A0F6AYY0|A0A0F6AYY0_SALT1 DksA C4-type domain-containing protein OS=Salmonella typhimurium (strain 14028s / SGSC 2262) OX=588858 GN=ybiI PE=4 SV=1	9.6835	88	0	323.31	1	#N/A	#N/A	#N/A	150	150	7	7	6	7	6	8	8	8	8	8	8	7	7	7	8	8	8	8	8	8	7	7	6	7	6	8	8	8	8	8	8	7	7	7	8	8
A0A0F6AZ00	A0A0F6AZ00	STM14_977	tr|A0A0F6AZ00|A0A0F6AZ00_SALT1 Uncharacterized protein OS=Salmonella typhimurium (strain 14028s / SGSC 2262) OX=588858 GN=ybiS PE=3 SV=1	33.292	306	0	323.31	1	#N/A	#N/A	#N/A	270	270	12	13	13	13	13	13	13	14	14	14	14	14	14	14	14	14	12	14	14	14	12	13	13	13	13	13	13	14	14	14	14	14	14	14	14	14
A0A0F6B5V1	A0A0F6B5V1	STM14_3482	tr|A0A0F6B5V1|A0A0F6B5V1_SALT1 Translocation machinery component OS=Salmonella typhimurium (strain 14028s / SGSC 2262) OX=588858 GN=sipD PE=3 SV=1	37.112	343	0	323.31	1	#N/A	#N/A	6910 > H876	391	391	21	22	18	22	21	19	21	22	22	23	20	20	19	18	18	17	19	17	17	15	21	22	18	22	21	19	21	22	22	23	20	20	19	18	18	17
A0A0F6B9Z9	A0A0F6B9Z9	STM14_5006	tr|A0A0F6B9Z9|A0A0F6B9Z9_SALT1 Regulator of sigma D OS=Salmonella typhimurium (strain 14028s / SGSC 2262) OX=588858 GN=rsd PE=3 SV=1	18.653	162	0	287.5	1	#N/A	#N/A	#N/A	125	125	6	6	6	6	6	7	6	7	7	7	6	6	6	6	5	7	6	6	6	7	6	6	6	6	6	7	6	7	7	7	6	6	6	6	5	7
A0A0F6B2S0	A0A0F6B2S0	STM14_2353	tr|A0A0F6B2S0|A0A0F6B2S0_SALT1 Ferritin OS=Salmonella typhimurium (strain 14028s / SGSC 2262) OX=588858 GN=ftn PE=3 SV=1	19.309	165	0	323.31	1	#N/A	#N/A	6910 > H876	102	102	7	5	7	6	6	6	5	5	6	6	6	4	6	5	6	2	4	4	4	2	7	5	7	6	6	6	5	5	6	6	6	4	6	5	6	2
A0A0F6B210	A0A0F6B210	STM14_2080	tr|A0A0F6B210|A0A0F6B210_SALT1 Short chain dehydrogenase OS=Salmonella typhimurium (strain 14028s / SGSC 2262) OX=588858 GN=yciK PE=4 SV=1	28.073	253	0	323.31	1	#N/A	#N/A	#N/A	267	267	15	14	14	15	12	14	13	12	13	14	13	13	14	12	13	13	13	13	13	14	15	14	14	15	12	14	13	12	13	14	13	13	14	12	13	13
A0A0F6AZE7	A0A0F6AZE7	STM14_1127	tr|A0A0F6AZE7|A0A0F6AZE7_SALT1 Putative metallo-beta-lactamase OS=Salmonella typhimurium (strain 14028s / SGSC 2262) OX=588858 GN=ycbL PE=4 SV=1	23.737	215	0	323.31	1	#N/A	#N/A	#N/A	141	141	8	8	5	8	5	6	8	7	7	6	8	7	7	7	8	7	7	7	7	8	8	8	5	8	5	6	8	7	7	6	8	7	7	7	8	7
A0A0F6B460	A0A0F6B460	STM14_2862	tr|A0A0F6B460|A0A0F6B460_SALT1 NADH-quinone oxidoreductase subunit I OS=Salmonella typhimurium (strain 14028s / SGSC 2262) OX=588858 GN=nuoI PE=3 SV=1	20.52	180	0	322.46	1	#N/A	#N/A	#N/A	230	230	13	13	11	12	10	11	10	11	11	11	12	11	12	10	12	12	12	12	12	12	13	13	11	12	10	11	10	11	11	11	12	11	12	10	12	12
A0A0F6AWW6	A0A0F6AWW6	STM14_0202	tr|A0A0F6AWW6|A0A0F6AWW6_SALT1 Hypoxanthine phosphoribosyltransferase OS=Salmonella typhimurium (strain 14028s / SGSC 2262) OX=588858 GN=hpt PE=3 SV=1	20.068	178	0	323.31	1	#N/A	#N/A	#N/A	262	262	13	13	15	13	13	12	12	12	14	14	13	13	14	12	13	14	13	13	14	12	13	13	15	13	13	12	12	12	14	14	13	13	14	12	13	14
A0A0F6B6E3	A0A0F6B6E3	STM14_3683	tr|A0A0F6B6E3|A0A0F6B6E3_SALT1 N(4)-acetylcytidine amidohydrolase OS=Salmonella typhimurium (strain 14028s / SGSC 2262) OX=588858 GN=yqfB PE=3 SV=1	11.899	103	0	323.31	1	#N/A	#N/A	#N/A	137	137	8	7	7	6	7	8	8	8	8	7	7	7	5	6	6	6	8	7	6	5	8	7	7	6	7	8	8	8	8	7	7	7	5	6	6	6
A0A0F6AZA8	A0A0F6AZA8	STM14_1088	tr|A0A0F6AZA8|A0A0F6AZA8_SALT1 Serine--tRNA ligase OS=Salmonella typhimurium (strain 14028s / SGSC 2262) OX=588858 GN=serS PE=3 SV=1	48.58	430	0	323.31	1	#N/A	#N/A	#N/A	496	496	25	25	23	25	23	25	28	27	28	28	25	25	23	27	24	20	24	25	25	21	25	25	23	25	23	25	28	27	28	28	25	25	23	27	24	20
A0A0F6B773	A0A0F6B773	STM14_3971	tr|A0A0F6B773|A0A0F6B773_SALT1 Ribosome maturation factor RimP OS=Salmonella typhimurium (strain 14028s / SGSC 2262) OX=588858 GN=yhbC PE=3 SV=1	16.67	150	0	145.12	1	#N/A	#N/A	#N/A	120	120	7	7	5	7	5	5	6	6	5	5	7	5	6	5	7	6	7	6	7	6	7	7	5	7	5	5	6	6	5	5	7	5	6	5	7	6
A0A0F6B383	A0A0F6B383	STM14_2527	tr|A0A0F6B383|A0A0F6B383_SALT1 Polyhedral body protein OS=Salmonella typhimurium (strain 14028s / SGSC 2262) OX=588858 GN=pduA PE=3 SV=1	9.5921	94	0	124.28	1	6910 > G564	6910 > H437	6910 > H876	84	81	7	6	5	7	6	3	4	4	4	3	2	4	3	3	3	4	4	4	4	4	6	5	5	6	6	3	4	4	4	3	2	4	3	3	3	4
A0A0F6B1H4	A0A0F6B1H4	STM14_1885	tr|A0A0F6B1H4|A0A0F6B1H4_SALT1 Acid stress chaperone HdeB OS=Salmonella typhimurium (strain 14028s / SGSC 2262) OX=588858 GN=hdeB PE=3 SV=1	11.872	109	0	7.7751	1	#N/A	#N/A	#N/A	20	20	1	1	1	1	1	1	1	1	1	1	1	1	1	1	1	1	1	1	1	1	1	1	1	1	1	1	1	1	1	1	1	1	1	1	1	1
A0A0F6B484	A0A0F6B484	STM14_2886	tr|A0A0F6B484|A0A0F6B484_SALT1 Putative transketolase OS=Salmonella typhimurium (strain 14028s / SGSC 2262) OX=588858 GN=STM14_2886 PE=4 SV=1	30.43	276	0	323.31	1	#N/A	#N/A	#N/A	315	315	16	15	18	15	19	15	18	16	18	20	15	16	15	15	16	16	13	11	13	15	16	15	18	15	19	15	18	16	18	20	15	16	15	15	16	16
A0A0F6B427	A0A0F6B427	STM14_2828	tr|A0A0F6B427|A0A0F6B427_SALT1 L-rhamnonate dehydratase OS=Salmonella typhimurium (strain 14028s / SGSC 2262) OX=588858 GN=yfaW PE=3 SV=1	44.679	405	0	14.829	1	#N/A	#N/A	#N/A	46	46	2	3	4	3	3	1	2	3	3	2	3	3	3	3	1	2	1	1	1	2	2	3	4	3	3	1	2	3	3	2	3	3	3	3	1	2
A0A0F6B3V5	A0A0F6B3V5	STM14_2753	tr|A0A0F6B3V5|A0A0F6B3V5_SALT1 UPF0352 protein YejL OS=Salmonella typhimurium (strain 14028s / SGSC 2262) OX=588858 GN=yejL PE=3 SV=1	8.2312	75	0	179.22	1	#N/A	#N/A	#N/A	73	73	4	4	4	4	4	4	4	3	4	4	3	3	4	2	4	4	3	4	3	4	4	4	4	4	4	4	4	3	4	4	3	3	4	2	4	4
A0A0F6B863	A0A0F6B863	STM14_4323	tr|A0A0F6B863|A0A0F6B863_SALT1 Oligopeptidase A OS=Salmonella typhimurium (strain 14028s / SGSC 2262) OX=588858 GN=prlC PE=3 SV=1	76.943	680	0	323.31	1	#N/A	#N/A	#N/A	723	723	36	38	35	37	36	36	36	34	37	36	35	36	36	34	36	37	38	36	38	36	36	38	35	37	36	36	36	34	37	36	35	36	36	34	36	37
A0A0F6AXR9	A0A0F6AXR9	STM14_0523	tr|A0A0F6AXR9|A0A0F6AXR9_SALT1 Ubiquinol oxidase subunit 2 OS=Salmonella typhimurium (strain 14028s / SGSC 2262) OX=588858 GN=cyoA PE=3 SV=1	35.292	318	0	323.31	1	#N/A	#N/A	#N/A	206	206	10	10	11	10	11	10	10	9	10	11	11	9	11	10	11	11	11	10	10	10	10	10	11	10	11	10	10	9	10	11	11	9	11	10	11	11
A0A0F6B0N6	A0A0F6B0N6	STM14_1584	tr|A0A0F6B0N6|A0A0F6B0N6_SALT1 N-succinylglutamate 5-semialdehyde dehydrogenase OS=Salmonella typhimurium (strain 14028s / SGSC 2262) OX=588858 GN=astD PE=3 SV=1	53.017	492	0	323.31	1	#N/A	#N/A	#N/A	333	333	16	18	16	17	16	15	17	18	17	17	16	17	16	16	17	17	17	17	17	16	16	18	16	17	16	15	17	18	17	17	16	17	16	16	17	17
A0A0F6B9J5	A0A0F6B9J5	STM14_4840	tr|A0A0F6B9J5|A0A0F6B9J5_SALT1 Phosphatase OS=Salmonella typhimurium (strain 14028s / SGSC 2262) OX=588858 GN=yihX PE=4 SV=1	22.722	199	0	217.41	1	#N/A	#N/A	#N/A	186	186	9	9	9	9	9	9	10	10	9	9	10	9	9	8	10	9	10	10	10	9	9	9	9	9	9	9	10	10	9	9	10	9	9	8	10	9
A0A0F6B4V2	A0A0F6B4V2	STM14_3112	tr|A0A0F6B4V2|A0A0F6B4V2_SALT1 Protein IscX OS=Salmonella typhimurium (strain 14028s / SGSC 2262) OX=588858 GN=yfhJ PE=3 SV=1	7.6854	66	0	47.326	1	#N/A	#N/A	#N/A	58	58	2	2	3	3	3	2	3	3	3	3	3	3	3	3	2	3	4	3	3	4	2	2	3	3	3	2	3	3	3	3	3	3	3	3	2	3
A0A0F6B1F9	A0A0F6B1F9	STM14_1869	tr|A0A0F6B1F9|A0A0F6B1F9_SALT1 Putative translation initiation inhibitor OS=Salmonella typhimurium (strain 14028s / SGSC 2262) OX=588858 GN=STM14_1869 PE=4 SV=1	14.336	129	0	323.31	1	#N/A	#N/A	#N/A	82	82	4	3	5	4	5	4	5	5	5	4	3	4	3	4	3	4	5	4	4	4	4	3	5	4	5	4	5	5	5	4	3	4	3	4	3	4
A0A0F6B6F6	A0A0F6B6F6	STM14_3696	tr|A0A0F6B6F6|A0A0F6B6F6_SALT1 UPF0149 protein YgfB OS=Salmonella typhimurium (strain 14028s / SGSC 2262) OX=588858 GN=ygfB PE=3 SV=1	21.256	192	0	223.24	1	#N/A	#N/A	#N/A	85	85	4	4	5	4	5	4	4	4	4	5	4	4	4	5	4	4	4	4	4	5	4	4	5	4	5	4	4	4	4	5	4	4	4	5	4	4
A0A0F6AYJ6	A0A0F6AYJ6	STM14_0814	tr|A0A0F6AYJ6|A0A0F6AYJ6_SALT1 Negative modulator of initiation of replication OS=Salmonella typhimurium (strain 14028s / SGSC 2262) OX=588858 GN=seqA PE=3 SV=1	21.482	191	0	322.53	1	#N/A	#N/A	#N/A	222	222	11	12	10	12	10	12	13	12	13	13	11	11	11	12	10	10	9	10	9	11	11	12	10	12	10	12	13	12	13	13	11	11	11	12	10	10
A0A0F6AYL1	A0A0F6AYL1	STM14_0830	tr|A0A0F6AYL1|A0A0F6AYL1_SALT1 Putative hydrolase-oxidase OS=Salmonella typhimurium (strain 14028s / SGSC 2262) OX=588858 GN=ybgI PE=3 SV=1	26.945	247	0	323.31	1	#N/A	#N/A	#N/A	159	159	7	8	8	8	8	6	8	8	8	8	8	8	8	7	8	9	8	8	9	9	7	8	8	8	8	6	8	8	8	8	8	8	8	7	8	9
A0A0F6B579	A0A0F6B579	STM14_3244	tr|A0A0F6B579|A0A0F6B579_SALT1 Uracil-DNA glycosylase OS=Salmonella typhimurium (strain 14028s / SGSC 2262) OX=588858 GN=ung PE=3 SV=1	25.48	229	0	323.31	1	#N/A	#N/A	#N/A	305	305	12	13	16	13	15	12	14	15	16	16	17	17	15	17	17	18	15	15	15	17	12	13	16	13	15	12	14	15	16	16	17	17	15	17	17	18
A0A0F6B8M3	A0A0F6B8M3	STM14_4487	tr|A0A0F6B8M3|A0A0F6B8M3_SALT1 Phosphopantetheine adenylyltransferase OS=Salmonella typhimurium (strain 14028s / SGSC 2262) OX=588858 GN=coaD PE=3 SV=1	17.956	159	0	323.31	1	#N/A	#N/A	#N/A	179	179	10	9	8	9	9	7	9	9	9	9	10	7	8	7	10	9	10	10	10	10	10	9	8	9	9	7	9	9	9	9	10	7	8	7	10	9
A0A0F6B491	A0A0F6B491	STM14_2893	tr|A0A0F6B491|A0A0F6B491_SALT1 Phosphoesterase OS=Salmonella typhimurium (strain 14028s / SGSC 2262) OX=588858 GN=yfcE PE=3 SV=1	19.904	183	0	181.46	1	#N/A	#N/A	#N/A	100	100	5	5	5	5	5	5	5	5	5	5	5	5	5	5	5	5	5	5	5	5	5	5	5	5	5	5	5	5	5	5	5	5	5	5	5	5
A0A0F6B9W3	A0A0F6B9W3	STM14_4959	tr|A0A0F6B9W3|A0A0F6B9W3_SALT1 DNA-binding transcriptional regulator OxyR OS=Salmonella typhimurium (strain 14028s / SGSC 2262) OX=588858 GN=oxyR PE=3 SV=1	34.182	305	0	323.31	1	#N/A	#N/A	#N/A	350	350	18	19	17	19	17	15	18	18	18	18	18	18	18	17	18	16	18	16	19	15	18	19	17	19	17	15	18	18	18	18	18	18	18	17	18	16
A0A0F6B0L0	A0A0F6B0L0	STM14_1558	tr|A0A0F6B0L0|A0A0F6B0L0_SALT1 Putative serine protein kinase OS=Salmonella typhimurium (strain 14028s / SGSC 2262) OX=588858 GN=yeaG PE=4 SV=1	74.418	644	0	323.31	1	#N/A	#N/A	#N/A	707	707	36	36	31	36	30	35	31	32	32	34	35	37	37	36	38	38	39	37	36	41	36	36	31	36	30	35	31	32	32	34	35	37	37	36	38	38
A0A0F6AYY5	A0A0F6AYY5	STM14_962	tr|A0A0F6AYY5|A0A0F6AYY5_SALT1 Glutamine ABC transporter ATP-binding protein OS=Salmonella typhimurium (strain 14028s / SGSC 2262) OX=588858 GN=glnQ PE=3 SV=1	26.702	240	0	323.31	1	#N/A	#N/A	#N/A	176	176	9	9	9	9	8	9	9	8	9	9	9	9	9	7	9	9	9	9	9	9	9	9	9	9	8	9	9	8	9	9	9	9	9	7	9	9
A0A0F6B771	A0A0F6B771	STM14_3969	tr|A0A0F6B771|A0A0F6B771_SALT1 Translation initiation factor IF-2 OS=Salmonella typhimurium (strain 14028s / SGSC 2262) OX=588858 GN=infB PE=3 SV=1	97.401	892	0	323.31	1	#N/A	#N/A	#N/A	1022	1022	51	49	49	50	49	49	51	48	52	50	51	50	50	49	55	55	53	55	52	54	51	49	49	50	49	49	51	48	52	50	51	50	50	49	55	55
A0A0F6AX05	A0A0F6AX05	STM14_0241	tr|A0A0F6AX05|A0A0F6AX05_SALT1 Glutamate-1-semialdehyde 2,1-aminomutase OS=Salmonella typhimurium (strain 14028s / SGSC 2262) OX=588858 GN=hemL PE=3 SV=1	45.325	426	0	323.31	1	#N/A	#N/A	#N/A	278	278	15	15	15	15	15	12	13	15	13	14	13	12	12	13	13	15	16	15	13	14	15	15	15	15	15	12	13	15	13	14	13	12	12	13	13	15
A0A0F6B463	A0A0F6B463	STM14_2865	tr|A0A0F6B463|A0A0F6B463_SALT1 NADH-quinone oxidoreductase subunit F OS=Salmonella typhimurium (strain 14028s / SGSC 2262) OX=588858 GN=nuoF PE=3 SV=1	49.245	445	0	323.31	1	#N/A	#N/A	#N/A	555	555	26	26	27	28	29	27	31	30	30	30	28	29	29	28	26	26	27	25	27	26	26	26	27	28	29	27	31	30	30	30	28	29	29	28	26	26
A0A0F6B012	A0A0F6B012	STM14_1348	tr|A0A0F6B012|A0A0F6B012_SALT1 Flagellar hook protein FlgE OS=Salmonella typhimurium (strain 14028s / SGSC 2262) OX=588858 GN=flgE PE=3 SV=1	42.21	403	0	323.31	1	#N/A	#N/A	6910 > H876	271	271	15	14	16	14	15	12	15	14	15	15	14	14	14	16	14	11	10	11	12	10	15	14	16	14	15	12	15	14	15	15	14	14	14	16	14	11
A0A0F6BB23	A0A0F6BB23	STM14_5394	tr|A0A0F6BB23|A0A0F6BB23_SALT1 Putative cytoplasmic protein OS=Salmonella typhimurium (strain 14028s / SGSC 2262) OX=588858 GN=STM14_5394 PE=4 SV=1	22.97	200	0	24.911	1	#N/A	#N/A	#N/A	63	63	2	3	3	3	3	2	4	3	4	4	3	3	4	4	3	2	4	3	4	2	2	3	3	3	3	2	4	3	4	4	3	3	4	4	3	2
A0A0F6BB03	A0A0F6BB03	STM14_5373	tr|A0A0F6BB03|A0A0F6BB03_SALT1 Probable cytosol aminopeptidase OS=Salmonella typhimurium (strain 14028s / SGSC 2262) OX=588858 GN=pepA PE=3 SV=1	54.889	503	0	323.31	1	#N/A	#N/A	H876 > 6910	577	577	25	28	23	30	24	24	29	27	29	29	33	33	33	29	30	29	31	31	31	29	25	28	23	30	24	24	29	27	29	29	33	33	33	29	30	29
A0A0F6B8E2	A0A0F6B8E2	STM14_4406	tr|A0A0F6B8E2|A0A0F6B8E2_SALT1 Glycine--tRNA ligase beta subunit OS=Salmonella typhimurium (strain 14028s / SGSC 2262) OX=588858 GN=glyS PE=3 SV=1	76.452	689	0	323.31	1	#N/A	#N/A	#N/A	799	799	38	38	41	37	41	38	42	38	40	41	40	41	42	39	40	41	41	40	40	41	38	38	41	37	41	38	42	38	40	41	40	41	42	39	40	41
A0A0F6B2Q0	A0A0F6B2Q0	STM14_2332	tr|A0A0F6B2Q0|A0A0F6B2Q0_SALT1 Protein-glutamate methylesterase/protein-glutamine glutaminase OS=Salmonella typhimurium (strain 14028s / SGSC 2262) OX=588858 GN=cheB PE=3 SV=1	37.551	349	0	323.31	1	#N/A	#N/A	6910 > H876	351	351	18	19	20	18	20	18	20	18	20	20	19	20	19	19	20	12	13	13	13	12	18	19	20	18	20	18	20	18	20	20	19	20	19	19	20	12
A0A0F6B262	A0A0F6B262	STM14_2137	tr|A0A0F6B262|A0A0F6B262_SALT1 Transcriptional regulator NarL OS=Salmonella typhimurium (strain 14028s / SGSC 2262) OX=588858 GN=narL PE=4 SV=1	23.859	216	0	226.17	1	#N/A	#N/A	#N/A	164	164	9	10	8	10	9	8	10	8	9	8	8	7	7	7	8	7	8	8	9	6	9	10	8	10	9	8	10	8	9	8	8	7	7	7	8	7
A0A0F6AZY1	A0A0F6AZY1	STM14_1317	tr|A0A0F6AZY1|A0A0F6AZY1_SALT1 Glucans biosynthesis protein G OS=Salmonella typhimurium (strain 14028s / SGSC 2262) OX=588858 GN=mdoG PE=3 SV=1	57.848	511	0	323.31	1	#N/A	#N/A	#N/A	618	618	30	30	28	30	29	30	30	30	32	33	33	32	33	33	32	30	31	31	31	30	30	30	28	30	29	30	30	30	32	33	33	32	33	33	32	30
A0A0F6BBC7	A0A0F6BBC7	STM14_5502	tr|A0A0F6BBC7|A0A0F6BBC7_SALT1 Energy-dependent translational throttle protein EttA OS=Salmonella typhimurium (strain 14028s / SGSC 2262) OX=588858 GN=yjjK PE=3 SV=1	62.309	555	0	323.31	1	#N/A	#N/A	#N/A	626	626	31	30	29	30	28	32	33	32	32	34	32	32	32	30	32	33	30	32	30	32	31	30	29	30	28	32	33	32	32	34	32	32	32	30	32	33
A0A0F6B0X5	A0A0F6B0X5	STM14_1675	tr|A0A0F6B0X5|A0A0F6B0X5_SALT1 Putative cytoplasmic protein OS=Salmonella typhimurium (strain 14028s / SGSC 2262) OX=588858 GN=orf245 PE=4 SV=1	27.43	245	0	323.31	1	#N/A	#N/A	#N/A	110	110	7	7	5	7	6	6	5	6	5	5	5	6	6	4	4	6	5	5	5	5	7	7	5	7	6	6	5	6	5	5	5	6	6	4	4	6
A0A0F6B9U4	A0A0F6B9U4	STM14_4939	tr|A0A0F6B9U4|A0A0F6B9U4_SALT1 Glycerol dehydrogenase OS=Salmonella typhimurium (strain 14028s / SGSC 2262) OX=588858 GN=gldA_2 PE=3 SV=1	38.741	367	0	323.31	1	#N/A	#N/A	6910 > H876	210	210	12	10	11	9	12	12	12	12	12	12	9	12	9	11	11	9	9	10	8	8	12	10	11	9	12	12	12	12	12	12	9	12	9	11	11	9
A0A0F6B2F2	A0A0F6B2F2	STM14_2228	tr|A0A0F6B2F2|A0A0F6B2F2_SALT1 Putative transcriptional repressor OS=Salmonella typhimurium (strain 14028s / SGSC 2262) OX=588858 GN=kdgR PE=4 SV=1	29.863	263	0	323.31	1	#N/A	#N/A	#N/A	328	328	18	16	16	16	16	15	18	14	18	18	16	17	16	16	17	15	16	17	16	17	18	16	16	16	16	15	18	14	18	18	16	17	16	16	17	15
A0A0F6AZX7	A0A0F6AZX7	STM14_1313	tr|A0A0F6AZX7|A0A0F6AZX7_SALT1 O-acetyl-ADP-ribose deacetylase OS=Salmonella typhimurium (strain 14028s / SGSC 2262) OX=588858 GN=ymdB PE=3 SV=1	19.196	179	0	323.31	1	#N/A	#N/A	H876 > 6910	200	200	11	11	9	11	9	11	9	11	9	9	11	9	10	9	11	10	10	11	10	9	11	11	9	11	9	11	9	11	9	9	11	9	10	9	11	10
A0A0F6B9P2	A0A0F6B9P2	STM14_4887	tr|A0A0F6B9P2|A0A0F6B9P2_SALT1 Sulfate transporter subunit OS=Salmonella typhimurium (strain 14028s / SGSC 2262) OX=588858 GN=sbp PE=3 SV=1	36.54	329	0	323.31	1	#N/A	6910 > H437	#N/A	351	351	19	18	20	19	20	17	15	16	18	18	18	11	16	13	17	19	20	19	20	18	19	18	20	19	20	17	15	16	18	18	18	11	16	13	17	19
A0A0F6AYA8	A0A0F6AYA8	STM14_0718	tr|A0A0F6AYA8|A0A0F6AYA8_SALT1 Ribonuclease I OS=Salmonella typhimurium (strain 14028s / SGSC 2262) OX=588858 GN=rna PE=3 SV=1	29.527	268	0	323.31	1	#N/A	#N/A	#N/A	108	108	7	6	6	6	6	6	5	5	6	6	5	4	5	5	5	5	5	5	5	5	7	6	6	6	6	6	5	5	6	6	5	4	5	5	5	5
A0A0F6B4D7	A0A0F6B4D7	STM14_2939	tr|A0A0F6B4D7|A0A0F6B4D7_SALT1 Putative cytoplasmic protein OS=Salmonella typhimurium (strain 14028s / SGSC 2262) OX=588858 GN=yfcZ PE=3 SV=1	10.287	94	0	66.05	1	#N/A	#N/A	#N/A	44	44	2	2	2	2	2	2	2	2	2	2	2	2	2	2	2	3	2	3	3	3	2	2	2	2	2	2	2	2	2	2	2	2	2	2	2	3
A0A0F6B2L5	A0A0F6B2L5	STM14_2296	tr|A0A0F6B2L5|A0A0F6B2L5_SALT1 Pyruvate kinase OS=Salmonella typhimurium (strain 14028s / SGSC 2262) OX=588858 GN=pykA PE=3 SV=1	51.387	480	0	323.31	1	#N/A	#N/A	#N/A	490	490	24	25	25	25	25	25	27	28	26	27	25	23	26	22	26	21	22	24	24	20	24	25	25	25	25	25	27	28	26	27	25	23	26	22	26	21
A0A0F6B490	A0A0F6B490	STM14_2892	tr|A0A0F6B490|A0A0F6B490_SALT1 Uncharacterized Nudix hydrolase YfcD OS=Salmonella typhimurium (strain 14028s / SGSC 2262) OX=588858 GN=STM14_2892 PE=3 SV=1	20.906	184	0	323.31	1	#N/A	#N/A	#N/A	140	140	6	7	8	5	8	7	8	8	8	8	7	7	7	7	7	6	7	6	7	6	6	7	8	5	8	7	8	8	8	8	7	7	7	7	7	6
A0A0F6B412	A0A0F6B412	STM14_2813	tr|A0A0F6B412|A0A0F6B412_SALT1 Ribonucleoside-diphosphate reductase OS=Salmonella typhimurium (strain 14028s / SGSC 2262) OX=588858 GN=nrdB PE=3 SV=1	43.552	376	0	323.31	1	#N/A	#N/A	6910 > H876	364	364	21	21	23	20	20	17	20	21	19	19	19	16	18	16	19	16	15	15	14	15	21	21	23	20	20	17	20	21	19	19	19	16	18	16	19	16
A0A0F6B2R2	A0A0F6B2R2	STM14_2344	tr|A0A0F6B2R2|A0A0F6B2R2_SALT1 Universal stress protein OS=Salmonella typhimurium (strain 14028s / SGSC 2262) OX=588858 GN=yecG PE=3 SV=1	15.498	142	0	224.16	1	#N/A	#N/A	6910 > H876	84	84	5	6	4	6	5	5	3	5	4	4	4	3	3	4	4	4	4	4	3	4	5	6	4	6	5	5	3	5	4	4	4	3	3	4	4	4
A0A0F6AXI0	A0A0F6AXI0	STM14_0432	tr|A0A0F6AXI0|A0A0F6AXI0_SALT1 Citrate synthase OS=Salmonella typhimurium (strain 14028s / SGSC 2262) OX=588858 GN=prpC PE=3 SV=1	43.173	389	0	323.31	1	#N/A	#N/A	#N/A	384	384	23	21	19	22	22	18	21	17	17	18	18	20	17	20	18	18	19	20	18	18	23	21	19	22	22	18	21	17	17	18	18	20	17	20	18	18
A0A0F6AXU4	A0A0F6AXU4	STM14_0548	tr|A0A0F6AXU4|A0A0F6AXU4_SALT1 Acyl-CoA thioesterase II OS=Salmonella typhimurium (strain 14028s / SGSC 2262) OX=588858 GN=tesB PE=3 SV=1	31.99	286	0	323.31	1	#N/A	#N/A	#N/A	222	222	13	12	11	11	11	12	11	13	12	12	11	10	11	11	10	12	10	8	9	12	13	12	11	11	11	12	11	13	12	12	11	10	11	11	10	12
A0A0F6B0Q8	A0A0F6B0Q8	STM14_1606	tr|A0A0F6B0Q8|A0A0F6B0Q8_SALT1 2-deoxyglucose-6-phosphatase OS=Salmonella typhimurium (strain 14028s / SGSC 2262) OX=588858 GN=yniC PE=4 SV=1	24.293	222	0	323.31	1	#N/A	#N/A	#N/A	211	211	14	12	10	11	10	11	11	7	11	10	12	12	11	11	10	10	10	10	9	9	14	12	10	11	10	11	11	7	11	10	12	12	11	11	10	10
A0A0F6B6F7	A0A0F6B6F7	STM14_3697	tr|A0A0F6B6F7|A0A0F6B6F7_SALT1 Cell division protein ZapA OS=Salmonella typhimurium (strain 14028s / SGSC 2262) OX=588858 GN=ygfE PE=3 SV=1	12.523	109	0	312.61	1	#N/A	#N/A	#N/A	127	127	6	7	6	7	7	6	6	6	7	7	5	6	5	6	5	7	7	7	7	7	6	7	6	7	7	6	6	6	7	7	5	6	5	6	5	7
A0A0F6B160	A0A0F6B160	STM14_1768	tr|A0A0F6B160|A0A0F6B160_SALT1 Putative periplasmic protein OS=Salmonella typhimurium (strain 14028s / SGSC 2262) OX=588858 GN=ydgA PE=4 SV=1	54.311	502	0	323.31	1	#N/A	#N/A	H876 > 6910	529	529	26	28	23	28	23	26	22	23	24	22	29	25	30	27	29	29	29	30	28	28	26	28	23	28	23	26	22	23	24	22	29	25	30	27	29	29
A0A0F6AZC9	A0A0F6AZC9	STM14_1109	tr|A0A0F6AZC9|A0A0F6AZC9_SALT1 Cytidylate kinase OS=Salmonella typhimurium (strain 14028s / SGSC 2262) OX=588858 GN=cmk PE=3 SV=1	24.783	227	0	323.31	1	#N/A	#N/A	#N/A	168	168	8	9	8	9	8	6	7	7	7	7	11	7	10	7	9	10	9	9	10	10	8	9	8	9	8	6	7	7	7	7	11	7	10	7	9	10
A0A0F6B492	A0A0F6B492	STM14_2894	tr|A0A0F6B492|A0A0F6B492_SALT1 Putative glutathione S-transferase OS=Salmonella typhimurium (strain 14028s / SGSC 2262) OX=588858 GN=yfcF PE=4 SV=1	23.947	214	0	323.31	1	#N/A	#N/A	#N/A	218	218	11	11	11	11	11	11	11	11	11	11	11	12	11	12	12	10	10	10	10	10	11	11	11	11	11	11	11	11	11	11	11	12	11	12	12	10
A0A0F6AXS9	A0A0F6AXS9	STM14_0533	tr|A0A0F6AXS9|A0A0F6AXS9_SALT1 Lon protease OS=Salmonella typhimurium (strain 14028s / SGSC 2262) OX=588858 GN=lon PE=2 SV=1	87.41	784	0	323.31	1	#N/A	#N/A	#N/A	800	800	39	38	37	40	38	39	42	39	44	42	40	38	42	39	42	40	40	42	41	38	39	38	37	40	38	39	42	39	44	42	40	38	42	39	42	40
A0A0F6B9G9	A0A0F6B9G9	STM14_4814	tr|A0A0F6B9G9|A0A0F6B9G9_SALT1 Der GTPase-activating protein YihI OS=Salmonella typhimurium (strain 14028s / SGSC 2262) OX=588858 GN=yihI PE=3 SV=1	19.213	171	0	323.31	1	#N/A	#N/A	#N/A	181	181	9	9	9	9	8	9	9	7	9	9	10	8	10	8	10	10	10	10	10	8	9	9	9	9	8	9	9	7	9	9	10	8	10	8	10	10
A0A0F6B9N8	A0A0F6B9N8	STM14_4883	tr|A0A0F6B9N8|A0A0F6B9N8_SALT1 Periplasmic repressor CpxP OS=Salmonella typhimurium (strain 14028s / SGSC 2262) OX=588858 GN=cpxP PE=3 SV=1	19.046	166	0	135.76	1	#N/A	#N/A	H876 > 6910	131	131	4	6	5	6	6	5	6	6	8	8	8	7	7	6	6	7	8	7	8	7	4	6	5	6	6	5	6	6	8	8	8	7	7	6	6	7
A0A0F6B2A3	A0A0F6B2A3	STM14_2178	tr|A0A0F6B2A3|A0A0F6B2A3_SALT1 Alanine racemase OS=Salmonella typhimurium (strain 14028s / SGSC 2262) OX=588858 GN=dadX PE=3 SV=1	38.804	356	0	323.31	1	#N/A	#N/A	#N/A	252	252	13	13	14	13	14	12	13	12	13	11	13	12	14	13	13	12	12	12	12	11	13	13	14	13	14	12	13	12	13	11	13	12	14	13	13	12
A0A0F6B444	A0A0F6B444	STM14_2845	tr|A0A0F6B444|A0A0F6B444_SALT1 1,4-dihydroxy-2-naphthoyl-CoA synthase OS=Salmonella typhimurium (strain 14028s / SGSC 2262) OX=588858 GN=menB PE=3 SV=1	31.693	285	0	323.31	1	#N/A	#N/A	#N/A	202	202	10	10	10	10	10	9	11	8	10	10	12	11	11	11	12	10	9	9	9	10	10	10	10	10	10	9	11	8	10	10	12	11	11	11	12	10
A0A0F6B481	A0A0F6B481	STM14_2883	tr|A0A0F6B481|A0A0F6B481_SALT1 Phosphate acetyltransferase OS=Salmonella typhimurium (strain 14028s / SGSC 2262) OX=588858 GN=pta PE=3 SV=1	77.277	714	0	323.31	1	#N/A	#N/A	#N/A	593	593	29	28	27	29	28	27	30	30	29	29	29	32	30	31	31	31	30	30	31	32	29	28	27	29	28	27	30	30	29	29	29	32	30	31	31	31
A0A0F6B3E4;A0A0F6B987	A0A0F6B3E4	STM14_2589	tr|A0A0F6B3E4|A0A0F6B3E4_SALT1 Glucose-1-phosphate thymidylyltransferase OS=Salmonella typhimurium (strain 14028s / SGSC 2262) OX=588858 GN=rfbA PE=3 SV=1	32.453	292;74	0	323.31	2	#N/A	#N/A	#N/A	323	323	17	19	16	17	17	17	17	16	15	15	17	17	17	15	18	14	16	16	13	14	17	19	16	17	17	17	17	16	15	15	17	17	17	15	18	14
A0A0F6B501	A0A0F6B501	STM14_3161	tr|A0A0F6B501|A0A0F6B501_SALT1 Ribonuclease 3 OS=Salmonella typhimurium (strain 14028s / SGSC 2262) OX=588858 GN=rnc PE=3 SV=1	25.505	226	0	301.62	1	#N/A	#N/A	#N/A	249	249	13	13	12	13	13	11	12	13	11	12	11	12	13	12	11	13	14	12	14	14	13	13	12	13	13	11	12	13	11	12	11	12	13	12	11	13
A0A0F6AX31	A0A0F6AX31	STM14_0269	tr|A0A0F6AX31|A0A0F6AX31_SALT1 3-hydroxyacyl-[acyl-carrier-protein] dehydratase FabZ OS=Salmonella typhimurium (strain 14028s / SGSC 2262) OX=588858 GN=fabZ PE=3 SV=1	20.532	181	0	152.06	1	#N/A	#N/A	#N/A	145	145	8	8	8	7	8	6	8	8	8	8	8	6	8	6	8	8	6	6	5	7	8	8	8	7	8	6	8	8	8	8	8	6	8	6	8	8
A0A0F6B088	A0A0F6B088	STM14_1428	tr|A0A0F6B088|A0A0F6B088_SALT1 AAA_31 domain-containing protein OS=Salmonella typhimurium (strain 14028s / SGSC 2262) OX=588858 GN=STM14_1428 PE=4 SV=1	39.937	361	0	323.31	1	#N/A	#N/A	#N/A	359	359	15	19	18	19	18	16	17	18	18	17	17	15	17	17	18	20	21	19	20	20	15	19	18	19	18	16	17	18	18	17	17	15	17	17	18	20
A0A0F6B018	A0A0F6B018	STM14_1354	tr|A0A0F6B018|A0A0F6B018_SALT1 Flagellar hook-associated protein 1 OS=Salmonella typhimurium (strain 14028s / SGSC 2262) OX=588858 GN=flgK PE=3 SV=1	59.109	553	0	323.31	1	#N/A	#N/A	6910 > H876	554	554	32	32	31	33	32	31	34	31	32	33	29	33	29	33	29	17	14	14	19	16	32	32	31	33	32	31	34	31	32	33	29	33	29	33	29	17
A0A0F6B6L2	A0A0F6B6L2	STM14_3753	tr|A0A0F6B6L2|A0A0F6B6L2_SALT1 Uncharacterized protein OS=Salmonella typhimurium (strain 14028s / SGSC 2262) OX=588858 GN=yggL PE=4 SV=1	12.794	108	0	323.31	1	#N/A	#N/A	#N/A	86	86	3	4	6	3	4	5	7	7	7	6	2	4	2	4	2	5	3	3	3	6	3	4	6	3	4	5	7	7	7	6	2	4	2	4	2	5
A0A0F6B7C7	A0A0F6B7C7	STM14_4028	tr|A0A0F6B7C7|A0A0F6B7C7_SALT1 Putative N-acetylmannosamine-6-phosphate 2-epimerase OS=Salmonella typhimurium (strain 14028s / SGSC 2262) OX=588858 GN=nanE PE=3 SV=1	24.029	229	0	323.31	1	#N/A	#N/A	#N/A	243	243	13	11	14	11	11	11	12	13	12	12	12	12	12	12	10	14	13	12	12	14	13	11	14	11	11	11	12	13	12	12	12	12	12	12	10	14
A0A0F6B9F0	A0A0F6B9F0	STM14_4789	tr|A0A0F6B9F0|A0A0F6B9F0_SALT1 Fatty acid oxidation complex subunit alpha OS=Salmonella typhimurium (strain 14028s / SGSC 2262) OX=588858 GN=fadB PE=3 SV=1	84.781	771	0	323.31	1	#N/A	#N/A	#N/A	732	732	36	38	33	35	33	33	37	36	37	38	42	41	40	38	42	34	36	35	33	35	36	38	33	35	33	33	37	36	37	38	42	41	40	38	42	34
A0A0F6B8X6	A0A0F6B8X6	STM14_4600	tr|A0A0F6B8X6|A0A0F6B8X6_SALT1 Small heat shock protein IbpA OS=Salmonella typhimurium (strain 14028s / SGSC 2262) OX=588858 GN=ibpA PE=3 SV=1	15.994	139	0	172.19	1	#N/A	#N/A	#N/A	107	107	5	6	6	6	6	6	6	6	6	6	5	5	5	5	5	6	4	3	4	6	5	6	6	6	6	6	6	6	6	6	5	5	5	5	5	6
A0A0F6B1M1	A0A0F6B1M1	STM14_1936	tr|A0A0F6B1M1|A0A0F6B1M1_SALT1 D-alanyl-D-alanine dipeptidase OS=Salmonella typhimurium (strain 14028s / SGSC 2262) OX=588858 GN=pdgL PE=3 SV=1	28.996	256	0	323.31	1	#N/A	6910 > H437	#N/A	218	218	15	15	12	13	12	12	14	12	14	14	6	6	7	8	7	11	10	10	9	11	15	15	12	13	12	12	14	12	14	14	6	6	7	8	7	11
A0A0F6B816	A0A0F6B816	STM14_4276	tr|A0A0F6B816|A0A0F6B816_SALT1 Gamma-glutamyltranspeptidase periplasmic OS=Salmonella typhimurium (strain 14028s / SGSC 2262) OX=588858 GN=ggt PE=4 SV=1	61.72	580	0	323.31	1	#N/A	#N/A	#N/A	561	561	29	26	25	27	28	25	28	26	28	27	26	30	28	29	28	26	32	33	32	28	29	26	25	27	28	25	28	26	28	27	26	30	28	29	28	26
A0A0F6B6Z5	A0A0F6B6Z5	STM14_3889	tr|A0A0F6B6Z5|A0A0F6B6Z5_SALT1 G/U mismatch-specific DNA glycosylase OS=Salmonella typhimurium (strain 14028s / SGSC 2262) OX=588858 GN=mug PE=3 SV=1	18.65	168	0	169.79	1	#N/A	#N/A	#N/A	149	149	6	8	7	8	7	8	7	7	7	7	8	8	7	8	8	7	8	8	8	7	6	8	7	8	7	8	7	7	7	7	8	8	7	8	8	7
A0A0F6AWH7	A0A0F6AWH7	STM14_0061	tr|A0A0F6AWH7|A0A0F6AWH7_SALT1 Non-specific ribonucleoside hydrolase RihC OS=Salmonella typhimurium (strain 14028s / SGSC 2262) OX=588858 GN=rihC PE=3 SV=1	33.122	306	0	323.31	1	#N/A	#N/A	6910 > H876	170	170	10	10	9	10	9	7	8	9	9	9	9	8	9	8	9	8	7	7	7	8	10	10	9	10	9	7	8	9	9	9	9	8	9	8	9	8
A0A0F6AXC5	A0A0F6AXC5	STM14_0375	tr|A0A0F6AXC5|A0A0F6AXC5_SALT1 Sigma factor-binding protein Crl OS=Salmonella typhimurium (strain 14028s / SGSC 2262) OX=588858 GN=crl PE=3 SV=1	15.797	133	0	135.83	1	#N/A	#N/A	#N/A	129	129	6	8	6	8	6	6	5	7	6	6	7	6	6	6	7	6	8	6	7	6	6	8	6	8	6	6	5	7	6	6	7	6	6	6	7	6
A0A0F6B0Y6	A0A0F6B0Y6	STM14_1686	tr|A0A0F6B0Y6|A0A0F6B0Y6_SALT1 Transcriptional activator OS=Salmonella typhimurium (strain 14028s / SGSC 2262) OX=588858 GN=ssrB PE=4 SV=1	24.354	212	0	323.31	1	#N/A	#N/A	6910 > H876	144	144	10	10	9	10	9	5	8	6	8	8	7	7	7	8	8	3	6	6	6	3	10	10	9	10	9	5	8	6	8	8	7	7	7	8	8	3
A0A0F6B2N0	A0A0F6B2N0	STM14_2312	tr|A0A0F6B2N0|A0A0F6B2N0_SALT1 Aspartate--tRNA ligase OS=Salmonella typhimurium (strain 14028s / SGSC 2262) OX=588858 GN=aspS PE=3 SV=1	65.665	590	0	323.31	1	#N/A	#N/A	#N/A	678	678	29	34	33	34	32	32	39	34	37	38	37	35	36	37	36	33	28	29	30	35	29	34	33	34	32	32	39	34	37	38	37	35	36	37	36	33
A0A0F6B7F5	A0A0F6B7F5	STM14_4057	tr|A0A0F6B7F5|A0A0F6B7F5_SALT1 Putative cytoplasmic protein OS=Salmonella typhimurium (strain 14028s / SGSC 2262) OX=588858 GN=yhcO PE=4 SV=1	10.715	90	0	147.43	1	#N/A	#N/A	#N/A	96	96	5	5	5	4	6	6	6	5	6	6	4	4	4	4	4	5	4	4	4	5	5	5	5	4	6	6	6	5	6	6	4	4	4	4	4	5
A0A0F6BAF1	A0A0F6BAF1	STM14_5164	tr|A0A0F6BAF1|A0A0F6BAF1_SALT1 DNA-binding transcriptional regulator BasR OS=Salmonella typhimurium (strain 14028s / SGSC 2262) OX=588858 GN=basR PE=4 SV=1	25.053	222	0	296.15	1	#N/A	6910 > H437	#N/A	83	83	6	6	5	6	5	4	5	4	5	5	3	3	3	3	3	3	4	4	4	2	6	6	5	6	5	4	5	4	5	5	3	3	3	3	3	3
A0A0F6B2F7	A0A0F6B2F7	STM14_2233	tr|A0A0F6B2F7|A0A0F6B2F7_SALT1 RNA chaperone ProQ OS=Salmonella typhimurium (strain 14028s / SGSC 2262) OX=588858 GN=proQ PE=3 SV=1	25.438	228	0	248.99	1	#N/A	#N/A	#N/A	227	227	13	12	11	11	11	11	12	10	11	12	10	12	12	12	13	12	10	10	10	12	13	12	11	11	11	11	12	10	11	12	10	12	12	12	13	12
A0A0F6B556	A0A0F6B556	STM14_3218	tr|A0A0F6B556|A0A0F6B556_SALT1 Chromosome partitioning ATPase OS=Salmonella typhimurium (strain 14028s / SGSC 2262) OX=588858 GN=STM14_3218 PE=4 SV=1	31.631	279	0	323.31	1	#N/A	#N/A	#N/A	231	231	12	12	13	12	14	13	14	13	14	14	9	9	10	10	10	10	10	10	10	12	12	12	13	12	14	13	14	13	14	14	9	9	10	10	10	10
A0A0F6B8I3	A0A0F6B8I3	STM14_4447	tr|A0A0F6B8I3|A0A0F6B8I3_SALT1 Uncharacterized protein OS=Salmonella typhimurium (strain 14028s / SGSC 2262) OX=588858 GN=yibL PE=4 SV=1	13.792	120	0	144.29	1	#N/A	#N/A	#N/A	237	237	11	13	13	13	13	11	13	11	12	12	12	11	13	12	10	12	11	12	11	11	11	13	13	13	13	11	13	11	12	12	12	11	13	12	10	12
A0A0F6B3E0	A0A0F6B3E0	STM14_2585	tr|A0A0F6B3E0|A0A0F6B3E0_SALT1 CDP glucose 4,6-dehydratase OS=Salmonella typhimurium (strain 14028s / SGSC 2262) OX=588858 GN=rfbG PE=4 SV=1	41.021	359	0	323.31	1	#N/A	#N/A	#N/A	474	474	23	25	23	26	23	25	26	25	27	25	24	24	25	25	23	22	21	21	19	22	23	25	23	26	23	25	26	25	27	25	24	24	25	25	23	22
A0A0F6B549	A0A0F6B549	STM14_3211	tr|A0A0F6B549|A0A0F6B549_SALT1 Uncharacterized protein OS=Salmonella typhimurium (strain 14028s / SGSC 2262) OX=588858 GN=STM14_3211 PE=4 SV=1	23.761	210	0	323.31	1	#N/A	#N/A	#N/A	123	123	7	7	8	6	6	5	6	6	6	6	6	5	6	5	6	7	5	6	7	7	7	7	8	6	6	5	6	6	6	6	6	5	6	5	6	7
A0A0F6AWH4	A0A0F6AWH4	STM14_0058	tr|A0A0F6AWH4|A0A0F6AWH4_SALT1 Peptidyl-prolyl cis-trans isomerase OS=Salmonella typhimurium (strain 14028s / SGSC 2262) OX=588858 GN=slpA PE=3 SV=1	16.093	149	0	323.31	1	#N/A	#N/A	#N/A	89	89	6	6	3	6	3	6	3	4	4	3	4	3	4	4	5	5	6	5	5	4	6	6	3	6	3	6	3	4	4	3	4	3	4	4	5	5
A0A0F6B4T3	A0A0F6B4T3	STM14_3093	tr|A0A0F6B4T3|A0A0F6B4T3_SALT1 Histidine--tRNA ligase OS=Salmonella typhimurium (strain 14028s / SGSC 2262) OX=588858 GN=hisS PE=3 SV=1	46.927	424	0	323.31	1	#N/A	#N/A	#N/A	493	493	26	26	26	26	27	26	24	23	24	25	26	21	24	23	26	24	24	25	23	24	26	26	26	26	27	26	24	23	24	25	26	21	24	23	26	24
A0A0F6B1Q3	A0A0F6B1Q3	STM14_1968	tr|A0A0F6B1Q3|A0A0F6B1Q3_SALT1 S-(hydroxymethyl)glutathione dehydrogenase OS=Salmonella typhimurium (strain 14028s / SGSC 2262) OX=588858 GN=STM14_1968 PE=3 SV=1	39.255	372	0	323.31	1	#N/A	#N/A	#N/A	317	317	13	14	13	13	12	15	15	14	16	15	17	18	18	18	18	17	18	18	18	17	13	14	13	13	12	15	15	14	16	15	17	18	18	18	18	17
A0A0F6BB13	A0A0F6BB13	STM14_5383	tr|A0A0F6BB13|A0A0F6BB13_SALT1 Putative alcohol dehydrogenase OS=Salmonella typhimurium (strain 14028s / SGSC 2262) OX=588858 GN=yjgB PE=3 SV=1	36.369	339	0	323.31	1	#N/A	#N/A	#N/A	201	201	9	9	9	9	8	9	10	11	9	10	12	10	12	10	12	10	11	11	11	9	9	9	9	9	8	9	10	11	9	10	12	10	12	10	12	10
A0A0F6B2L1	A0A0F6B2L1	STM14_2292	tr|A0A0F6B2L1|A0A0F6B2L1_SALT1 Glucose-6-phosphate 1-dehydrogenase OS=Salmonella typhimurium (strain 14028s / SGSC 2262) OX=588858 GN=zwf PE=3 SV=1	55.921	491	0	323.31	1	#N/A	#N/A	#N/A	614	614	30	28	32	29	31	31	32	32	33	32	30	30	32	29	30	31	30	30	30	32	30	28	32	29	31	31	32	32	33	32	30	30	32	29	30	31
A0A0F6BAL7	A0A0F6BAL7	STM14_5231	tr|A0A0F6BAL7|A0A0F6BAL7_SALT1 Oligoribonuclease OS=Salmonella typhimurium (strain 14028s / SGSC 2262) OX=588858 GN=orn PE=3 SV=1	20.632	181	0	144.35	1	#N/A	#N/A	#N/A	189	189	10	9	11	9	10	10	9	9	10	9	9	9	9	9	9	11	9	9	9	10	10	9	11	9	10	10	9	9	10	9	9	9	9	9	9	11
A0A0F6AWC4	A0A0F6AWC4	STM14_0008	tr|A0A0F6AWC4|A0A0F6AWC4_SALT1 Molybdenum cofactor biosynthesis protein OS=Salmonella typhimurium (strain 14028s / SGSC 2262) OX=588858 GN=mogA PE=4 SV=1	21.363	196	0	323.31	1	#N/A	#N/A	#N/A	171	171	8	8	10	9	9	6	8	6	8	8	7	9	8	9	8	11	9	10	9	11	8	8	10	9	9	6	8	6	8	8	7	9	8	9	8	11
A0A0F6B1A5	A0A0F6B1A5	STM14_1814	tr|A0A0F6B1A5|A0A0F6B1A5_SALT1 Spermidine N1-acetyltransferase OS=Salmonella typhimurium (strain 14028s / SGSC 2262) OX=588858 GN=speG PE=4 SV=1	22.052	186	0	323.31	1	#N/A	#N/A	#N/A	159	159	9	9	9	9	9	8	9	8	9	9	7	9	7	9	6	7	6	7	7	6	9	9	9	9	9	8	9	8	9	9	7	9	7	9	6	7
A0A0F6B156	A0A0F6B156	STM14_1762	tr|A0A0F6B156|A0A0F6B156_SALT1 Putative oxidoreductase OS=Salmonella typhimurium (strain 14028s / SGSC 2262) OX=588858 GN=ydgJ PE=4 SV=1	38.406	346	0	310.77	1	#N/A	#N/A	#N/A	357	357	17	19	19	18	18	16	19	18	19	19	17	19	19	17	17	18	17	16	17	18	17	19	19	18	18	16	19	18	19	19	17	19	19	17	17	18
A0A0F6B465	A0A0F6B465	STM14_2867	tr|A0A0F6B465|A0A0F6B465_SALT1 NADH-quinone oxidoreductase subunit C/D OS=Salmonella typhimurium (strain 14028s / SGSC 2262) OX=588858 GN=nuoC PE=3 SV=1	68.86	600	0	323.31	1	#N/A	#N/A	#N/A	665	665	28	29	29	29	29	34	34	37	36	36	36	36	33	36	33	35	33	34	34	34	28	29	29	29	29	34	34	37	36	36	36	36	33	36	33	35
A0A0F6B3E6	A0A0F6B3E6	STM14_2591	tr|A0A0F6B3E6|A0A0F6B3E6_SALT1 dTDP-glucose 4,6-dehydratase OS=Salmonella typhimurium (strain 14028s / SGSC 2262) OX=588858 GN=rfbB PE=3 SV=1	40.718	361	0	323.31	1	#N/A	#N/A	#N/A	424	384	22	22	24	20	25	21	25	22	25	26	19	19	18	19	18	19	20	20	21	19	20	20	22	18	23	19	23	20	23	24	17	17	16	17	16	17
A0A0F6AYS6	A0A0F6AYS6	STM14_0901	tr|A0A0F6AYS6|A0A0F6AYS6_SALT1 UDP-glucose 4-epimerase OS=Salmonella typhimurium (strain 14028s / SGSC 2262) OX=588858 GN=galE PE=3 SV=1	37.133	338	0	323.31	1	#N/A	#N/A	#N/A	321	321	17	18	17	17	17	15	15	15	16	16	16	15	17	17	17	16	15	16	14	15	17	18	17	17	17	15	15	15	16	16	16	15	17	17	17	16
A0A0F6B956	A0A0F6B956	STM14_4682	tr|A0A0F6B956|A0A0F6B956_SALT1 Ribokinase OS=Salmonella typhimurium (strain 14028s / SGSC 2262) OX=588858 GN=rbsK PE=3 SV=1	32.211	309	0	323.31	1	#N/A	#N/A	#N/A	259	259	14	15	13	14	14	14	12	14	12	13	10	14	10	13	11	15	13	12	11	15	14	15	13	14	14	14	12	14	12	13	10	14	10	13	11	15
A0A0F6AYR0	A0A0F6AYR0	STM14_0884	tr|A0A0F6AYR0|A0A0F6AYR0_SALT1 Phospho-2-dehydro-3-deoxyheptonate aldolase OS=Salmonella typhimurium (strain 14028s / SGSC 2262) OX=588858 GN=aroG PE=3 SV=1	43.16	393	0	323.31	1	#N/A	#N/A	#N/A	275	235	16	16	14	16	12	13	12	13	14	14	15	14	14	12	14	13	14	13	13	13	14	14	12	14	10	11	10	11	12	12	13	12	12	10	12	11
A0A0F6B3L0	A0A0F6B3L0	STM14_2657	tr|A0A0F6B3L0|A0A0F6B3L0_SALT1 Iron-sulfur cluster carrier protein OS=Salmonella typhimurium (strain 14028s / SGSC 2262) OX=588858 GN=mrp PE=3 SV=1	39.93	369	0	303.31	1	#N/A	#N/A	#N/A	247	247	13	12	14	12	12	12	15	12	14	15	11	14	12	12	11	11	11	11	11	12	13	12	14	12	12	12	15	12	14	15	11	14	12	12	11	11
A0A0F6B4N6	A0A0F6B4N6	STM14_3045	tr|A0A0F6B4N6|A0A0F6B4N6_SALT1 Uncharacterized protein OS=Salmonella typhimurium (strain 14028s / SGSC 2262) OX=588858 GN=yffB PE=3 SV=1	13.547	118	0	272.54	1	#N/A	#N/A	#N/A	119	119	6	6	8	5	7	5	6	5	8	8	5	6	4	6	5	6	5	7	5	6	6	6	8	5	7	5	6	5	8	8	5	6	4	6	5	6
A0A0F6B793	A0A0F6B793	STM14_3994	tr|A0A0F6B793|A0A0F6B793_SALT1 UDP-N-acetylglucosamine 1-carboxyvinyltransferase OS=Salmonella typhimurium (strain 14028s / SGSC 2262) OX=588858 GN=murA PE=3 SV=1	44.74	419	0	323.31	1	#N/A	#N/A	#N/A	307	307	16	16	17	16	15	16	16	15	15	15	14	16	15	15	15	17	14	14	15	15	16	16	17	16	15	16	16	15	15	15	14	16	15	15	15	17
A0A0F6AX32	A0A0F6AX32	STM14_0270	tr|A0A0F6AX32|A0A0F6AX32_SALT1 Acyl-[acyl-carrier-protein]--UDP-N-acetylglucosamine O-acyltransferase OS=Salmonella typhimurium (strain 14028s / SGSC 2262) OX=588858 GN=lpxA PE=3 SV=1	28.089	262	0	235.01	1	#N/A	#N/A	#N/A	212	212	12	12	10	12	11	9	10	11	10	11	12	9	11	9	12	11	10	9	10	11	12	12	10	12	11	9	10	11	10	11	12	9	11	9	12	11
A0A0F6B5V8	A0A0F6B5V8	STM14_3490	tr|A0A0F6B5V8|A0A0F6B5V8_SALT1 Surface presentation of antigens protein SpaO OS=Salmonella typhimurium (strain 14028s / SGSC 2262) OX=588858 GN=spaO PE=3 SV=1	33.793	303	0	227.01	1	#N/A	#N/A	6910 > H876	200	200	11	11	10	10	10	11	11	10	11	11	10	10	9	9	9	9	10	9	9	10	11	11	10	10	10	11	11	10	11	11	10	10	9	9	9	9
A0A0F6BAI0	A0A0F6BAI0	STM14_5193	tr|A0A0F6BAI0|A0A0F6BAI0_SALT1 Acid phosphatase OS=Salmonella typhimurium (strain 14028s / SGSC 2262) OX=588858 GN=phoN PE=3 SV=1	28.382	250	0	323.31	1	#N/A	Exclusive_6910	Exclusive_6910	115	115	12	10	11	10	11	9	12	10	13	12	0	2	0	1	0	1	0	0	0	1	12	10	11	10	11	9	12	10	13	12	0	2	0	1	0	1
A0A0F6B4Q5	A0A0F6B4Q5	STM14_3064	tr|A0A0F6B4Q5|A0A0F6B4Q5_SALT1 Phosphoribosylformylglycinamidine cyclo-ligase OS=Salmonella typhimurium (strain 14028s / SGSC 2262) OX=588858 GN=purM PE=3 SV=1	37.369	350	0	323.31	1	#N/A	#N/A	H876 > 6910	147	147	6	6	8	6	7	7	6	6	8	7	7	9	6	7	7	9	9	9	8	9	6	6	8	6	7	7	6	6	8	7	7	9	6	7	7	9
A0A0F6B7U8	A0A0F6B7U8	STM14_4206	tr|A0A0F6B7U8|A0A0F6B7U8_SALT1 ADP-ribose diphosphatase NudE OS=Salmonella typhimurium (strain 14028s / SGSC 2262) OX=588858 GN=nudE PE=4 SV=1	21.241	187	0	323.31	1	#N/A	#N/A	#N/A	188	188	9	10	10	10	11	7	10	9	10	10	9	9	9	9	8	10	10	10	9	9	9	10	10	10	11	7	10	9	10	10	9	9	9	9	8	10
A0A0F6B1R6	A0A0F6B1R6	STM14_1982	tr|A0A0F6B1R6|A0A0F6B1R6_SALT1 Putative SAM-dependent methyltransferase OS=Salmonella typhimurium (strain 14028s / SGSC 2262) OX=588858 GN=STM14_1982 PE=4 SV=1	24.369	220	0	323.31	1	#N/A	#N/A	#N/A	163	163	9	7	10	8	10	7	9	8	9	8	6	7	7	7	7	10	7	8	9	10	9	7	10	8	10	7	9	8	9	8	6	7	7	7	7	10
A0A0F6AZ83	A0A0F6AZ83	STM14_1062	tr|A0A0F6AZ83|A0A0F6AZ83_SALT1 Cold shock-like protein CspD OS=Salmonella typhimurium (strain 14028s / SGSC 2262) OX=588858 GN=cspD PE=4 SV=1	7.8848	73	0	48.002	1	#N/A	#N/A	#N/A	46	46	2	2	2	2	2	2	2	2	2	2	3	3	3	3	3	3	2	2	2	2	2	2	2	2	2	2	2	2	2	2	3	3	3	3	3	3
A0A0F6AWM2	A0A0F6AWM2	STM14_0106	tr|A0A0F6AWM2|A0A0F6AWM2_SALT1 Dihydrofolate reductase OS=Salmonella typhimurium (strain 14028s / SGSC 2262) OX=588858 GN=folA PE=3 SV=1	17.97	159	0	295.82	1	#N/A	#N/A	#N/A	168	168	8	10	9	10	9	7	10	10	8	8	8	7	8	6	7	8	10	10	10	5	8	10	9	10	9	7	10	10	8	8	8	7	8	6	7	8
A0A0F6B9H5	A0A0F6B9H5	STM14_4820	tr|A0A0F6B9H5|A0A0F6B9H5_SALT1 Glutamine synthetase OS=Salmonella typhimurium (strain 14028s / SGSC 2262) OX=588858 GN=glnA PE=3 SV=1	51.785	469	0	323.31	1	#N/A	#N/A	#N/A	418	418	19	20	20	17	19	18	23	20	23	23	23	20	24	20	22	23	22	19	22	21	19	20	20	17	19	18	23	20	23	23	23	20	24	20	22	23
A0A0F6B0W9	A0A0F6B0W9	STM14_1669	tr|A0A0F6B0W9|A0A0F6B0W9_SALT1 LysM domain-containing protein OS=Salmonella typhimurium (strain 14028s / SGSC 2262) OX=588858 GN=ynhG PE=3 SV=1	36.129	333	0	323.31	1	#N/A	#N/A	H876 > 6910	312	301	13	13	14	15	15	12	14	14	14	14	16	16	19	17	17	17	19	19	16	18	13	12	14	14	14	12	14	13	14	14	15	15	18	17	16	17
A0A0F6AWV9	A0A0F6AWV9	STM14_0195	tr|A0A0F6AWV9|A0A0F6AWV9_SALT1 4-hydroxythreonine-4-phosphate dehydrogenase 2 OS=Salmonella typhimurium (strain 14028s / SGSC 2262) OX=588858 GN=pdxA_2 PE=4 SV=1	35.064	327	0	323.31	1	#N/A	#N/A	6910 > H876	330	330	20	22	19	20	20	15	17	15	16	17	17	17	18	17	16	12	12	13	14	13	20	22	19	20	20	15	17	15	16	17	17	17	18	17	16	12
A0A0F6AWY0	A0A0F6AWY0	STM14_0216	tr|A0A0F6AWY0|A0A0F6AWY0_SALT1 3-methyl-2-oxobutanoate hydroxymethyltransferase OS=Salmonella typhimurium (strain 14028s / SGSC 2262) OX=588858 GN=panB PE=3 SV=1	28.105	263	0	247.69	1	#N/A	#N/A	6910 > H876	152	152	9	10	8	10	8	8	9	8	9	9	7	7	7	6	6	5	7	7	6	6	9	10	8	10	8	8	9	8	9	9	7	7	7	6	6	5
A0A0F6B2B6	A0A0F6B2B6	STM14_2191	tr|A0A0F6B2B6|A0A0F6B2B6_SALT1 FAA_hydrolase domain-containing protein OS=Salmonella typhimurium (strain 14028s / SGSC 2262) OX=588858 GN=ycgM PE=4 SV=1	23.592	219	0	291.4	1	#N/A	#N/A	#N/A	175	175	8	8	9	9	9	7	10	9	10	10	9	8	9	8	9	8	9	9	9	8	8	8	9	9	9	7	10	9	10	10	9	8	9	8	9	8
A0A0F6B9D7	A0A0F6B9D7	STM14_4776	tr|A0A0F6B9D7|A0A0F6B9D7_SALT1 Ubiquinone/menaquinone biosynthesis C-methyltransferase UbiE OS=Salmonella typhimurium (strain 14028s / SGSC 2262) OX=588858 GN=ubiE PE=3 SV=1	28.136	251	0	323.31	1	#N/A	#N/A	#N/A	256	256	13	12	11	13	11	11	12	12	14	13	16	12	16	12	13	13	13	13	14	12	13	12	11	13	11	11	12	12	14	13	16	12	16	12	13	13
A0A0F6AYV4	A0A0F6AYV4	STM14_931	tr|A0A0F6AYV4|A0A0F6AYV4_SALT1 Molybdenum cofactor biosynthesis protein B OS=Salmonella typhimurium (strain 14028s / SGSC 2262) OX=588858 GN=moaB PE=3 SV=1	18.54	170	0	180.58	1	#N/A	#N/A	#N/A	164	164	9	9	8	9	8	8	9	8	8	8	9	8	9	8	9	7	8	7	8	7	9	9	8	9	8	8	9	8	8	8	9	8	9	8	9	7
A0A0F6B930	A0A0F6B930	STM14_4656	tr|A0A0F6B930|A0A0F6B930_SALT1 Glutamine--fructose-6-phosphate aminotransferase [isomerizing] OS=Salmonella typhimurium (strain 14028s / SGSC 2262) OX=588858 GN=glmS PE=3 SV=1	66.877	609	0	323.31	1	#N/A	#N/A	#N/A	556	556	27	28	26	27	26	31	31	30	31	32	30	25	28	26	28	24	28	27	26	25	27	28	26	27	26	31	31	30	31	32	30	25	28	26	28	24
A0A0F6B1R8	A0A0F6B1R8	STM14_1984	tr|A0A0F6B1R8|A0A0F6B1R8_SALT1 Putative inner membrane protein OS=Salmonella typhimurium (strain 14028s / SGSC 2262) OX=588858 GN=ydcF PE=4 SV=1	29.486	266	0	323.31	1	#N/A	#N/A	#N/A	213	213	9	11	9	11	9	10	10	10	11	11	11	12	12	11	11	11	11	11	11	11	9	11	9	11	9	10	10	10	11	11	11	12	12	11	11	11
A0A0F6AX08	A0A0F6AX08	STM14_0244	tr|A0A0F6AX08|A0A0F6AX08_SALT1 Iron-sulfur cluster insertion protein ErpA OS=Salmonella typhimurium (strain 14028s / SGSC 2262) OX=588858 GN=yadR PE=3 SV=1	12.099	114	0	51.326	1	#N/A	#N/A	#N/A	68	68	4	4	3	4	3	3	3	3	3	3	4	3	4	2	4	3	4	4	4	3	4	4	3	4	3	3	3	3	3	3	4	3	4	2	4	3
A0A0F6AZY9	A0A0F6AZY9	STM14_1325	tr|A0A0F6AZY9|A0A0F6AZY9_SALT1 Protein YceI OS=Salmonella typhimurium (strain 14028s / SGSC 2262) OX=588858 GN=yceI PE=3 SV=1	21.022	191	0	323.31	1	#N/A	#N/A	#N/A	283	283	12	12	13	13	13	15	15	12	13	14	16	15	16	15	15	14	17	14	16	13	12	12	13	13	13	15	15	12	13	14	16	15	16	15	15	14
A0A0F6AZ49	A0A0F6AZ49	STM14_1028	tr|A0A0F6AZ49|A0A0F6AZ49_SALT1 Putrescine-binding periplasmic protein OS=Salmonella typhimurium (strain 14028s / SGSC 2262) OX=588858 GN=potF PE=3 SV=1	40.885	370	0	323.31	1	#N/A	#N/A	#N/A	238	238	12	12	13	12	13	11	13	12	13	13	12	11	12	11	11	12	11	11	11	12	12	12	13	12	13	11	13	12	13	13	12	11	12	11	11	12
A0A0F6B137	A0A0F6B137	STM14_1743	tr|A0A0F6B137|A0A0F6B137_SALT1 Putative outer membrane lipoprotein OS=Salmonella typhimurium (strain 14028s / SGSC 2262) OX=588858 GN=slyB PE=4 SV=1	15.547	155	0	308.23	1	#N/A	#N/A	#N/A	110	110	6	4	6	4	6	5	5	5	5	5	4	5	5	6	6	7	6	7	6	7	6	4	6	4	6	5	5	5	5	5	4	5	5	6	6	7
A0A0F6B1Z9	A0A0F6B1Z9	STM14_2069	tr|A0A0F6B1Z9|A0A0F6B1Z9_SALT1 GTP cyclohydrolase-2 OS=Salmonella typhimurium (strain 14028s / SGSC 2262) OX=588858 GN=ribA PE=3 SV=1	21.635	196	0	323.31	1	#N/A	#N/A	#N/A	222	222	13	13	11	13	10	11	11	9	11	12	13	12	13	10	12	10	10	9	10	9	13	13	11	13	10	11	11	9	11	12	13	12	13	10	12	10
A0A0F6B462	A0A0F6B462	STM14_2864	tr|A0A0F6B462|A0A0F6B462_SALT1 NADH-quinone oxidoreductase OS=Salmonella typhimurium (strain 14028s / SGSC 2262) OX=588858 GN=nuoG PE=3 SV=1	100.03	908	0	323.31	1	#N/A	#N/A	#N/A	655	655	25	27	33	29	30	32	38	36	39	36	35	35	33	35	33	32	30	32	33	32	25	27	33	29	30	32	38	36	39	36	35	35	33	35	33	32
A0A0F6B4C7	A0A0F6B4C7	STM14_2929	tr|A0A0F6B4C7|A0A0F6B4C7_SALT1 Putative cytoplasmic protein OS=Salmonella typhimurium (strain 14028s / SGSC 2262) OX=588858 GN=yfcL PE=4 SV=1	9.979	91	0	140.41	1	#N/A	#N/A	#N/A	57	57	3	3	3	3	3	3	2	3	2	3	2	3	2	4	2	3	4	3	3	3	3	3	3	3	3	3	2	3	2	3	2	3	2	4	2	3
A0A0F6AYH5	A0A0F6AYH5	STM14_0793	tr|A0A0F6AYH5|A0A0F6AYH5_SALT1 UMP phosphatase OS=Salmonella typhimurium (strain 14028s / SGSC 2262) OX=588858 GN=nagD PE=4 SV=1	27.119	250	0	323.31	1	#N/A	#N/A	#N/A	197	197	10	10	10	11	11	9	9	10	10	10	8	10	8	10	8	11	11	11	10	10	10	10	10	11	11	9	9	10	10	10	8	10	8	10	8	11
A0A0F6AX48	A0A0F6AX48	STM14_0287	tr|A0A0F6AX48|A0A0F6AX48_SALT1 Lipoprotein OS=Salmonella typhimurium (strain 14028s / SGSC 2262) OX=588858 GN=metQ PE=3 SV=1	29.435	271	0	323.31	1	#N/A	H437 > 6910	H876 > 6910	287	287	12	13	10	13	13	14	14	16	15	16	14	16	14	15	14	17	15	14	15	17	12	13	10	13	13	14	14	16	15	16	14	16	14	15	14	17
A0A0F6B8E3	A0A0F6B8E3	STM14_4407	tr|A0A0F6B8E3|A0A0F6B8E3_SALT1 Glycine--tRNA ligase alpha subunit OS=Salmonella typhimurium (strain 14028s / SGSC 2262) OX=588858 GN=glyQ PE=3 SV=1	34.746	303	0	323.31	1	#N/A	#N/A	#N/A	218	218	11	11	10	11	10	10	10	10	9	10	13	11	13	10	13	10	12	12	12	10	11	11	10	11	10	10	10	10	9	10	13	11	13	10	13	10
A0A0F6B5J1	A0A0F6B5J1	STM14_3366	tr|A0A0F6B5J1|A0A0F6B5J1_SALT1 L-2-hydroxyglutarate dehydrogenase OS=Salmonella typhimurium (strain 14028s / SGSC 2262) OX=588858 GN=ygaF PE=3 SV=1	45.944	422	0	123.71	1	#N/A	#N/A	#N/A	237	237	11	11	10	11	10	8	12	12	12	11	11	12	11	13	12	15	13	14	13	15	11	11	10	11	10	8	12	12	12	11	11	12	11	13	12	15
A0A0F6B0N5	A0A0F6B0N5	STM14_1583	tr|A0A0F6B0N5|A0A0F6B0N5_SALT1 Arginine N-succinyltransferase OS=Salmonella typhimurium (strain 14028s / SGSC 2262) OX=588858 GN=astA PE=3 SV=1	38.277	344	0	323.31	1	#N/A	#N/A	#N/A	237	237	11	12	10	12	8	11	12	13	12	13	11	11	11	10	13	13	14	14	14	12	11	12	10	12	8	11	12	13	12	13	11	11	11	10	13	13
A0A0F6B0N2	A0A0F6B0N2	STM14_1580	tr|A0A0F6B0N2|A0A0F6B0N2_SALT1 Exodeoxyribonuclease III OS=Salmonella typhimurium (strain 14028s / SGSC 2262) OX=588858 GN=xthA PE=3 SV=1	30.785	268	0	317.98	1	#N/A	#N/A	H876 > 6910	360	360	18	17	20	18	19	16	17	18	17	18	15	19	16	19	15	18	20	20	21	19	18	17	20	18	19	16	17	18	17	18	15	19	16	19	15	18
A0A0F6B4B6	A0A0F6B4B6	STM14_2918	tr|A0A0F6B4B6|A0A0F6B4B6_SALT1 Erythronate-4-phosphate dehydrogenase OS=Salmonella typhimurium (strain 14028s / SGSC 2262) OX=588858 GN=pdxB PE=3 SV=1	45.469	416	0	323.31	1	#N/A	#N/A	6910 > H876	342	342	18	21	18	21	18	18	17	17	17	17	19	16	18	17	17	16	14	14	14	15	18	21	18	21	18	18	17	17	17	17	19	16	18	17	17	16
A0A0F6B7V3	A0A0F6B7V3	STM14_4211	tr|A0A0F6B7V3|A0A0F6B7V3_SALT1 33 kDa chaperonin OS=Salmonella typhimurium (strain 14028s / SGSC 2262) OX=588858 GN=hslO PE=3 SV=1	32.369	292	0	323.31	1	#N/A	#N/A	#N/A	181	181	9	8	10	8	10	8	9	9	9	9	10	10	10	11	11	8	8	8	8	8	9	8	10	8	10	8	9	9	9	9	10	10	10	11	11	8
A0A0F6B7D1	A0A0F6B7D1	STM14_4032	tr|A0A0F6B7D1|A0A0F6B7D1_SALT1 ClpXP protease specificity-enhancing factor OS=Salmonella typhimurium (strain 14028s / SGSC 2262) OX=588858 GN=sspB PE=4 SV=1	18.221	166	0	101	1	#N/A	#N/A	#N/A	96	96	4	4	4	4	5	5	5	5	7	6	6	5	5	6	4	5	4	4	3	5	4	4	4	4	5	5	5	5	7	6	6	5	5	6	4	5
A0A0F6B871	A0A0F6B871	STM14_4331	tr|A0A0F6B871|A0A0F6B871_SALT1 Putative phosphosugar isomerase OS=Salmonella typhimurium (strain 14028s / SGSC 2262) OX=588858 GN=STM14_4331 PE=4 SV=1	36.275	325	0	323.31	1	#N/A	#N/A	#N/A	178	178	8	10	10	9	11	8	9	10	10	9	10	8	9	11	9	7	8	7	9	6	8	10	10	9	11	8	9	10	10	9	10	8	9	11	9	7
A0A0F6B4F3	A0A0F6B4F3	STM14_2956	tr|A0A0F6B4F3|A0A0F6B4F3_SALT1 Glucokinase OS=Salmonella typhimurium (strain 14028s / SGSC 2262) OX=588858 GN=glk PE=3 SV=1	34.594	321	0	323.31	1	#N/A	#N/A	#N/A	227	227	10	11	12	11	13	11	13	12	11	12	12	12	11	12	13	11	10	9	10	11	10	11	12	11	13	11	13	12	11	12	12	12	11	12	13	11
A0A0F6AZS3	A0A0F6AZS3	STM14_1255	tr|A0A0F6AZS3|A0A0F6AZS3_SALT1 4-hydroxyphenylacetate catabolism OS=Salmonella typhimurium (strain 14028s / SGSC 2262) OX=588858 GN=hpaH PE=4 SV=1	29.542	267	0	323.31	1	#N/A	#N/A	#N/A	140	140	8	8	8	7	7	5	8	8	8	8	7	7	7	7	7	6	6	6	6	6	8	8	8	7	7	5	8	8	8	8	7	7	7	7	7	6
A0A0F6B640	A0A0F6B640	STM14_3574	tr|A0A0F6B640|A0A0F6B640_SALT1 Putative cytoplasmic protein OS=Salmonella typhimurium (strain 14028s / SGSC 2262) OX=588858 GN=yqcC PE=4 SV=1	12.872	109	0	143.21	1	#N/A	#N/A	#N/A	52	52	3	3	3	3	3	2	3	3	3	2	3	3	2	2	2	3	3	2	2	2	3	3	3	3	3	2	3	3	3	2	3	3	2	2	2	3
A0A0F6B7Q1	A0A0F6B7Q1	STM14_4158	tr|A0A0F6B7Q1|A0A0F6B7Q1_SALT1 Protein SlyX OS=Salmonella typhimurium (strain 14028s / SGSC 2262) OX=588858 GN=slyX PE=3 SV=1	8.2603	72	0	138.87	1	#N/A	#N/A	#N/A	45	45	3	2	3	2	3	2	2	2	2	2	2	2	2	2	2	2	2	3	2	3	3	2	3	2	3	2	2	2	2	2	2	2	2	2	2	2
A0A0F6B6Y2	A0A0F6B6Y2	STM14_3876	tr|A0A0F6B6Y2|A0A0F6B6Y2_SALT1 Bifunctional protein HldE OS=Salmonella typhimurium (strain 14028s / SGSC 2262) OX=588858 GN=rfaE PE=3 SV=1	51.124	477	0	323.31	1	#N/A	#N/A	#N/A	357	357	16	18	18	19	18	16	17	19	19	19	19	18	19	18	19	17	17	17	17	17	16	18	18	19	18	16	17	19	19	19	19	18	19	18	19	17
A0A0F6B0S7	A0A0F6B0S7	STM14_1625	tr|A0A0F6B0S7|A0A0F6B0S7_SALT1 Phenylalanine--tRNA ligase beta subunit OS=Salmonella typhimurium (strain 14028s / SGSC 2262) OX=588858 GN=pheT PE=3 SV=1	87.252	795	0	323.31	1	#N/A	#N/A	#N/A	734	734	34	35	36	37	34	34	37	36	39	36	37	34	34	34	36	39	40	42	40	40	34	35	36	37	34	34	37	36	39	36	37	34	34	34	36	39
A0A0F6B141	A0A0F6B141	STM14_1747	tr|A0A0F6B141|A0A0F6B141_SALT1 Tyrosine--tRNA ligase OS=Salmonella typhimurium (strain 14028s / SGSC 2262) OX=588858 GN=tyrS PE=3 SV=1	47.281	424	0	323.31	1	#N/A	#N/A	#N/A	393	393	17	19	19	20	18	19	22	18	20	22	22	17	22	20	19	18	21	20	21	19	17	19	19	20	18	19	22	18	20	22	22	17	22	20	19	18
A0A0F6B6Z4	A0A0F6B6Z4	STM14_3888	tr|A0A0F6B6Z4|A0A0F6B6Z4_SALT1 RNA polymerase sigma factor RpoD OS=Salmonella typhimurium (strain 14028s / SGSC 2262) OX=588858 GN=rpoD PE=3 SV=1	75.814	660	0	323.31	1	#N/A	#N/A	#N/A	477	471	27	24	24	24	25	22	24	21	25	24	26	22	25	23	26	22	24	25	23	21	27	24	23	24	25	22	24	21	25	24	25	21	24	22	25	22
A0A0F6B098	A0A0F6B098	STM14_1438	tr|A0A0F6B098|A0A0F6B098_SALT1 Uncharacterized protein OS=Salmonella typhimurium (strain 14028s / SGSC 2262) OX=588858 GN=STM14_1438 PE=4 SV=1	7.6095	63	0	89.265	1	#N/A	#N/A	#N/A	137	137	6	6	5	7	5	7	6	6	5	5	9	6	7	8	6	8	9	8	10	8	6	6	5	7	5	7	6	6	5	5	9	6	7	8	6	8
A0A0F6B1Z4	A0A0F6B1Z4	STM14_2064	tr|A0A0F6B1Z4|A0A0F6B1Z4_SALT1 Orotidine 5-phosphate decarboxylase OS=Salmonella typhimurium (strain 14028s / SGSC 2262) OX=588858 GN=pyrF PE=3 SV=1	26.328	245	0	323.31	1	#N/A	#N/A	6910 > H876	247	247	16	16	15	16	14	11	12	12	13	13	13	11	12	12	12	11	10	11	9	8	16	16	15	16	14	11	12	12	13	13	13	11	12	12	12	11
A0A0F6AX39	A0A0F6AX39	STM14_0277	tr|A0A0F6AX39|A0A0F6AX39_SALT1 VOC domain-containing protein OS=Salmonella typhimurium (strain 14028s / SGSC 2262) OX=588858 GN=yaeR PE=4 SV=1	14.809	129	0	241.75	1	#N/A	#N/A	#N/A	90	90	4	5	4	5	4	6	5	6	5	4	4	4	4	3	4	4	5	5	5	4	4	5	4	5	4	6	5	6	5	4	4	4	4	3	4	4
A0A0F6B6U2	A0A0F6B6U2	STM14_3836	tr|A0A0F6B6U2|A0A0F6B6U2_SALT1 Putative diadenosine tetraphosphatehydrolase OS=Salmonella typhimurium (strain 14028s / SGSC 2262) OX=588858 GN=STM14_3836 PE=4 SV=1	17.172	151	0	90.459	1	#N/A	#N/A	#N/A	155	155	8	8	8	8	7	7	8	9	8	8	8	8	8	7	7	9	7	6	7	9	8	8	8	8	7	7	8	9	8	8	8	8	8	7	7	9
A0A0F6AZZ3	A0A0F6AZZ3	STM14_1329	tr|A0A0F6AZZ3|A0A0F6AZZ3_SALT1 N-methyl-L-tryptophan oxidase OS=Salmonella typhimurium (strain 14028s / SGSC 2262) OX=588858 GN=solA PE=3 SV=1	40.663	372	0	323.31	1	#N/A	#N/A	#N/A	257	257	14	13	13	13	13	13	13	12	12	13	13	14	14	12	13	12	14	13	12	11	14	13	13	13	13	13	13	12	12	13	13	14	14	12	13	12
A0A0F6B056	A0A0F6B056	STM14_1393	tr|A0A0F6B056|A0A0F6B056_SALT1 Lipoprotein-releasing system ATP-binding protein LolD OS=Salmonella typhimurium (strain 14028s / SGSC 2262) OX=588858 GN=lolD PE=3 SV=1	25.479	233	0	323.31	1	#N/A	#N/A	#N/A	176	176	9	9	8	9	8	9	8	9	9	9	9	9	10	9	9	8	9	9	9	8	9	9	8	9	8	9	8	9	9	9	9	9	10	9	9	8
A0A0F6AXW3	A0A0F6AXW3	STM14_0568	tr|A0A0F6AXW3|A0A0F6AXW3_SALT1 Adenine phosphoribosyltransferase OS=Salmonella typhimurium (strain 14028s / SGSC 2262) OX=588858 GN=apt PE=3 SV=1	19.985	183	0	268.16	1	#N/A	#N/A	#N/A	122	122	7	6	6	7	6	6	5	7	5	6	7	6	7	6	7	5	6	6	6	5	7	6	6	7	6	6	5	7	5	6	7	6	7	6	7	5
A0A0F6B8R7	A0A0F6B8R7	STM14_4534	tr|A0A0F6B8R7|A0A0F6B8R7_SALT1 Putative inner membrane protein OS=Salmonella typhimurium (strain 14028s / SGSC 2262) OX=588858 GN=cigR PE=4 SV=1	16.402	159	0	193.3	1	#N/A	#N/A	#N/A	83	83	3	4	4	4	5	5	5	5	4	5	3	4	3	4	3	5	4	4	4	5	3	4	4	4	5	5	5	5	4	5	3	4	3	4	3	5
A0A0F6AW65	A0A0F6AW65	STM14_5576	tr|A0A0F6AW65|A0A0F6AW65_SALT1 Plasmid partition protein B OS=Salmonella typhimurium (strain 14028s / SGSC 2262) OX=588858 GN=parB PE=3 SV=1	36.88	325	0	323.31	1	#N/A	#N/A	#N/A	337	337	16	17	17	17	17	15	17	15	17	18	19	17	19	17	20	14	17	17	17	14	16	17	17	17	17	15	17	15	17	18	19	17	19	17	20	14
A0A0F6B059	A0A0F6B059	STM14_1396	tr|A0A0F6B059|A0A0F6B059_SALT1 NAD-dependent protein deacylase OS=Salmonella typhimurium (strain 14028s / SGSC 2262) OX=588858 GN=cobB PE=3 SV=1	31.137	273	0	323.31	1	#N/A	#N/A	#N/A	194	194	11	9	10	9	10	10	11	11	11	11	8	10	8	9	9	10	9	10	8	10	11	9	10	9	10	10	11	11	11	11	8	10	8	9	9	10
A0A0F6BAI6	A0A0F6BAI6	STM14_5200	tr|A0A0F6BAI6|A0A0F6BAI6_SALT1 Divalent-cation tolerance protein CutA OS=Salmonella typhimurium (strain 14028s / SGSC 2262) OX=588858 GN=cutA PE=3 SV=1	12.68	115	0	318.49	1	#N/A	#N/A	#N/A	59	59	3	3	4	3	4	3	3	3	3	3	2	3	3	3	3	2	3	3	3	2	3	3	4	3	4	3	3	3	3	3	2	3	3	3	3	2
A0A0F6AX18	A0A0F6AX18	STM14_0255	tr|A0A0F6AX18|A0A0F6AX18_SALT1 Methionine aminopeptidase OS=Salmonella typhimurium (strain 14028s / SGSC 2262) OX=588858 GN=map PE=3 SV=1	29.291	264	0	240.21	1	#N/A	#N/A	#N/A	179	179	7	9	8	8	10	8	9	8	10	10	9	8	10	8	10	8	10	10	10	9	7	9	8	8	10	8	9	8	10	10	9	8	10	8	10	8
A0A0F6AZ71	A0A0F6AZ71	STM14_1050	tr|A0A0F6AZ71|A0A0F6AZ71_SALT1 Pyruvate dehydrogenase OS=Salmonella typhimurium (strain 14028s / SGSC 2262) OX=588858 GN=poxB PE=3 SV=1	61.683	572	0	323.31	1	#N/A	#N/A	#N/A	426	426	20	22	17	22	19	18	20	23	21	23	23	22	23	20	23	23	21	21	22	23	20	22	17	22	19	18	20	23	21	23	23	22	23	20	23	23
A0A0F6B7Y4	A0A0F6B7Y4	STM14_4242	tr|A0A0F6B7Y4|A0A0F6B7Y4_SALT1 DNA-binding transcriptional repressor GlpR OS=Salmonella typhimurium (strain 14028s / SGSC 2262) OX=588858 GN=glpR PE=4 SV=1	27.927	252	0	323.31	1	#N/A	#N/A	#N/A	229	229	12	11	14	13	13	10	11	14	12	12	11	11	13	10	12	13	9	8	9	11	12	11	14	13	13	10	11	14	12	12	11	11	13	10	12	13
A0A0F6AYA6	A0A0F6AYA6	STM14_0716	tr|A0A0F6AYA6|A0A0F6AYA6_SALT1 Putative dehydrogenase OS=Salmonella typhimurium (strain 14028s / SGSC 2262) OX=588858 GN=ybdR PE=3 SV=1	44.576	412	0	323.31	1	#N/A	H437 > 6910	#N/A	393	393	17	15	16	16	18	18	20	18	19	19	21	22	22	24	22	23	20	20	19	24	17	15	16	16	18	18	20	18	19	19	21	22	22	24	22	23
A0A0F6B1H0	A0A0F6B1H0	STM14_1881	tr|A0A0F6B1H0|A0A0F6B1H0_SALT1 Putative glycosyl hydrolase OS=Salmonella typhimurium (strain 14028s / SGSC 2262) OX=588858 GN=STM14_1881 PE=3 SV=1	78.568	691	0	323.31	1	#N/A	#N/A	H876 > 6910	608	608	28	28	26	28	26	26	29	28	28	29	32	32	34	30	35	33	34	35	35	32	28	28	26	28	26	26	29	28	28	29	32	32	34	30	35	33
A0A0F6B8P1	A0A0F6B8P1	STM14_4505	tr|A0A0F6B8P1|A0A0F6B8P1_SALT1 Guanylate kinase OS=Salmonella typhimurium (strain 14028s / SGSC 2262) OX=588858 GN=gmk PE=3 SV=1	23.498	207	0	285.46	1	#N/A	#N/A	#N/A	157	157	9	8	9	8	8	7	9	7	10	10	7	9	6	9	7	7	6	7	7	7	9	8	9	8	8	7	9	7	10	10	7	9	6	9	7	7
A0A0F6B1P9	A0A0F6B1P9	STM14_1964	tr|A0A0F6B1P9|A0A0F6B1P9_SALT1 Putative cytoplasmic protein OS=Salmonella typhimurium (strain 14028s / SGSC 2262) OX=588858 GN=STM14_1964 PE=4 SV=1	50.994	447	0	323.31	1	#N/A	#N/A	#N/A	509	509	25	24	25	27	25	24	26	27	26	25	26	26	26	26	26	24	25	25	26	25	25	24	25	27	25	24	26	27	26	25	26	26	26	26	26	24
A0A0F6AZE3	A0A0F6AZE3	STM14_1123	tr|A0A0F6AZE3|A0A0F6AZE3_SALT1 Chromosome partition protein MukE OS=Salmonella typhimurium (strain 14028s / SGSC 2262) OX=588858 GN=mukE PE=3 SV=1	26.973	234	0	323.31	1	#N/A	#N/A	#N/A	218	218	11	13	12	13	12	9	14	12	14	14	10	10	8	10	8	10	11	10	8	9	11	13	12	13	12	9	14	12	14	14	10	10	8	10	8	10
A0A0F6AZR4	A0A0F6AZR4	STM14_1246	tr|A0A0F6AZR4|A0A0F6AZR4_SALT1 4-HPA 3-monooxygenase small component OS=Salmonella typhimurium (strain 14028s / SGSC 2262) OX=588858 GN=hpaC PE=3 SV=1	18.481	170	0	150.19	1	#N/A	#N/A	#N/A	98	98	7	7	4	7	3	4	4	4	5	5	6	4	7	5	6	4	5	5	4	2	7	7	4	7	3	4	4	4	5	5	6	4	7	5	6	4
A0A0F6B7G9	A0A0F6B7G9	STM14_4071	tr|A0A0F6B7G9|A0A0F6B7G9_SALT1 Putative oxidoreductase OS=Salmonella typhimurium (strain 14028s / SGSC 2262) OX=588858 GN=yhdH PE=4 SV=1	34.387	324	0	323.31	1	#N/A	#N/A	#N/A	234	234	13	12	13	12	13	10	13	13	13	13	8	11	9	12	9	11	13	13	12	11	13	12	13	12	13	10	13	13	13	13	8	11	9	12	9	11
A0A0F6B6K3	A0A0F6B6K3	STM14_3744	tr|A0A0F6B6K3|A0A0F6B6K3_SALT1 Pyridoxal phosphate homeostasis protein OS=Salmonella typhimurium (strain 14028s / SGSC 2262) OX=588858 GN=yggS PE=3 SV=1	25.671	234	0	217.69	1	#N/A	#N/A	#N/A	207	207	10	9	12	9	12	9	11	8	11	11	11	12	11	12	11	11	9	9	8	11	10	9	12	9	12	9	11	8	11	11	11	12	11	12	11	11
A0A0F6B211	A0A0F6B211	STM14_2081	tr|A0A0F6B211|A0A0F6B211_SALT1 Corrinoid adenosyltransferase OS=Salmonella typhimurium (strain 14028s / SGSC 2262) OX=588858 GN=btuR PE=3 SV=1	21.725	196	0	214.39	1	#N/A	#N/A	#N/A	150	150	9	9	6	8	7	8	7	8	8	9	7	7	7	7	7	7	7	7	7	8	9	9	6	8	7	8	7	8	8	9	7	7	7	7	7	7
A0A0F6B1N1	A0A0F6B1N1	STM14_1946	tr|A0A0F6B1N1|A0A0F6B1N1_SALT1 Tellurite resistance protein TehB OS=Salmonella typhimurium (strain 14028s / SGSC 2262) OX=588858 GN=tehB PE=4 SV=1	22.144	198	0	187.44	1	#N/A	#N/A	#N/A	139	139	7	7	8	8	6	8	4	5	7	7	7	5	7	5	7	8	9	8	8	8	7	7	8	8	6	8	4	5	7	7	7	5	7	5	7	8
A0A0F6B931	A0A0F6B931	STM14_4657	tr|A0A0F6B931|A0A0F6B931_SALT1 Bifunctional protein GlmU OS=Salmonella typhimurium (strain 14028s / SGSC 2262) OX=588858 GN=glmU PE=3 SV=1	49.198	456	0	323.31	1	#N/A	#N/A	#N/A	383	383	20	19	18	19	19	17	21	22	20	21	20	18	19	18	19	18	20	18	19	18	20	19	18	19	19	17	21	22	20	21	20	18	19	18	19	18
A0A0F6AZ46	A0A0F6AZ46	STM14_1025	tr|A0A0F6AZ46|A0A0F6AZ46_SALT1 Nitroreductase A OS=Salmonella typhimurium (strain 14028s / SGSC 2262) OX=588858 GN=mdaA PE=3 SV=1	26.925	240	0	256.34	1	#N/A	#N/A	#N/A	248	248	13	14	13	14	13	11	14	14	14	14	11	11	11	11	10	14	11	11	11	13	13	14	13	14	13	11	14	14	14	14	11	11	11	11	10	14
A0A0F6B999	A0A0F6B999	STM14_4737	tr|A0A0F6B999|A0A0F6B999_SALT1 Porphobilinogen deaminase OS=Salmonella typhimurium (strain 14028s / SGSC 2262) OX=588858 GN=hemC PE=3 SV=1	34.233	318	0	323.31	1	#N/A	#N/A	#N/A	322	322	16	17	18	17	18	17	18	17	18	17	12	14	14	15	12	17	15	16	17	17	16	17	18	17	18	17	18	17	18	17	12	14	14	15	12	17
A0A0F6B7R9	A0A0F6B7R9	STM14_4177	tr|A0A0F6B7R9|A0A0F6B7R9_SALT1 Cell filamentation protein Fic OS=Salmonella typhimurium (strain 14028s / SGSC 2262) OX=588858 GN=fic PE=4 SV=1	22.781	200	0	248.01	1	#N/A	#N/A	#N/A	225	225	11	10	11	10	11	10	12	12	12	13	10	11	11	11	9	12	13	13	11	12	11	10	11	10	11	10	12	12	12	13	10	11	11	11	9	12
A0A0F6B939	A0A0F6B939	STM14_4665	tr|A0A0F6B939|A0A0F6B939_SALT1 ATP synthase subunit b OS=Salmonella typhimurium (strain 14028s / SGSC 2262) OX=588858 GN=atpF PE=3 SV=1	17.365	156	0	167.04	1	#N/A	H437 > 6910	H876 > 6910	193	193	5	6	5	6	7	11	11	11	10	10	11	9	11	8	11	12	13	12	11	13	5	6	5	6	7	11	11	11	10	10	11	9	11	8	11	12
A0A0F6B4W4	A0A0F6B4W4	STM14_3124	sp|A0A0F6B4W4|SUHB_SALT1 Nus factor SuhB OS=Salmonella typhimurium (strain 14028s / SGSC 2262) OX=588858 GN=suhB PE=1 SV=1	29.158	267	0	323.31	1	#N/A	#N/A	#N/A	356	356	17	17	18	17	18	18	20	17	18	17	20	19	19	17	19	16	17	17	18	17	17	17	18	17	18	18	20	17	18	17	20	19	19	17	19	16
A0A0F6AZW5	A0A0F6AZW5	STM14_1301	tr|A0A0F6AZW5|A0A0F6AZW5_SALT1 Putative oxidoreductase component OS=Salmonella typhimurium (strain 14028s / SGSC 2262) OX=588858 GN=ycdY PE=4 SV=1	20.716	184	0	214.56	1	#N/A	#N/A	#N/A	124	124	5	6	6	6	6	5	5	6	5	6	7	5	7	5	7	7	8	7	7	8	5	6	6	6	6	5	5	6	5	6	7	5	7	5	7	7
A0A0F6AYJ5	A0A0F6AYJ5	STM14_0813	tr|A0A0F6AYJ5|A0A0F6AYJ5_SALT1 AB hydrolase-1 domain-containing protein OS=Salmonella typhimurium (strain 14028s / SGSC 2262) OX=588858 GN=ybfF PE=4 SV=1	28.736	256	0	323.31	1	#N/A	#N/A	#N/A	171	171	9	8	9	9	9	7	11	10	11	11	8	8	8	9	8	7	8	7	6	8	9	8	9	9	9	7	11	10	11	11	8	8	8	9	8	7
A0A0F6B9J7	A0A0F6B9J7	STM14_4842	tr|A0A0F6B9J7|A0A0F6B9J7_SALT1 D-aminoacyl-tRNA deacylase OS=Salmonella typhimurium (strain 14028s / SGSC 2262) OX=588858 GN=yihZ PE=3 SV=1	15.925	145	0	136.53	1	#N/A	#N/A	#N/A	131	131	7	7	5	7	5	5	6	6	6	6	7	5	7	5	7	7	9	8	9	7	7	7	5	7	5	5	6	6	6	6	7	5	7	5	7	7
A0A0F6B1V8	A0A0F6B1V8	STM14_2027	tr|A0A0F6B1V8|A0A0F6B1V8_SALT1 Periplasmic murein tripeptide transport protein OS=Salmonella typhimurium (strain 14028s / SGSC 2262) OX=588858 GN=mppA PE=4 SV=1	59.876	537	0	323.31	1	#N/A	#N/A	#N/A	458	458	27	23	26	25	26	19	22	21	24	23	20	20	21	24	22	24	22	25	19	25	27	23	26	25	26	19	22	21	24	23	20	20	21	24	22	24
A0A0F6B6I9	A0A0F6B6I9	STM14_3729	tr|A0A0F6B6I9|A0A0F6B6I9_SALT1 Biosynthetic arginine decarboxylase OS=Salmonella typhimurium (strain 14028s / SGSC 2262) OX=588858 GN=speA PE=3 SV=1	73.863	658	0	323.31	1	#N/A	#N/A	#N/A	456	456	22	22	19	22	19	22	21	21	22	21	24	24	25	24	24	24	25	25	26	24	22	22	19	22	19	22	21	21	22	21	24	24	25	24	24	24
A0A0F6B777	A0A0F6B777	STM14_3977	tr|A0A0F6B777|A0A0F6B777_SALT1 Phosphoglucosamine mutase OS=Salmonella typhimurium (strain 14028s / SGSC 2262) OX=588858 GN=glmM PE=3 SV=1	47.441	445	0	323.31	1	#N/A	#N/A	#N/A	393	393	19	21	21	21	21	20	20	21	21	21	23	19	22	20	21	14	17	18	19	14	19	21	21	21	21	20	20	21	21	21	23	19	22	20	21	14
A0A0F6BAI4	A0A0F6BAI4	STM14_5198	tr|A0A0F6BAI4|A0A0F6BAI4_SALT1 Putative transcriptional regulator OS=Salmonella typhimurium (strain 14028s / SGSC 2262) OX=588858 GN=yjdC PE=4 SV=1	21.832	191	0	318.7	1	#N/A	#N/A	#N/A	193	193	10	9	10	10	9	9	11	11	10	10	10	9	10	8	10	10	9	9	10	9	10	9	10	10	9	9	11	11	10	10	10	9	10	8	10	10
A0A0F6B7R3	A0A0F6B7R3	STM14_4171	tr|A0A0F6B7R3|A0A0F6B7R3_SALT1 Uncharacterized protein OS=Salmonella typhimurium (strain 14028s / SGSC 2262) OX=588858 GN=yhfA PE=4 SV=1	14.477	134	0	69.723	1	#N/A	#N/A	#N/A	92	92	4	5	5	5	5	4	5	4	5	5	5	5	5	5	5	4	4	4	4	4	4	5	5	5	5	4	5	4	5	5	5	5	5	5	5	4
A0A0F6AZW3	A0A0F6AZW3	STM14_1299	tr|A0A0F6AZW3|A0A0F6AZW3_SALT1 Glyoxylate/hydroxypyruvate reductase A OS=Salmonella typhimurium (strain 14028s / SGSC 2262) OX=588858 GN=ycdW PE=3 SV=1	35.034	312	0	323.31	1	#N/A	#N/A	6910 > H876	279	279	16	15	17	13	17	16	15	17	16	16	12	13	12	11	11	13	11	13	13	12	16	15	17	13	17	16	15	17	16	16	12	13	12	11	11	13
A0A0F6BB32	A0A0F6BB32	STM14_5404	tr|A0A0F6BB32|A0A0F6BB32_SALT1 Putative inner membrane protein OS=Salmonella typhimurium (strain 14028s / SGSC 2262) OX=588858 GN=STM14_5404 PE=4 SV=1	38.646	331	0	323.31	1	#N/A	#N/A	#N/A	503	503	27	27	23	27	21	25	28	21	27	28	27	23	28	22	28	21	24	27	27	22	27	27	23	27	21	25	28	21	27	28	27	23	28	22	28	21
A0A0F6B0X1;A0A0F6B0X0	A0A0F6B0X1	STM14_1671	tr|A0A0F6B0X1|A0A0F6B0X1_SALT1 Major outer membrane lipoprotein Lpp OS=Salmonella typhimurium (strain 14028s / SGSC 2262) OX=588858 GN=lpp PE=3 SV=1	8.3914	78;79	0	233.17	2	#N/A	#N/A	H876 > 6910	71	71	3	3	3	3	3	3	3	2	3	3	3	3	3	3	3	6	5	6	5	5	3	3	3	3	3	3	3	2	3	3	3	3	3	3	3	6
A0A0F6B128	A0A0F6B128	STM14_1734	tr|A0A0F6B128|A0A0F6B128_SALT1 N-ethylmaleimide reductase OS=Salmonella typhimurium (strain 14028s / SGSC 2262) OX=588858 GN=nemA PE=4 SV=1	39.479	365	0	323.31	1	#N/A	#N/A	6910 > H876	328	328	21	21	18	21	19	20	18	17	18	17	16	15	17	15	17	12	11	11	11	13	21	21	18	21	19	20	18	17	18	17	16	15	17	15	17	12
A0A0F6AWJ4	A0A0F6AWJ4	STM14_0078	tr|A0A0F6AWJ4|A0A0F6AWJ4_SALT1 Carbamoyl-phosphate synthase large chain OS=Salmonella typhimurium (strain 14028s / SGSC 2262) OX=588858 GN=carB PE=3 SV=1	118.14	1075	0	323.31	1	#N/A	#N/A	#N/A	972	972	55	56	51	54	52	36	48	47	48	49	50	43	50	39	51	47	50	48	50	48	55	56	51	54	52	36	48	47	48	49	50	43	50	39	51	47
A0A0F6B0S1	A0A0F6B0S1	STM14_1619	tr|A0A0F6B0S1|A0A0F6B0S1_SALT1 Threonine--tRNA ligase OS=Salmonella typhimurium (strain 14028s / SGSC 2262) OX=588858 GN=thrS PE=3 SV=1	73.977	642	0	323.31	1	#N/A	#N/A	#N/A	778	778	36	37	35	37	34	36	38	37	37	40	43	39	43	37	43	45	42	40	38	41	36	37	35	37	34	36	38	37	37	40	43	39	43	37	43	45
A0A0F6B6K6	A0A0F6B6K6	STM14_3747	tr|A0A0F6B6K6|A0A0F6B6K6_SALT1 dITP/XTP pyrophosphatase OS=Salmonella typhimurium (strain 14028s / SGSC 2262) OX=588858 GN=yggV PE=3 SV=1	21.033	197	0	322.7	1	#N/A	#N/A	#N/A	124	124	7	6	7	6	7	6	6	5	6	6	6	7	6	7	7	6	6	6	6	5	7	6	7	6	7	6	6	5	6	6	6	7	6	7	7	6
A0A0F6B4D2	A0A0F6B4D2	STM14_2934	tr|A0A0F6B4D2|A0A0F6B4D2_SALT1 50S ribosomal protein L3 glutamine methyltransferase OS=Salmonella typhimurium (strain 14028s / SGSC 2262) OX=588858 GN=yfcB PE=3 SV=1	35.063	310	0	237.14	1	#N/A	#N/A	#N/A	98	98	4	6	5	5	5	5	4	5	4	4	5	5	5	5	3	5	6	6	6	5	4	6	5	5	5	5	4	5	4	4	5	5	5	5	3	5
A0A0F6B1U1	A0A0F6B1U1	STM14_2007	tr|A0A0F6B1U1|A0A0F6B1U1_SALT1 Fumarate/nitrate reduction transcriptional regulator OS=Salmonella typhimurium (strain 14028s / SGSC 2262) OX=588858 GN=fnr PE=4 SV=1	27.883	250	0	137.43	1	#N/A	#N/A	#N/A	69	69	3	3	2	3	2	3	5	3	4	4	5	4	3	3	4	3	4	4	4	3	3	3	2	3	2	3	5	3	4	4	5	4	3	3	4	3
A0A0F6B0N7	A0A0F6B0N7	STM14_1585	tr|A0A0F6B0N7|A0A0F6B0N7_SALT1 N-succinylarginine dihydrolase OS=Salmonella typhimurium (strain 14028s / SGSC 2262) OX=588858 GN=astB PE=3 SV=1	49.165	447	0	323.31	1	#N/A	#N/A	#N/A	360	360	16	17	17	19	18	15	19	16	17	17	16	18	20	18	20	19	20	18	20	20	16	17	17	19	18	15	19	16	17	17	16	18	20	18	20	19
A0A0F6B8D3	A0A0F6B8D3	STM14_4396	tr|A0A0F6B8D3|A0A0F6B8D3_SALT1 Glyoxylate/hydroxypyruvate reductase B OS=Salmonella typhimurium (strain 14028s / SGSC 2262) OX=588858 GN=yiaE PE=3 SV=1	35.254	324	0	323.31	1	#N/A	#N/A	#N/A	190	190	13	12	12	11	11	8	8	8	8	8	8	11	8	11	7	11	8	7	8	12	13	12	12	11	11	8	8	8	8	8	8	11	8	11	7	11
A0A0F6B888	A0A0F6B888	STM14_4348	tr|A0A0F6B888|A0A0F6B888_SALT1 Ketodeoxygluconokinase OS=Salmonella typhimurium (strain 14028s / SGSC 2262) OX=588858 GN=kdgK PE=4 SV=1	34.089	309	0	323.31	1	#N/A	#N/A	6910 > H876	201	201	12	12	10	13	10	11	9	11	10	9	10	11	10	9	10	8	9	9	8	10	12	12	10	13	10	11	9	11	10	9	10	11	10	9	10	8
A0A0F6B6W8	A0A0F6B6W8	STM14_3862	tr|A0A0F6B6W8|A0A0F6B6W8_SALT1 Putative glutathionylspermidine synthase OS=Salmonella typhimurium (strain 14028s / SGSC 2262) OX=588858 GN=ygiC PE=4 SV=1	44.98	387	0	323.31	1	#N/A	#N/A	#N/A	306	306	15	14	14	14	14	17	17	15	17	17	16	14	16	14	16	15	15	16	14	16	15	14	14	14	14	17	17	15	17	17	16	14	16	14	16	15
A0A0F6AXM9	A0A0F6AXM9	STM14_0481	tr|A0A0F6AXM9|A0A0F6AXM9_SALT1 Sec translocon accessory complex subunit YajC OS=Salmonella typhimurium (strain 14028s / SGSC 2262) OX=588858 GN=yajC PE=3 SV=1	11.844	110	0	48.212	1	#N/A	#N/A	H876 > 6910	85	85	4	4	3	4	4	4	4	3	4	4	5	4	5	5	4	5	5	4	5	5	4	4	3	4	4	4	4	3	4	4	5	4	5	5	4	5
A0A0F6B7H8	A0A0F6B7H8	STM14_4080	tr|A0A0F6B7H8|A0A0F6B7H8_SALT1 Ribosomal protein L11 methyltransferase OS=Salmonella typhimurium (strain 14028s / SGSC 2262) OX=588858 GN=prmA PE=3 SV=1	31.97	293	0	151.75	1	#N/A	#N/A	#N/A	144	144	7	6	6	7	6	7	7	7	7	7	8	6	7	6	8	9	8	8	8	9	7	6	6	7	6	7	7	7	7	7	8	6	7	6	8	9
A0A0F6AW63	A0A0F6AW63	STM14_5574	tr|A0A0F6AW63|A0A0F6AW63_SALT1 Putative cytoplasmic protein OS=Salmonella typhimurium (strain 14028s / SGSC 2262) OX=588858 GN=STM14_5574 PE=3 SV=1	35.321	313	0	319.88	1	#N/A	#N/A	#N/A	322	322	20	18	20	20	20	14	18	13	20	20	15	15	15	15	15	13	13	13	13	12	20	18	20	20	20	14	18	13	20	20	15	15	15	15	15	13
A0A0F6B029	A0A0F6B029	STM14_1366	tr|A0A0F6B029|A0A0F6B029_SALT1 3-oxoacyl-[acyl-carrier-protein] synthase 3 OS=Salmonella typhimurium (strain 14028s / SGSC 2262) OX=588858 GN=fabH PE=3 SV=1	33.523	317	0	323.31	1	#N/A	#N/A	#N/A	259	259	10	11	12	11	12	10	13	14	13	13	14	15	13	13	13	15	14	14	14	15	10	11	12	11	12	10	13	14	13	13	14	15	13	13	13	15
A0A0F6B4R6	A0A0F6B4R6	STM14_3075	tr|A0A0F6B4R6|A0A0F6B4R6_SALT1 GMP synthase [glutamine-hydrolyzing] OS=Salmonella typhimurium (strain 14028s / SGSC 2262) OX=588858 GN=guaA PE=3 SV=1	58.7	525	0	323.31	1	#N/A	#N/A	#N/A	549	549	31	29	25	31	26	22	26	26	25	24	27	28	29	29	28	28	29	29	28	29	31	29	25	31	26	22	26	26	25	24	27	28	29	29	28	28
A0A0F6B3P3	A0A0F6B3P3	STM14_2690	tr|A0A0F6B3P3|A0A0F6B3P3_SALT1 Cytidine deaminase OS=Salmonella typhimurium (strain 14028s / SGSC 2262) OX=588858 GN=cdd PE=3 SV=1	31.618	294	0	323.31	1	#N/A	#N/A	#N/A	153	153	9	9	9	9	8	8	7	6	8	7	8	7	8	5	8	8	8	7	8	6	9	9	9	9	8	8	7	6	8	7	8	7	8	5	8	8
A0A0F6B067	A0A0F6B067	STM14_1404	tr|A0A0F6B067|A0A0F6B067_SALT1 Peptidase T OS=Salmonella typhimurium (strain 14028s / SGSC 2262) OX=588858 GN=pepT PE=3 SV=1	44.849	409	0	323.31	1	#N/A	#N/A	#N/A	345	345	19	18	18	18	17	17	17	18	18	18	17	16	18	17	17	17	16	17	16	16	19	18	18	18	17	17	17	18	18	18	17	16	18	17	17	17
A0A0F6B6Q1	A0A0F6B6Q1	STM14_3795	tr|A0A0F6B6Q1|A0A0F6B6Q1_SALT1 Mannonate dehydratase OS=Salmonella typhimurium (strain 14028s / SGSC 2262) OX=588858 GN=uxuA PE=3 SV=1	44.937	394	0	311.04	1	#N/A	#N/A	#N/A	446	446	24	23	22	23	22	24	25	22	24	24	24	23	26	23	25	19	19	18	18	18	24	23	22	23	22	24	25	22	24	24	24	23	26	23	25	19
A0A0F6B005	A0A0F6B005	STM14_1341	tr|A0A0F6B005|A0A0F6B005_SALT1 Putative FlgK/FlgL export chaperone OS=Salmonella typhimurium (strain 14028s / SGSC 2262) OX=588858 GN=flgN PE=3 SV=1	15.989	140	0	323.31	1	#N/A	#N/A	6910 > H876	130	130	8	8	6	8	7	6	8	7	7	7	6	5	6	5	6	6	6	7	6	5	8	8	6	8	7	6	8	7	7	7	6	5	6	5	6	6
A0A0F6B1C0	A0A0F6B1C0	STM14_1830	tr|A0A0F6B1C0|A0A0F6B1C0_SALT1 Competence damage-inducible protein A OS=Salmonella typhimurium (strain 14028s / SGSC 2262) OX=588858 GN=ydeJ PE=4 SV=1	18.911	175	0	323.31	1	#N/A	#N/A	#N/A	167	167	7	7	9	7	10	7	8	9	8	8	7	9	6	10	7	10	9	9	10	10	7	7	9	7	10	7	8	9	8	8	7	9	6	10	7	10
A0A0F6B021	A0A0F6B021	STM14_1357	tr|A0A0F6B021|A0A0F6B021_SALT1 Ribonuclease E OS=Salmonella typhimurium (strain 14028s / SGSC 2262) OX=588858 GN=rne PE=3 SV=1	119.4	1067	0	323.31	1	#N/A	#N/A	#N/A	924	924	38	40	43	43	44	40	44	44	46	47	50	49	50	47	49	50	51	50	50	49	38	40	43	43	44	40	44	44	46	47	50	49	50	47	49	50
A0A0F6B162	A0A0F6B162	STM14_1770	tr|A0A0F6B162|A0A0F6B162_SALT1 Fumarate hydratase class I OS=Salmonella typhimurium (strain 14028s / SGSC 2262) OX=588858 GN=fumA PE=3 SV=1	60.258	548	0	323.31	1	#N/A	#N/A	#N/A	516	367	23	25	24	25	25	24	26	26	25	26	27	23	27	25	25	29	28	26	29	28	16	17	17	18	18	17	19	18	18	18	19	16	19	17	18	22
A0A0F6AZW4	A0A0F6AZW4	STM14_1300	tr|A0A0F6AZW4|A0A0F6AZW4_SALT1 Probable phosphatase YcdX OS=Salmonella typhimurium (strain 14028s / SGSC 2262) OX=588858 GN=ycdX PE=3 SV=1	26.905	245	0	132.75	1	#N/A	#N/A	#N/A	259	259	15	15	13	15	13	12	14	13	14	14	14	12	14	12	14	11	11	11	11	11	15	15	13	15	13	12	14	13	14	14	14	12	14	12	14	11
A0A0F6B2G8	A0A0F6B2G8	STM14_2244	tr|A0A0F6B2G8|A0A0F6B2G8_SALT1 Guanine nucleotide exchange factor OS=Salmonella typhimurium (strain 14028s / SGSC 2262) OX=588858 GN=sopE2 PE=3 SV=1	26.448	240	0	323.31	1	#N/A	#N/A	6910 > H876	220	220	13	14	13	15	13	11	13	10	11	11	13	11	13	12	13	6	7	6	8	7	13	14	13	15	13	11	13	10	11	11	13	11	13	12	13	6
A0A0F6AXN4	A0A0F6AXN4	STM14_0486	tr|A0A0F6AXN4|A0A0F6AXN4_SALT1 HNHc domain-containing protein OS=Salmonella typhimurium (strain 14028s / SGSC 2262) OX=588858 GN=yajD PE=4 SV=1	13.307	115	0	190	1	#N/A	#N/A	#N/A	65	65	3	4	4	3	5	3	3	3	4	3	3	4	3	3	3	2	3	3	3	3	3	4	4	3	5	3	3	3	4	3	3	4	3	3	3	2
A0A0F6AWT4	A0A0F6AWT4	STM14_0169	tr|A0A0F6AWT4|A0A0F6AWT4_SALT1 GMP reductase OS=Salmonella typhimurium (strain 14028s / SGSC 2262) OX=588858 GN=guaC PE=3 SV=1	37.138	347	0	323.31	1	#N/A	#N/A	6910 > H876	180	180	12	12	13	12	12	8	10	7	10	10	7	7	8	6	7	7	8	8	8	8	12	12	13	12	12	8	10	7	10	10	7	7	8	6	7	7
A0A0F6B5Z8	A0A0F6B5Z8	STM14_3532	tr|A0A0F6B5Z8|A0A0F6B5Z8_SALT1 2-C-methyl-D-erythritol 2,4-cyclodiphosphate synthase OS=Salmonella typhimurium (strain 14028s / SGSC 2262) OX=588858 GN=ispF PE=3 SV=1	16.899	159	0	237.14	1	#N/A	#N/A	#N/A	100	100	6	6	4	6	5	5	5	6	5	5	5	5	5	5	6	3	5	5	5	3	6	6	4	6	5	5	5	6	5	5	5	5	5	5	6	3
A0A0F6AXX8	A0A0F6AXX8	STM14_0583	tr|A0A0F6AXX8|A0A0F6AXX8_SALT1 Cys-tRNA(Pro)/Cys-tRNA(Cys) deacylase OS=Salmonella typhimurium (strain 14028s / SGSC 2262) OX=588858 GN=ybaK PE=3 SV=1	17.054	159	0	200.1	1	#N/A	#N/A	#N/A	181	181	10	8	9	6	10	9	9	9	11	11	8	10	8	10	7	10	8	9	8	11	10	8	9	6	10	9	9	9	11	11	8	10	8	10	7	10
A0A0F6B411	A0A0F6B411	STM14_2812	tr|A0A0F6B411|A0A0F6B411_SALT1 Ribonucleoside-diphosphate reductase OS=Salmonella typhimurium (strain 14028s / SGSC 2262) OX=588858 GN=nrdA PE=3 SV=1	85.735	761	0	323.31	1	#N/A	#N/A	#N/A	537	537	25	22	28	22	26	25	30	26	29	30	25	29	30	29	25	29	26	29	24	28	25	22	28	22	26	25	30	26	29	30	25	29	30	29	25	29
A0A0F6B1Q0	A0A0F6B1Q0	STM14_1965	tr|A0A0F6B1Q0|A0A0F6B1Q0_SALT1 Putative transcriptional regulator OS=Salmonella typhimurium (strain 14028s / SGSC 2262) OX=588858 GN=ydcI PE=3 SV=1	33.085	307	0	323.31	1	#N/A	#N/A	#N/A	273	273	15	17	17	17	15	12	14	15	15	16	14	13	13	12	12	11	12	11	10	12	15	17	17	17	15	12	14	15	15	16	14	13	13	12	12	11
A0A0F6AWH1	A0A0F6AWH1	STM14_0055	tr|A0A0F6AWH1|A0A0F6AWH1_SALT1 Isoleucine--tRNA ligase OS=Salmonella typhimurium (strain 14028s / SGSC 2262) OX=588858 GN=ileS PE=3 SV=1	105.67	944	0	323.31	1	#N/A	#N/A	#N/A	871	871	41	42	45	41	44	41	48	46	48	49	42	45	43	46	44	43	38	41	40	44	41	42	45	41	44	41	48	46	48	49	42	45	43	46	44	43
A0A0F6B070	A0A0F6B070	STM14_1410	tr|A0A0F6B070|A0A0F6B070_SALT1 Adenylosuccinate lyase OS=Salmonella typhimurium (strain 14028s / SGSC 2262) OX=588858 GN=purB PE=1 SV=1	51.546	456	0	323.31	1	#N/A	#N/A	#N/A	403	403	21	21	20	19	21	23	19	19	21	23	21	20	21	20	20	19	18	19	18	20	21	21	20	19	21	23	19	19	21	23	21	20	21	20	20	19
A0A0F6AXX7	A0A0F6AXX7	STM14_0582	tr|A0A0F6AXX7|A0A0F6AXX7_SALT1 Bifunctional UDP-sugar hydrolase/5-nucleotidase periplasmic OS=Salmonella typhimurium (strain 14028s / SGSC 2262) OX=588858 GN=ushA PE=3 SV=1	60.438	550	0	323.31	1	#N/A	#N/A	#N/A	300	300	16	18	17	18	15	15	16	14	16	15	15	14	16	14	17	14	13	14	12	11	16	18	17	18	15	15	16	14	16	15	15	14	16	14	17	14
A0A0F6B2B8	A0A0F6B2B8	STM14_2193	tr|A0A0F6B2B8|A0A0F6B2B8_SALT1 Probable septum site-determining protein MinC OS=Salmonella typhimurium (strain 14028s / SGSC 2262) OX=588858 GN=minC PE=3 SV=1	25.246	235	0	180.68	1	#N/A	#N/A	#N/A	171	171	7	8	9	8	10	9	9	12	7	8	10	8	8	8	10	8	8	7	9	8	7	8	9	8	10	9	9	12	7	8	10	8	8	8	10	8
A0A0F6B9G7	A0A0F6B9G7	STM14_4812	tr|A0A0F6B9G7|A0A0F6B9G7_SALT1 Probable GTP-binding protein EngB OS=Salmonella typhimurium (strain 14028s / SGSC 2262) OX=588858 GN=yihA PE=3 SV=1	23.554	210	0	254.15	1	#N/A	#N/A	#N/A	166	166	8	8	7	8	7	7	9	8	8	8	6	9	6	8	5	11	10	11	11	11	8	8	7	8	7	7	9	8	8	8	6	9	6	8	5	11
A0A0F6BAW1	A0A0F6BAW1	STM14_5329	tr|A0A0F6BAW1|A0A0F6BAW1_SALT1 Peptidase PmbA OS=Salmonella typhimurium (strain 14028s / SGSC 2262) OX=588858 GN=pmbA PE=3 SV=1	48.408	450	0	323.31	1	#N/A	#N/A	#N/A	507	507	21	23	25	24	24	21	24	26	26	26	28	24	26	25	27	28	27	26	28	28	21	23	25	24	24	21	24	26	26	26	28	24	26	25	27	28
A0A0F6B9R5	A0A0F6B9R5	STM14_4910	tr|A0A0F6B9R5|A0A0F6B9R5_SALT1 Ferredoxin (flavodoxin):NADP(+) oxidoreductase OS=Salmonella typhimurium (strain 14028s / SGSC 2262) OX=588858 GN=fpr PE=3 SV=1	27.78	248	0	206.75	1	#N/A	#N/A	#N/A	221	221	13	13	12	13	11	11	9	11	10	10	10	9	10	10	11	13	11	11	10	13	13	13	12	13	11	11	9	11	10	10	10	9	10	10	11	13
A0A0F6BAN4	A0A0F6BAN4	STM14_5251	tr|A0A0F6BAN4|A0A0F6BAN4_SALT1 23S rRNA (guanosine-2-O-)-methyltransferase RlmB OS=Salmonella typhimurium (strain 14028s / SGSC 2262) OX=588858 GN=yjfH PE=3 SV=1	26.663	243	0	237.42	1	#N/A	#N/A	#N/A	177	177	9	10	8	9	8	7	7	8	9	10	8	9	9	9	10	12	8	9	8	10	9	10	8	9	8	7	7	8	9	10	8	9	9	9	10	12
A0A0F6BAM1	A0A0F6BAM1	STM14_5238	tr|A0A0F6BAM1|A0A0F6BAM1_SALT1 t(6)A37 threonylcarbamoyladenosine biosynthesis protein TsaE OS=Salmonella typhimurium (strain 14028s / SGSC 2262) OX=588858 GN=yjeE PE=3 SV=1	16.895	153	0	323.31	1	#N/A	#N/A	H876 > 6910	134	134	7	7	5	7	5	6	7	6	7	7	7	5	6	5	7	8	8	8	8	8	7	7	5	7	5	6	7	6	7	7	7	5	6	5	7	8
A0A0F6B371	A0A0F6B371	STM14_2515	tr|A0A0F6B371|A0A0F6B371_SALT1 Precorrin-3B C17-methyltransferase OS=Salmonella typhimurium (strain 14028s / SGSC 2262) OX=588858 GN=cbiH PE=4 SV=1	25.869	241	0	159.74	1	#N/A	#N/A	6910 > H876	51	51	4	3	3	3	3	1	3	4	2	2	3	2	3	2	3	2	2	2	2	2	4	3	3	3	3	1	3	4	2	2	3	2	3	2	3	2
A0A0F6B387	A0A0F6B387	STM14_2531	tr|A0A0F6B387|A0A0F6B387_SALT1 Propanediol dehydratase small subunit OS=Salmonella typhimurium (strain 14028s / SGSC 2262) OX=588858 GN=pduE PE=4 SV=1	19.143	173	0	241.9	1	6910 > G564	6910 > H437	6910 > H876	102	102	13	12	9	13	9	1	1	1	2	2	0	3	2	3	1	6	8	5	6	5	13	12	9	13	9	1	1	1	2	2	0	3	2	3	1	6
A0A0F6AY27	A0A0F6AY27	STM14_0632	tr|A0A0F6AY27|A0A0F6AY27_SALT1 Bifunctional protein FolD OS=Salmonella typhimurium (strain 14028s / SGSC 2262) OX=588858 GN=folD PE=3 SV=1	30.843	288	0	251.28	1	#N/A	#N/A	#N/A	177	177	9	8	9	10	10	10	9	8	10	10	10	9	9	8	7	8	8	9	8	8	9	8	9	10	10	10	9	8	10	10	10	9	9	8	7	8
A0A0F6B616	A0A0F6B616	STM14_3550	tr|A0A0F6B616|A0A0F6B616_SALT1 Secreted effector protein OS=Salmonella typhimurium (strain 14028s / SGSC 2262) OX=588858 GN=sopD PE=4 SV=1	36.141	317	0	323.31	1	#N/A	#N/A	6910 > H876	331	331	19	20	21	21	21	14	18	17	20	18	17	20	19	17	18	11	9	10	10	11	19	20	21	21	21	14	18	17	20	18	17	20	19	17	18	11
A0A0F6B3T5	A0A0F6B3T5	STM14_2733	tr|A0A0F6B3T5|A0A0F6B3T5_SALT1 Elongation factor P-like protein OS=Salmonella typhimurium (strain 14028s / SGSC 2262) OX=588858 GN=yeiP PE=3 SV=1	26.499	236	0	323.31	1	#N/A	#N/A	#N/A	132	132	8	9	6	9	5	8	6	7	7	7	5	6	5	6	6	4	7	8	7	6	8	9	6	9	5	8	6	7	7	7	5	6	5	6	6	4
A0A0F6AZD7	A0A0F6AZD7	STM14_1117	tr|A0A0F6AZD7|A0A0F6AZD7_SALT1 3-deoxy-manno-octulosonate cytidylyltransferase OS=Salmonella typhimurium (strain 14028s / SGSC 2262) OX=588858 GN=kdsB PE=3 SV=1	27.432	248	0	182.74	1	#N/A	#N/A	#N/A	285	285	17	17	14	17	15	13	14	15	14	13	16	13	14	13	14	12	13	15	14	12	17	17	14	17	15	13	14	15	14	13	16	13	14	13	14	12
A0A0F6BAU0	A0A0F6BAU0	STM14_5307	tr|A0A0F6BAU0|A0A0F6BAU0_SALT1 Putative transcriptional regulator OS=Salmonella typhimurium (strain 14028s / SGSC 2262) OX=588858 GN=STM14_5307 PE=4 SV=1	30.761	277	0	323.31	1	#N/A	#N/A	#N/A	144	144	8	8	7	8	8	6	8	8	8	7	7	7	8	6	7	5	7	7	7	7	8	8	7	8	8	6	8	8	8	7	7	7	8	6	7	5
A0A0F6AWD0	A0A0F6AWD0	STM14_0014	tr|A0A0F6AWD0|A0A0F6AWD0_SALT1 Chaperone protein DnaJ OS=Salmonella typhimurium (strain 14028s / SGSC 2262) OX=588858 GN=dnaJ PE=3 SV=1	41.312	379	0	323.31	1	#N/A	#N/A	#N/A	375	375	18	19	19	19	21	17	20	20	20	20	21	19	16	18	21	18	17	17	19	16	18	19	19	19	21	17	20	20	20	20	21	19	16	18	21	18
A0A0F6B386	A0A0F6B386	STM14_2530	tr|A0A0F6B386|A0A0F6B386_SALT1 Propanediol dehydratase medium subunit OS=Salmonella typhimurium (strain 14028s / SGSC 2262) OX=588858 GN=pduD PE=4 SV=1	24.172	224	0	245.22	1	Exclusive_6910	Exclusive_6910	6910 > H876	43	43	5	5	5	5	5	1	1	0	0	1	0	1	0	0	0	3	3	3	2	3	5	5	5	5	5	1	1	0	0	1	0	1	0	0	0	3
A0A0F6B796	A0A0F6B796	STM14_3997	tr|A0A0F6B796|A0A0F6B796_SALT1 STAS domain-containing protein OS=Salmonella typhimurium (strain 14028s / SGSC 2262) OX=588858 GN=yrbB PE=4 SV=1	10.685	98	0	323.31	1	#N/A	#N/A	#N/A	106	106	4	5	5	5	4	4	5	7	6	5	6	5	5	4	5	5	7	6	7	6	4	5	5	5	4	4	5	7	6	5	6	5	5	4	5	5
A0A0F6B8J6	A0A0F6B8J6	STM14_4460	tr|A0A0F6B8J6|A0A0F6B8J6_SALT1 Glycerol-3-phosphate dehydrogenase [NAD(P)+] OS=Salmonella typhimurium (strain 14028s / SGSC 2262) OX=588858 GN=gpsA PE=3 SV=1	36.342	339	0	240.66	1	#N/A	#N/A	#N/A	219	219	10	10	12	11	12	11	12	10	12	11	9	12	9	12	10	10	12	11	11	12	10	10	12	11	12	11	12	10	12	11	9	12	9	12	10	10
A0A0F6AZG8	A0A0F6AZG8	STM14_1148	tr|A0A0F6AZG8|A0A0F6AZG8_SALT1 Regulatory protein OS=Salmonella typhimurium (strain 14028s / SGSC 2262) OX=588858 GN=STM14_1148 PE=4 SV=1	15.691	136	0	186.42	1	#N/A	#N/A	#N/A	158	158	8	8	8	8	8	6	8	9	8	8	8	8	8	8	7	10	8	7	7	8	8	8	8	8	8	6	8	9	8	8	8	8	8	8	7	10
A0A0F6B368	A0A0F6B368	STM14_2512	tr|A0A0F6B368|A0A0F6B368_SALT1 Cobalt-precorrin-2 C(20)-methyltransferase OS=Salmonella typhimurium (strain 14028s / SGSC 2262) OX=588858 GN=cbiL PE=3 SV=1	25.806	237	0	323.31	1	#N/A	#N/A	6910 > H876	125	125	9	8	8	7	8	6	7	9	8	8	6	6	6	5	7	3	4	3	4	3	9	8	8	7	8	6	7	9	8	8	6	6	6	5	7	3
A0A0F6AYV6	A0A0F6AYV6	STM14_933	tr|A0A0F6AYV6|A0A0F6AYV6_SALT1 Molybdopterin synthase small subunit OS=Salmonella typhimurium (strain 14028s / SGSC 2262) OX=588858 GN=moaD PE=4 SV=1	8.7719	81	0	111.81	1	#N/A	#N/A	#N/A	69	69	3	3	5	3	5	3	3	2	3	3	4	3	4	3	4	3	4	4	4	3	3	3	5	3	5	3	3	2	3	3	4	3	4	3	4	3
A0A0F6B0T8	A0A0F6B0T8	STM14_1637	tr|A0A0F6B0T8|A0A0F6B0T8_SALT1 Phosphoenolpyruvate synthase regulatory protein OS=Salmonella typhimurium (strain 14028s / SGSC 2262) OX=588858 GN=ydiA PE=3 SV=1	31.148	277	0	323.31	1	#N/A	#N/A	#N/A	260	260	15	14	12	14	11	11	13	13	12	13	14	14	13	13	13	12	13	14	13	13	15	14	12	14	11	11	13	13	12	13	14	14	13	13	13	12
A0A0F6B0P8	A0A0F6B0P8	STM14_1596	tr|A0A0F6B0P8|A0A0F6B0P8_SALT1 N,N-diacetylchitobiose-specific PTS system transporter subunit IIA OS=Salmonella typhimurium (strain 14028s / SGSC 2262) OX=588858 GN=celC PE=4 SV=1	12.732	115	0	64.299	1	#N/A	#N/A	#N/A	108	108	6	6	6	6	6	6	6	6	6	6	3	5	3	5	3	6	6	5	6	6	6	6	6	6	6	6	6	6	6	6	3	5	3	5	3	6
A0A0F6B2P0	A0A0F6B2P0	STM14_2322	tr|A0A0F6B2P0|A0A0F6B2P0_SALT1 Arginine--tRNA ligase OS=Salmonella typhimurium (strain 14028s / SGSC 2262) OX=588858 GN=argS PE=3 SV=1	64.275	577	0	323.31	1	#N/A	#N/A	6910 > H876	631	631	36	34	34	35	34	33	34	33	35	33	32	36	31	32	30	24	29	25	27	24	36	34	34	35	34	33	34	33	35	33	32	36	31	32	30	24
A0A0F6AW41	A0A0F6AW41	STM14_5551	tr|A0A0F6AW41|A0A0F6AW41_SALT1 Cytotoxic protein CcdB OS=Salmonella typhimurium (strain 14028s / SGSC 2262) OX=588858 GN=ccdB PE=3 SV=1	11.587	101	0	136.88	1	#N/A	#N/A	#N/A	90	90	5	4	5	4	5	5	7	5	6	6	4	3	4	3	4	4	3	6	4	3	5	4	5	4	5	5	7	5	6	6	4	3	4	3	4	4
A0A0F6B409	A0A0F6B409	STM14_2810	tr|A0A0F6B409|A0A0F6B409_SALT1 Ubiquinone biosynthesis O-methyltransferase OS=Salmonella typhimurium (strain 14028s / SGSC 2262) OX=588858 GN=ubiG PE=3 SV=1	26.854	242	0	253.29	1	#N/A	#N/A	#N/A	211	211	10	10	9	10	9	11	10	10	11	11	10	11	9	11	11	12	12	12	11	11	10	10	9	10	9	11	10	10	11	11	10	11	9	11	11	12
A0A0F6AZP7	A0A0F6AZP7	STM14_1228	tr|A0A0F6AZP7|A0A0F6AZP7_SALT1 Acylphosphatase OS=Salmonella typhimurium (strain 14028s / SGSC 2262) OX=588858 GN=yccX PE=3 SV=1	10.329	93	0	72.557	1	#N/A	#N/A	#N/A	132	113	7	6	7	7	7	5	6	7	6	6	7	7	7	7	6	7	7	7	7	6	6	5	6	6	6	5	5	6	5	5	6	6	6	6	5	6
A0A0F6B624	A0A0F6B624	STM14_3558	tr|A0A0F6B624|A0A0F6B624_SALT1 CTP synthase OS=Salmonella typhimurium (strain 14028s / SGSC 2262) OX=588858 GN=pyrG PE=3 SV=1	60.121	545	0	323.31	1	#N/A	#N/A	#N/A	516	516	25	24	23	24	27	24	27	27	26	27	24	28	24	26	24	28	27	26	26	29	25	24	23	24	27	24	27	27	26	27	24	28	24	26	24	28
A0A0F6B5U7	A0A0F6B5U7	STM14_3478	tr|A0A0F6B5U7|A0A0F6B5U7_SALT1 Secretion chaparone OS=Salmonella typhimurium (strain 14028s / SGSC 2262) OX=588858 GN=sicP PE=4 SV=1	14.467	130	0	29.526	1	#N/A	#N/A	6910 > H876	55	55	2	3	4	2	3	3	2	3	3	2	2	3	2	3	3	3	3	3	3	3	2	3	4	2	3	3	2	3	3	2	2	3	2	3	3	3
A0A0F6AYV5	A0A0F6AYV5	STM14_932	tr|A0A0F6AYV5|A0A0F6AYV5_SALT1 Cyclic pyranopterin monophosphate synthase OS=Salmonella typhimurium (strain 14028s / SGSC 2262) OX=588858 GN=moaC PE=3 SV=1	17.443	161	0	129.53	1	#N/A	#N/A	#N/A	171	171	9	8	9	8	8	9	9	7	9	9	9	8	8	8	7	9	9	10	9	9	9	8	9	8	8	9	9	7	9	9	9	8	8	8	7	9
A0A0F6B4F5	A0A0F6B4F5	STM14_2958	tr|A0A0F6B4F5|A0A0F6B4F5_SALT1 Indolepyruvate decarboxylase OS=Salmonella typhimurium (strain 14028s / SGSC 2262) OX=588858 GN=STM14_2958 PE=3 SV=1	59.792	550	0	323.31	1	#N/A	#N/A	H876 > 6910	408	408	18	17	16	17	17	18	21	18	21	20	24	21	24	22	24	21	23	24	23	19	18	17	16	17	17	18	21	18	21	20	24	21	24	22	24	21
A0A0F6B643	A0A0F6B643	STM14_3578	tr|A0A0F6B643|A0A0F6B643_SALT1 AMP nucleosidase OS=Salmonella typhimurium (strain 14028s / SGSC 2262) OX=588858 GN=ygdH PE=4 SV=1	50.753	454	0	323.31	1	#N/A	#N/A	#N/A	486	486	25	26	24	26	23	24	23	22	24	24	26	22	26	24	25	23	25	26	26	22	25	26	24	26	23	24	23	22	24	24	26	22	26	24	25	23
A0A0F6AY22	A0A0F6AY22	STM14_0627	tr|A0A0F6AY22|A0A0F6AY22_SALT1 Cysteine--tRNA ligase OS=Salmonella typhimurium (strain 14028s / SGSC 2262) OX=588858 GN=cysS PE=3 SV=1	52.256	461	0	323.31	1	#N/A	#N/A	#N/A	440	440	24	23	21	23	20	22	22	22	23	22	23	22	21	22	22	24	22	20	21	21	24	23	21	23	20	22	22	22	23	22	23	22	21	22	22	24
A0A0F6AXP6	A0A0F6AXP6	STM14_0499	tr|A0A0F6AXP6|A0A0F6AXP6_SALT1 Putative oxidoreductase OS=Salmonella typhimurium (strain 14028s / SGSC 2262) OX=588858 GN=yajO PE=4 SV=1	36.161	324	0	323.31	1	#N/A	#N/A	#N/A	357	357	18	18	19	18	19	13	17	18	15	15	18	19	18	18	18	19	19	19	19	20	18	18	19	18	19	13	17	18	15	15	18	19	18	18	18	19
A0A0F6AZ15	A0A0F6AZ15	STM14_992	tr|A0A0F6AZ15|A0A0F6AZ15_SALT1 Putative ABC transporter periplasmic binding protein OS=Salmonella typhimurium (strain 14028s / SGSC 2262) OX=588858 GN=yliB PE=4 SV=1	56.537	512	0	323.31	1	#N/A	#N/A	#N/A	335	335	18	15	23	15	20	14	21	16	18	20	14	15	15	14	17	19	14	14	13	20	18	15	23	15	20	14	21	16	18	20	14	15	15	14	17	19
A0A0F6B9B9	A0A0F6B9B9	STM14_4758	tr|A0A0F6B9B9|A0A0F6B9B9_SALT1 4HBT domain-containing protein OS=Salmonella typhimurium (strain 14028s / SGSC 2262) OX=588858 GN=yigI PE=4 SV=1	17.043	155	0	98.122	1	#N/A	#N/A	#N/A	105	105	5	5	6	5	6	6	6	5	6	7	6	4	5	4	5	4	5	5	5	5	5	5	6	5	6	6	6	5	6	7	6	4	5	4	5	4
A0A0F6B5X3	A0A0F6B5X3	STM14_3505	tr|A0A0F6B5X3|A0A0F6B5X3_SALT1 Putative ABC-type transporter OS=Salmonella typhimurium (strain 14028s / SGSC 2262) OX=588858 GN=STM14_3505 PE=4 SV=1	10.678	96	0	271.69	1	#N/A	#N/A	#N/A	82	82	5	5	4	5	4	4	4	5	5	5	2	3	2	3	2	5	5	4	5	5	5	5	4	5	4	4	4	5	5	5	2	3	2	3	2	5
A0A0F6B4S8	A0A0F6B4S8	STM14_3088	tr|A0A0F6B4S8|A0A0F6B4S8_SALT1 Putative cytoplasmic protein OS=Salmonella typhimurium (strain 14028s / SGSC 2262) OX=588858 GN=yfgJ PE=4 SV=1	8.0792	73	0	86.463	1	#N/A	#N/A	#N/A	114	114	4	4	6	4	5	5	6	5	7	8	5	6	5	6	6	7	6	6	7	6	4	4	6	4	5	5	6	5	7	8	5	6	5	6	6	7
A0A0F6AWX8	A0A0F6AWX8	STM14_0214	tr|A0A0F6AWX8|A0A0F6AWX8_SALT1 Pantothenate synthetase OS=Salmonella typhimurium (strain 14028s / SGSC 2262) OX=588858 GN=panC PE=3 SV=1	31.857	284	0	323.31	1	#N/A	#N/A	#N/A	267	267	16	15	14	16	13	16	15	14	16	18	13	11	12	12	13	9	12	12	10	10	16	15	14	16	13	16	15	14	16	18	13	11	12	12	13	9
D0ZVL4	D0ZVL4	STM14_3526	sp|D0ZVL4|RPOS_SALT1 RNA polymerase sigma factor RpoS OS=Salmonella typhimurium (strain 14028s / SGSC 2262) OX=588858 GN=rpoS PE=1 SV=1	37.932	330	0	323.31	1	#N/A	#N/A	#N/A	306	300	16	15	16	14	17	16	17	15	15	16	16	17	15	14	15	15	14	15	14	14	16	15	15	14	17	16	17	15	15	16	15	16	14	13	14	15
A0A0F6B832	A0A0F6B832	STM14_4292	tr|A0A0F6B832|A0A0F6B832_SALT1 PanD regulatory factor OS=Salmonella typhimurium (strain 14028s / SGSC 2262) OX=588858 GN=yhhK PE=3 SV=1	14.48	127	0	156.7	1	#N/A	#N/A	#N/A	107	107	7	6	6	6	6	4	5	6	6	6	4	6	4	5	3	6	5	5	5	6	7	6	6	6	6	4	5	6	6	6	4	6	4	5	3	6
A0A0F6AWR2	A0A0F6AWR2	STM14_0146	tr|A0A0F6AWR2|A0A0F6AWR2_SALT1 Ribosomal RNA small subunit methyltransferase H OS=Salmonella typhimurium (strain 14028s / SGSC 2262) OX=588858 GN=mraW PE=3 SV=1	34.775	313	0	323.31	1	#N/A	#N/A	#N/A	225	225	10	9	11	9	10	11	12	11	13	13	12	10	12	12	11	14	11	10	11	13	10	9	11	9	10	11	12	11	13	13	12	10	12	12	11	14
A0A0F6AXY2	A0A0F6AXY2	STM14_0587	tr|A0A0F6AXY2|A0A0F6AXY2_SALT1 Copper efflux regulator OS=Salmonella typhimurium (strain 14028s / SGSC 2262) OX=588858 GN=cueR PE=4 SV=1	15.648	138	0	96.793	1	#N/A	#N/A	#N/A	106	106	5	5	5	6	4	6	4	5	5	5	7	5	6	5	6	6	6	5	5	5	5	5	5	6	4	6	4	5	5	5	7	5	6	5	6	6
A0A0F6B5A8	A0A0F6B5A8	STM14_3278	tr|A0A0F6B5A8|A0A0F6B5A8_SALT1 Ribosome maturation factor RimM OS=Salmonella typhimurium (strain 14028s / SGSC 2262) OX=588858 GN=rimM PE=3 SV=1	20.468	182	0	323.31	1	#N/A	#N/A	#N/A	168	168	8	7	9	7	9	6	9	9	9	9	9	8	9	7	8	9	9	9	9	9	8	7	9	7	9	6	9	9	9	9	9	8	9	7	8	9
A0A0F6AW40	A0A0F6AW40	STM14_5550	tr|A0A0F6AW40|A0A0F6AW40_SALT1 Toxin addiction system: antidote OS=Salmonella typhimurium (strain 14028s / SGSC 2262) OX=588858 GN=ccdA PE=4 SV=1	8.3141	72	0	119.33	1	#N/A	#N/A	#N/A	30	30	2	2	1	2	1	2	2	1	1	1	2	1	2	1	2	2	1	1	1	2	2	2	1	2	1	2	2	1	1	1	2	1	2	1	2	2
A0A0F6BAS0	A0A0F6BAS0	STM14_5287	tr|A0A0F6BAS0|A0A0F6BAS0_SALT1 2,3-cyclic-nucleotide 2-phosphodiesterase/3-nucleotidase OS=Salmonella typhimurium (strain 14028s / SGSC 2262) OX=588858 GN=cpdB PE=3 SV=1	70.516	647	0	323.31	1	#N/A	#N/A	#N/A	480	480	29	24	27	24	27	27	26	27	27	26	19	26	22	24	20	23	20	21	19	22	29	24	27	24	27	27	26	27	27	26	19	26	22	24	20	23
A0A0F6B7J7	A0A0F6B7J7	STM14_4104	tr|A0A0F6B7J7|A0A0F6B7J7_SALT1 Shikimate dehydrogenase (NADP(+)) OS=Salmonella typhimurium (strain 14028s / SGSC 2262) OX=588858 GN=aroE_2 PE=3 SV=1	29.289	272	0	323.31	1	#N/A	#N/A	#N/A	231	231	10	9	11	10	12	8	13	13	12	12	10	13	10	10	10	14	13	13	14	14	10	9	11	10	12	8	13	13	12	12	10	13	10	10	10	14
A0A0F6B2A4	A0A0F6B2A4	STM14_2179	tr|A0A0F6B2A4|A0A0F6B2A4_SALT1 D-amino acid dehydrogenase OS=Salmonella typhimurium (strain 14028s / SGSC 2262) OX=588858 GN=dadA PE=3 SV=1	47.882	432	0	323.31	1	#N/A	#N/A	#N/A	386	386	19	20	20	19	20	19	21	20	20	22	21	18	18	19	21	17	19	19	18	16	19	20	20	19	20	19	21	20	20	22	21	18	18	19	21	17
A0A0F6B2L9	A0A0F6B2L9	STM14_2300	tr|A0A0F6B2L9|A0A0F6B2L9_SALT1 High-affinity zinc uptake system protein ZnuA OS=Salmonella typhimurium (strain 14028s / SGSC 2262) OX=588858 GN=znuA PE=3 SV=1	34.193	314	0	323.31	1	#N/A	#N/A	#N/A	261	261	14	15	11	15	12	12	13	11	13	13	12	13	12	11	12	14	14	15	14	15	14	15	11	15	12	12	13	11	13	13	12	13	12	11	12	14
A0A0F6B7R2	A0A0F6B7R2	STM14_4170	tr|A0A0F6B7R2|A0A0F6B7R2_SALT1 Phosphoribulokinase OS=Salmonella typhimurium (strain 14028s / SGSC 2262) OX=588858 GN=prkB PE=3 SV=1	32.412	289	0	323.31	1	#N/A	#N/A	#N/A	200	200	12	10	12	10	11	11	10	11	11	12	10	11	11	10	10	7	8	9	7	7	12	10	12	10	11	11	10	11	11	12	10	11	11	10	10	7
A0A0F6B0W5	A0A0F6B0W5	STM14_1665	tr|A0A0F6B0W5|A0A0F6B0W5_SALT1 Cysteine desulfurase ATPase component OS=Salmonella typhimurium (strain 14028s / SGSC 2262) OX=588858 GN=sufC PE=3 SV=1	27.685	248	0	225.3	1	#N/A	#N/A	H876 > 6910	282	282	12	14	13	14	13	13	14	12	14	14	14	14	11	14	14	17	16	16	17	16	12	14	13	14	13	13	14	12	14	14	14	14	11	14	14	17
A0A0F6B6F5	A0A0F6B6F5	STM14_3695	tr|A0A0F6B6F5|A0A0F6B6F5_SALT1 Proline aminopeptidase P II OS=Salmonella typhimurium (strain 14028s / SGSC 2262) OX=588858 GN=pepP PE=4 SV=1	49.14	438	0	323.31	1	#N/A	#N/A	#N/A	381	381	24	23	17	23	17	22	20	19	22	23	16	18	17	16	16	18	18	17	18	17	24	23	17	23	17	22	20	19	22	23	16	18	17	16	16	18
A0A0F6B6L1	A0A0F6B6L1	STM14_3752	tr|A0A0F6B6L1|A0A0F6B6L1_SALT1 Uncharacterized protein OS=Salmonella typhimurium (strain 14028s / SGSC 2262) OX=588858 GN=yggN PE=4 SV=1	26.265	239	0	323.31	1	#N/A	#N/A	#N/A	218	218	11	12	11	12	10	9	9	7	10	10	11	12	12	12	10	12	12	12	12	12	11	12	11	12	10	9	9	7	10	10	11	12	12	12	10	12
A0A0F6AYG5	A0A0F6AYG5	STM14_0776	tr|A0A0F6AYG5|A0A0F6AYG5_SALT1 Putative transport protein OS=Salmonella typhimurium (strain 14028s / SGSC 2262) OX=588858 GN=ybeX PE=3 SV=1	33.299	292	0	323.31	1	#N/A	#N/A	#N/A	299	299	18	17	18	18	16	13	13	14	14	14	16	11	17	10	18	14	16	15	15	12	18	17	18	18	16	13	13	14	14	14	16	11	17	10	18	14
A0A0F6B2W1	A0A0F6B2W1	STM14_2397	tr|A0A0F6B2W1|A0A0F6B2W1_SALT1 Flagellar motor switch protein FliM OS=Salmonella typhimurium (strain 14028s / SGSC 2262) OX=588858 GN=fliM PE=3 SV=1	37.858	334	0	236.91	1	#N/A	#N/A	6910 > H876	297	297	18	20	17	20	19	18	19	19	19	19	17	19	16	15	16	4	6	6	6	4	18	20	17	20	19	18	19	19	19	19	17	19	16	15	16	4
A0A0F6AWW2	A0A0F6AWW2	STM14_0198	tr|A0A0F6AWW2|A0A0F6AWW2_SALT1 Polyamine aminopropyltransferase OS=Salmonella typhimurium (strain 14028s / SGSC 2262) OX=588858 GN=speE PE=3 SV=1	32.095	286	0	235.7	1	#N/A	#N/A	#N/A	127	127	7	8	7	8	5	6	7	6	7	7	7	6	7	6	7	5	6	5	5	5	7	8	7	8	5	6	7	6	7	7	7	6	7	6	7	5
A0A0F6B4R7	A0A0F6B4R7	STM14_3076	tr|A0A0F6B4R7|A0A0F6B4R7_SALT1 Inosine-5-monophosphate dehydrogenase OS=Salmonella typhimurium (strain 14028s / SGSC 2262) OX=588858 GN=guaB PE=3 SV=1	55.024	516	0	323.31	1	#N/A	#N/A	#N/A	343	343	17	19	16	19	16	16	16	16	17	17	19	16	20	16	19	19	16	17	16	16	17	19	16	19	16	16	16	16	17	17	19	16	20	16	19	19
A0A0F6B487	A0A0F6B487	STM14_2889	tr|A0A0F6B487|A0A0F6B487_SALT1 Putative phosphotransferase system enzyme II A component OS=Salmonella typhimurium (strain 14028s / SGSC 2262) OX=588858 GN=STM14_2889 PE=4 SV=1	16.099	147	0	63.199	1	#N/A	#N/A	H876 > 6910	61	61	3	2	3	2	3	3	3	3	3	3	4	3	3	3	3	3	3	4	3	4	3	2	3	2	3	3	3	3	3	3	4	3	3	3	3	3
A0A0F6B906	A0A0F6B906	STM14_4631	tr|A0A0F6B906|A0A0F6B906_SALT1 Beta sliding clamp OS=Salmonella typhimurium (strain 14028s / SGSC 2262) OX=588858 GN=dnaN PE=3 SV=1	40.548	366	0	204.85	1	#N/A	#N/A	#N/A	268	268	13	11	11	12	13	12	15	15	13	13	13	13	13	13	13	15	14	15	15	16	13	11	11	12	13	12	15	15	13	13	13	13	13	13	13	15
A0A0F6B242	A0A0F6B242	STM14_2114	tr|A0A0F6B242|A0A0F6B242_SALT1 Thymidine kinase OS=Salmonella typhimurium (strain 14028s / SGSC 2262) OX=588858 GN=tdk_2 PE=3 SV=1	23.404	205	0	323.31	1	#N/A	#N/A	#N/A	238	238	12	13	13	13	12	11	12	12	12	11	11	11	12	13	12	12	13	10	12	11	12	13	13	13	12	11	12	12	12	11	11	11	12	13	12	12
A0A0F6B6D3	A0A0F6B6D3	STM14_3673	tr|A0A0F6B6D3|A0A0F6B6D3_SALT1 Peptide chain release factor 2 OS=Salmonella typhimurium (strain 14028s / SGSC 2262) OX=588858 GN=prfB PE=3 SV=1	40.129	358	0	323.31	1	#N/A	#N/A	#N/A	210	210	10	12	9	12	10	10	11	11	11	12	11	11	11	9	11	9	10	10	10	10	10	12	9	12	10	10	11	11	11	12	11	11	11	9	11	9
A0A0F6B282	A0A0F6B282	STM14_2157	tr|A0A0F6B282|A0A0F6B282_SALT1 Ribosome-binding ATPase YchF OS=Salmonella typhimurium (strain 14028s / SGSC 2262) OX=588858 GN=ychF PE=3 SV=1	39.63	363	0	323.31	1	#N/A	#N/A	#N/A	273	273	11	13	13	13	14	13	13	14	13	14	13	14	14	14	15	15	15	15	14	13	11	13	13	13	14	13	13	14	13	14	13	14	14	14	15	15
A0A0F6B377	A0A0F6B377	STM14_2521	tr|A0A0F6B377|A0A0F6B377_SALT1 Precorrin-8X methylmutase OS=Salmonella typhimurium (strain 14028s / SGSC 2262) OX=588858 GN=cbiC PE=3 SV=1	23.034	210	0	323.31	1	#N/A	#N/A	6910 > H876	149	149	10	8	9	9	10	8	8	10	8	8	7	10	8	7	7	4	6	4	5	3	10	8	9	9	10	8	8	10	8	8	7	10	8	7	7	4
A0A0F6AYF8	A0A0F6AYF8	STM14_0769	tr|A0A0F6AYF8|A0A0F6AYF8_SALT1 Pyrimidine-specific ribonucleoside hydrolase RihA OS=Salmonella typhimurium (strain 14028s / SGSC 2262) OX=588858 GN=rihA PE=3 SV=1	33.789	311	0	244.27	1	#N/A	#N/A	#N/A	123	123	6	7	5	6	5	6	6	7	6	7	7	5	6	7	7	5	7	6	7	5	6	7	5	6	5	6	6	7	6	7	7	5	6	7	7	5
A0A0F6B5T8	A0A0F6B5T8	STM14_3468	tr|A0A0F6B5T8|A0A0F6B5T8_SALT1 Needle complex export protein OS=Salmonella typhimurium (strain 14028s / SGSC 2262) OX=588858 GN=orgB PE=4 SV=1	26.462	226	0	180.65	1	#N/A	#N/A	6910 > H876	108	108	7	6	6	6	6	6	8	8	8	8	6	6	4	5	5	2	3	3	3	2	7	6	6	6	6	6	8	8	8	8	6	6	4	5	5	2
A0A0F6B7Z4	A0A0F6B7Z4	STM14_4253	tr|A0A0F6B7Z4|A0A0F6B7Z4_SALT1 Putative transcriptional regulator OS=Salmonella typhimurium (strain 14028s / SGSC 2262) OX=588858 GN=STM14_4253 PE=4 SV=1	27.895	251	0	323.31	1	#N/A	#N/A	#N/A	267	267	18	16	16	17	17	12	14	13	15	15	10	14	11	13	10	11	12	11	11	11	18	16	16	17	17	12	14	13	15	15	10	14	11	13	10	11
A0A0F6B0R4	A0A0F6B0R4	STM14_1612	tr|A0A0F6B0R4|A0A0F6B0R4_SALT1 Putative outer membrane protein OS=Salmonella typhimurium (strain 14028s / SGSC 2262) OX=588858 GN=STM14_1612 PE=4 SV=1	34.84	319	0	143.73	1	#N/A	#N/A	6910 > H876	194	194	11	11	10	10	10	12	12	12	11	11	12	7	12	9	11	8	7	8	5	5	11	11	10	10	10	12	12	12	11	11	12	7	12	9	11	8
A0A0F6BA09	A0A0F6BA09	STM14_5016	tr|A0A0F6BA09|A0A0F6BA09_SALT1 Phosphoribosylamine--glycine ligase OS=Salmonella typhimurium (strain 14028s / SGSC 2262) OX=588858 GN=purD PE=3 SV=1	45.692	429	0	323.31	1	#N/A	#N/A	#N/A	313	313	15	13	14	13	13	14	15	13	18	15	18	14	18	12	17	19	18	18	18	18	15	13	14	13	13	14	15	13	18	15	18	14	18	12	17	19
A0A0F6BA85	A0A0F6BA85	STM14_5098	tr|A0A0F6BA85|A0A0F6BA85_SALT1 Zinc uptake transcriptional repressor OS=Salmonella typhimurium (strain 14028s / SGSC 2262) OX=588858 GN=zur PE=3 SV=1	19.165	171	0	158.59	1	#N/A	#N/A	#N/A	108	108	6	6	7	7	6	5	5	5	5	4	4	6	5	6	5	5	5	5	5	6	6	6	7	7	6	5	5	5	5	4	4	6	5	6	5	5
A0A0F6B7R1	A0A0F6B7R1	STM14_4169	tr|A0A0F6B7R1|A0A0F6B7R1_SALT1 UPF0270 protein YheU OS=Salmonella typhimurium (strain 14028s / SGSC 2262) OX=588858 GN=yheU PE=3 SV=1	8.3504	72	0	91.397	1	#N/A	#N/A	#N/A	53	53	3	3	3	3	3	3	3	3	3	3	2	2	2	2	2	3	3	3	2	2	3	3	3	3	3	3	3	3	3	3	2	2	2	2	2	3
A0A0F6B6L3	A0A0F6B6L3	STM14_3754	tr|A0A0F6B6L3|A0A0F6B6L3_SALT1 tRNA (guanine-N(7)-)-methyltransferase OS=Salmonella typhimurium (strain 14028s / SGSC 2262) OX=588858 GN=trmB PE=3 SV=1	27.127	239	0	161.85	1	#N/A	#N/A	#N/A	152	152	8	8	7	8	8	8	8	8	9	9	7	8	7	8	7	7	7	7	6	7	8	8	7	8	8	8	8	8	9	9	7	8	7	8	7	7
A0A0F6AYI1	A0A0F6AYI1	STM14_0799	tr|A0A0F6AYI1|A0A0F6AYI1_SALT1 Glutamine--tRNA ligase OS=Salmonella typhimurium (strain 14028s / SGSC 2262) OX=588858 GN=glnS PE=3 SV=1	63.537	555	0	323.31	1	#N/A	#N/A	#N/A	468	468	22	27	23	26	21	21	20	21	20	24	24	24	26	24	29	24	23	24	24	21	22	27	23	26	21	21	20	21	20	24	24	24	26	24	29	24
A0A0F6B839	A0A0F6B839	STM14_4299	tr|A0A0F6B839|A0A0F6B839_SALT1 Signal recognition particle receptor FtsY OS=Salmonella typhimurium (strain 14028s / SGSC 2262) OX=588858 GN=ftsY PE=3 SV=1	53.73	491	0	323.31	1	#N/A	#N/A	#N/A	403	403	19	18	21	17	21	19	22	20	22	22	19	19	19	18	21	20	22	21	21	22	19	18	21	17	21	19	22	20	22	22	19	19	19	18	21	20
A0A0F6BB78	A0A0F6BB78	STM14_5450	tr|A0A0F6BB78|A0A0F6BB78_SALT1 Putative PTS permease OS=Salmonella typhimurium (strain 14028s / SGSC 2262) OX=588858 GN=STM14_5450 PE=4 SV=1	16.927	153	0	76.023	1	#N/A	#N/A	#N/A	148	148	6	6	4	6	5	9	9	7	8	9	9	8	8	8	8	9	7	7	7	8	6	6	4	6	5	9	9	7	8	9	9	8	8	8	8	9
A0A0F6B2T5	A0A0F6B2T5	STM14_2371	tr|A0A0F6B2T5|A0A0F6B2T5_SALT1 D-cysteine desulfhydrase OS=Salmonella typhimurium (strain 14028s / SGSC 2262) OX=588858 GN=yedO PE=3 SV=1	34.911	328	0	213.41	1	#N/A	#N/A	#N/A	145	145	6	8	10	9	8	6	8	10	8	8	7	8	8	7	8	5	5	5	5	6	6	8	10	9	8	6	8	10	8	8	7	8	8	7	8	5
A0A0F6B2V5	A0A0F6B2V5	STM14_2391	tr|A0A0F6B2V5|A0A0F6B2V5_SALT1 Flagellar motor switch protein FliG OS=Salmonella typhimurium (strain 14028s / SGSC 2262) OX=588858 GN=fliG PE=3 SV=1	36.851	331	0	323.31	1	#N/A	#N/A	6910 > H876	300	300	19	20	19	20	18	15	18	18	18	20	18	15	16	18	18	5	5	6	8	6	19	20	19	20	18	15	18	18	18	20	18	15	16	18	18	5
A0A0F6B7K8	A0A0F6B7K8	STM14_4115	tr|A0A0F6B7K8|A0A0F6B7K8_SALT1 Zinc-responsive transcriptional regulator OS=Salmonella typhimurium (strain 14028s / SGSC 2262) OX=588858 GN=zntR PE=4 SV=1	16.202	141	0	139.54	1	#N/A	#N/A	#N/A	136	136	7	6	8	7	7	7	7	7	8	8	6	7	6	8	6	6	7	7	6	5	7	6	8	7	7	7	7	7	8	8	6	7	6	8	6	6
A0A0F6B0Y2	A0A0F6B0Y2	STM14_1682	tr|A0A0F6B0Y2|A0A0F6B0Y2_SALT1 Fumarase D OS=Salmonella typhimurium (strain 14028s / SGSC 2262) OX=588858 GN=orf70 PE=3 SV=1	7.9473	70	0	24.412	1	#N/A	#N/A	#N/A	61	61	2	2	4	3	4	2	4	4	4	4	3	4	3	4	1	3	1	3	2	4	2	2	4	3	4	2	4	4	4	4	3	4	3	4	1	3
A0A0F6B4T1	A0A0F6B4T1	STM14_3091	tr|A0A0F6B4T1|A0A0F6B4T1_SALT1 Outer membrane protein assembly factor BamB OS=Salmonella typhimurium (strain 14028s / SGSC 2262) OX=588858 GN=yfgL PE=3 SV=1	41.942	392	0	323.31	1	#N/A	#N/A	#N/A	246	246	11	13	11	12	12	14	14	11	13	13	14	11	15	12	13	9	12	12	13	11	11	13	11	12	12	14	14	11	13	13	14	11	15	12	13	9
A0A0F6BAM7	A0A0F6BAM7	STM14_5244	tr|A0A0F6BAM7|A0A0F6BAM7_SALT1 Protein HflK OS=Salmonella typhimurium (strain 14028s / SGSC 2262) OX=588858 GN=hflK PE=3 SV=1	45.629	419	0	323.31	1	#N/A	#N/A	#N/A	398	398	19	18	16	18	18	20	20	17	20	20	22	21	22	18	22	22	22	21	21	21	19	18	16	18	18	20	20	17	20	20	22	21	22	18	22	22
A0A0F6B1H2	A0A0F6B1H2	STM14_1883	tr|A0A0F6B1H2|A0A0F6B1H2_SALT1 Malto-oligosyltrehalose trehalohydrolase OS=Salmonella typhimurium (strain 14028s / SGSC 2262) OX=588858 GN=STM14_1883 PE=3 SV=1	65.773	594	0	323.31	1	#N/A	#N/A	H876 > 6910	345	345	16	17	15	17	15	14	17	17	15	17	18	17	18	20	19	19	18	18	18	20	16	17	15	17	15	14	17	17	15	17	18	17	18	20	19	19
A0A0F6AXS8	A0A0F6AXS8	STM14_0532	tr|A0A0F6AXS8|A0A0F6AXS8_SALT1 ATP-dependent Clp protease ATP-binding subunit ClpX OS=Salmonella typhimurium (strain 14028s / SGSC 2262) OX=588858 GN=clpX PE=3 SV=1	46.175	423	0	323.31	1	#N/A	#N/A	#N/A	424	424	22	21	22	21	22	19	21	21	21	19	23	21	24	22	21	18	24	22	23	17	22	21	22	21	22	19	21	21	21	19	23	21	24	22	21	18
A0A0F6B7K3	A0A0F6B7K3	STM14_4110	tr|A0A0F6B7K3|A0A0F6B7K3_SALT1 Methionyl-tRNA formyltransferase OS=Salmonella typhimurium (strain 14028s / SGSC 2262) OX=588858 GN=fmt PE=3 SV=1	34.029	315	0	323.31	1	#N/A	#N/A	#N/A	324	324	16	16	16	16	16	14	16	16	16	15	14	18	14	18	16	18	17	18	16	18	16	16	16	16	16	14	16	16	16	15	14	18	14	18	16	18
A0A0F6B7A2	A0A0F6B7A2	STM14_4003	tr|A0A0F6B7A2|A0A0F6B7A2_SALT1 Arabinose 5-phosphate isomerase OS=Salmonella typhimurium (strain 14028s / SGSC 2262) OX=588858 GN=yrbH PE=3 SV=1	34.999	328	0	323.31	1	#N/A	#N/A	#N/A	317	317	16	14	16	17	15	17	17	16	18	19	17	16	13	13	16	16	14	16	16	15	16	14	16	17	15	17	17	16	18	19	17	16	13	13	16	16
A0A0F6B058	A0A0F6B058	STM14_1395	tr|A0A0F6B058|A0A0F6B058_SALT1 N-acetyl-D-glucosamine kinase OS=Salmonella typhimurium (strain 14028s / SGSC 2262) OX=588858 GN=ycfX PE=3 SV=1	33.059	303	0	240.54	1	#N/A	#N/A	#N/A	137	137	7	6	9	6	8	6	7	7	7	7	7	7	7	8	6	7	6	6	6	7	7	6	9	6	8	6	7	7	7	7	7	7	7	8	6	7
A0A0F6B838	A0A0F6B838	STM14_4298	tr|A0A0F6B838|A0A0F6B838_SALT1 Cell division ATP-binding protein FtsE OS=Salmonella typhimurium (strain 14028s / SGSC 2262) OX=588858 GN=ftsE PE=3 SV=1	24.399	222	0	233.06	1	#N/A	#N/A	#N/A	200	200	10	9	14	9	12	9	11	13	10	13	8	10	8	11	8	9	8	9	9	10	10	9	14	9	12	9	11	13	10	13	8	10	8	11	8	9
A0A0F6B4V1	A0A0F6B4V1	STM14_3111	tr|A0A0F6B4V1|A0A0F6B4V1_SALT1 Peptidase B OS=Salmonella typhimurium (strain 14028s / SGSC 2262) OX=588858 GN=pepB PE=3 SV=1	46.355	427	0	323.31	1	#N/A	#N/A	#N/A	422	422	24	22	20	25	19	21	21	19	20	19	23	21	20	21	23	20	21	23	21	19	24	22	20	25	19	21	21	19	20	19	23	21	20	21	23	20
A0A0F6B739	A0A0F6B739	STM14_3935	tr|A0A0F6B739|A0A0F6B739_SALT1 Galactarate dehydratase (L-threo-forming) OS=Salmonella typhimurium (strain 14028s / SGSC 2262) OX=588858 GN=garD PE=3 SV=1	56.353	523	0	7.9529	1	#N/A	#N/A	#N/A	34	34	1	2	2	1	2	1	4	1	4	4	1	1	2	2	1	1	1	1	1	1	1	2	2	1	2	1	4	1	4	4	1	1	2	2	1	1
A0A0F6B7U0	A0A0F6B7U0	STM14_4198	tr|A0A0F6B7U0|A0A0F6B7U0_SALT1 3-dehydroquinate synthase OS=Salmonella typhimurium (strain 14028s / SGSC 2262) OX=588858 GN=aroB PE=3 SV=1	38.709	362	0	323.31	1	#N/A	#N/A	#N/A	232	232	12	12	11	13	10	12	13	15	13	13	12	12	11	9	11	10	11	11	11	10	12	12	11	13	10	12	13	15	13	13	12	12	11	9	11	10
A0A0F6AZT1	A0A0F6AZT1	STM14_1263	tr|A0A0F6AZT1|A0A0F6AZT1_SALT1 Chaperone modulatory protein CbpM OS=Salmonella typhimurium (strain 14028s / SGSC 2262) OX=588858 GN=yccD PE=3 SV=1	11.595	101	0	4.4123	1	#N/A	#N/A	#N/A	24	24	1	1	1	1	1	1	1	1	1	1	1	1	1	1	1	2	1	2	2	2	1	1	1	1	1	1	1	1	1	1	1	1	1	1	1	2
A0A0F6B001	A0A0F6B001	STM14_1337	tr|A0A0F6B001|A0A0F6B001_SALT1 UPF0502 protein YceH OS=Salmonella typhimurium (strain 14028s / SGSC 2262) OX=588858 GN=yceH PE=3 SV=1	24.12	215	0	276.39	1	#N/A	#N/A	H876 > 6910	212	212	9	11	8	10	8	8	10	8	10	10	12	10	11	11	12	13	13	13	12	13	9	11	8	10	8	8	10	8	10	10	12	10	11	11	12	13
A0A0F6AY85	A0A0F6AY85	STM14_0695	tr|A0A0F6AY85|A0A0F6AY85_SALT1 Isochorismatase OS=Salmonella typhimurium (strain 14028s / SGSC 2262) OX=588858 GN=entB PE=4 SV=1	32.234	285	0	323.31	1	G564 > 6910	#N/A	H876 > 6910	49	49	3	2	1	3	2	1	1	1	2	1	4	2	2	1	3	1	6	6	6	1	3	2	1	3	2	1	1	1	2	1	4	2	2	1	3	1
A0A0F6AYU7	A0A0F6AYU7	STM14_0923	tr|A0A0F6AYU7|A0A0F6AYU7_SALT1 ATP-dependent dethiobiotin synthetase BioD OS=Salmonella typhimurium (strain 14028s / SGSC 2262) OX=588858 GN=bioD_1 PE=3 SV=1	24.199	228	0	323.31	1	#N/A	#N/A	#N/A	35	35	2	1	1	1	2	1	3	3	3	3	1	0	1	2	1	2	2	0	3	3	2	1	1	1	2	1	3	3	3	3	1	0	1	2	1	2
A0A0F6B072	A0A0F6B072	STM14_1412	tr|A0A0F6B072|A0A0F6B072_SALT1 tRNA-specific 2-thiouridylase MnmA OS=Salmonella typhimurium (strain 14028s / SGSC 2262) OX=588858 GN=trmU PE=3 SV=1	40.87	368	0	323.31	1	#N/A	#N/A	#N/A	227	227	12	12	10	11	10	12	12	10	12	13	11	12	11	10	11	10	13	13	12	10	12	12	10	11	10	12	12	10	12	13	11	12	11	10	11	10
A0A0F6AWC1	A0A0F6AWC1	STM14_0005	tr|A0A0F6AWC1|A0A0F6AWC1_SALT1 UPF0246 protein YaaA OS=Salmonella typhimurium (strain 14028s / SGSC 2262) OX=588858 GN=yaaA PE=3 SV=1	29.764	257	0	323.31	1	#N/A	#N/A	6910 > H876	226	226	16	14	12	14	12	11	11	12	11	13	11	10	10	11	11	10	7	9	10	11	16	14	12	14	12	11	11	12	11	13	11	10	10	11	11	10
A0A0F6B580	A0A0F6B580	STM14_3245	tr|A0A0F6B580|A0A0F6B580_SALT1 Putative methyltransferase OS=Salmonella typhimurium (strain 14028s / SGSC 2262) OX=588858 GN=yfiF PE=4 SV=1	38.077	345	0	266.17	1	#N/A	#N/A	#N/A	292	292	13	13	14	13	14	14	15	13	15	16	15	16	16	16	15	13	16	16	15	14	13	13	14	13	14	14	15	13	15	16	15	16	16	16	15	13
A0A0F6AXB5	A0A0F6AXB5	STM14_0364	tr|A0A0F6AXB5|A0A0F6AXB5_SALT1 CN hydrolase domain-containing protein OS=Salmonella typhimurium (strain 14028s / SGSC 2262) OX=588858 GN=yafV PE=3 SV=1	29.063	255	0	316.14	1	#N/A	#N/A	#N/A	197	197	6	7	9	8	9	7	11	10	12	12	9	11	10	11	10	12	11	11	11	10	6	7	9	8	9	7	11	10	12	12	9	11	10	11	10	12
A0A0F6B281	A0A0F6B281	STM14_2156	tr|A0A0F6B281|A0A0F6B281_SALT1 Peptidyl-tRNA hydrolase OS=Salmonella typhimurium (strain 14028s / SGSC 2262) OX=588858 GN=pth PE=1 SV=1	21.178	194	0	163.62	1	#N/A	#N/A	#N/A	175	175	12	11	13	10	13	9	9	11	8	8	6	6	7	4	6	10	7	9	6	10	12	11	13	10	13	9	9	11	8	8	6	6	7	4	6	10
A0A0F6B1Z0	A0A0F6B1Z0	STM14_2060	tr|A0A0F6B1Z0|A0A0F6B1Z0_SALT1 Putative regulatory protein OS=Salmonella typhimurium (strain 14028s / SGSC 2262) OX=588858 GN=yciT PE=4 SV=1	27.477	250	0	266.84	1	#N/A	#N/A	#N/A	243	243	12	12	13	12	13	12	12	13	12	12	10	13	10	13	10	14	12	13	12	13	12	12	13	12	13	12	12	13	12	12	10	13	10	13	10	14
A0A0F6AWC0	A0A0F6AWC0	STM14_0004	tr|A0A0F6AWC0|A0A0F6AWC0_SALT1 Threonine synthase OS=Salmonella typhimurium (strain 14028s / SGSC 2262) OX=588858 GN=thrC PE=3 SV=1	46.987	428	0	323.31	1	#N/A	#N/A	#N/A	323	323	17	16	17	15	17	13	17	16	17	16	15	16	14	16	17	17	16	18	16	17	17	16	17	15	17	13	17	16	17	16	15	16	14	16	17	17
A0A0F6B8C7	A0A0F6B8C7	STM14_4390	tr|A0A0F6B8C7|A0A0F6B8C7_SALT1 3-methyl-adenine DNA glycosylase I OS=Salmonella typhimurium (strain 14028s / SGSC 2262) OX=588858 GN=tag PE=4 SV=1	21.881	193	0	134.02	1	#N/A	#N/A	#N/A	58	58	2	2	2	2	2	3	4	4	3	3	3	3	3	3	3	3	3	4	3	3	2	2	2	2	2	3	4	4	3	3	3	3	3	3	3	3
A0A0F6AZM2	A0A0F6AZM2	STM14_1203	tr|A0A0F6AZM2|A0A0F6AZM2_SALT1 Putative iron-sulfur protein OS=Salmonella typhimurium (strain 14028s / SGSC 2262) OX=588858 GN=STM14_1203 PE=4 SV=1	40.491	369	0	73.224	1	#N/A	#N/A	#N/A	36	36	1	1	2	1	2	1	3	2	2	3	1	2	1	2	1	2	2	2	2	3	1	1	2	1	2	1	3	2	2	3	1	2	1	2	1	2
A0A0F6AXQ9	A0A0F6AXQ9	STM14_0512	tr|A0A0F6AXQ9|A0A0F6AXQ9_SALT1 DJ-1_PfpI domain-containing protein OS=Salmonella typhimurium (strain 14028s / SGSC 2262) OX=588858 GN=thiJ PE=4 SV=1	20.767	196	0	219.74	1	#N/A	#N/A	#N/A	136	136	6	6	7	6	6	5	5	4	8	7	7	6	7	5	4	8	10	10	10	9	6	6	7	6	6	5	5	4	8	7	7	6	7	5	4	8
A0A0F6B2R4	A0A0F6B2R4	STM14_2346	tr|A0A0F6B2R4|A0A0F6B2R4_SALT1 Trehalose 6-phosphate phosphatase OS=Salmonella typhimurium (strain 14028s / SGSC 2262) OX=588858 GN=otsB PE=3 SV=1	33.213	300	0	323.31	1	#N/A	#N/A	#N/A	312	312	18	16	15	17	14	14	16	16	16	16	15	16	15	16	15	14	15	17	17	14	18	16	15	17	14	14	16	16	16	16	15	16	15	16	15	14
A0A0F6B679	A0A0F6B679	STM14_3617	tr|A0A0F6B679|A0A0F6B679_SALT1 Thymidylate synthase OS=Salmonella typhimurium (strain 14028s / SGSC 2262) OX=588858 GN=thyA PE=3 SV=1	30.368	264	0	163.21	1	#N/A	#N/A	#N/A	170	170	10	9	11	11	9	8	9	9	9	8	9	8	8	7	8	8	8	8	7	6	10	9	11	11	9	8	9	9	9	8	9	8	8	7	8	8
A0A0F6B663	A0A0F6B663	STM14_3599	tr|A0A0F6B663|A0A0F6B663_SALT1 Putative FeS center assembly protein OS=Salmonella typhimurium (strain 14028s / SGSC 2262) OX=588858 GN=ygdK PE=3 SV=1	16.022	147	0	187.74	1	#N/A	#N/A	#N/A	163	163	9	8	8	6	8	8	9	9	9	9	7	9	9	9	7	7	8	8	9	7	9	8	8	6	8	8	9	9	9	9	7	9	9	9	7	7
A0A0F6B3B9	A0A0F6B3B9	STM14_2564	tr|A0A0F6B3B9|A0A0F6B3B9_SALT1 Putative dehydratase OS=Salmonella typhimurium (strain 14028s / SGSC 2262) OX=588858 GN=yeeZ PE=4 SV=1	29.662	274	0	319.6	1	#N/A	#N/A	#N/A	243	243	10	11	9	12	12	11	11	12	11	13	12	11	13	12	14	16	13	13	12	15	10	11	9	12	12	11	11	12	11	13	12	11	13	12	14	16
A0A0F6B0W3	A0A0F6B0W3	STM14_1663	tr|A0A0F6B0W3|A0A0F6B0W3_SALT1 Iron-sulfur cluster assembly scaffold protein OS=Salmonella typhimurium (strain 14028s / SGSC 2262) OX=588858 GN=sufA PE=3 SV=1	13.39	122	0	129.54	1	#N/A	#N/A	H876 > 6910	93	93	5	6	5	5	3	5	6	5	6	6	6	3	5	4	6	4	3	2	4	4	5	6	5	5	3	5	6	5	6	6	6	3	5	4	6	4
A0A0F6B4P2	A0A0F6B4P2	STM14_3051	tr|A0A0F6B4P2|A0A0F6B4P2_SALT1 Outer membrane protein assembly factor BamC OS=Salmonella typhimurium (strain 14028s / SGSC 2262) OX=588858 GN=nlpB PE=3 SV=1	36.937	344	0	323.31	1	#N/A	#N/A	#N/A	272	272	12	13	12	13	13	12	17	17	17	18	16	13	15	13	15	11	12	11	13	9	12	13	12	13	13	12	17	17	17	18	16	13	15	13	15	11
A0A0F6B384	A0A0F6B384	STM14_2528	tr|A0A0F6B384|A0A0F6B384_SALT1 Polyhedral body protein OS=Salmonella typhimurium (strain 14028s / SGSC 2262) OX=588858 GN=pudB PE=4 SV=1	28.016	270	0	323.31	1	6910 > G564	6910 > H437	6910 > H876	184	184	13	15	16	15	15	6	7	7	6	6	6	9	9	8	9	6	10	8	8	5	13	15	16	15	15	6	7	7	6	6	6	9	9	8	9	6
A0A0F6BB26	A0A0F6BB26	STM14_5398	tr|A0A0F6BB26|A0A0F6BB26_SALT1 Probable transcriptional regulatory protein YeeN OS=Salmonella typhimurium (strain 14028s / SGSC 2262) OX=588858 GN=yeeN PE=3 SV=1	25.727	238	0	323.31	1	#N/A	#N/A	#N/A	108	108	6	7	6	7	7	6	5	5	6	5	5	4	5	4	5	5	5	5	5	5	6	7	6	7	7	6	5	5	6	5	5	4	5	4	5	5
A0A0F6B7Z6	A0A0F6B7Z6	STM14_4255	tr|A0A0F6B7Z6|A0A0F6B7Z6_SALT1 Glycogen synthase OS=Salmonella typhimurium (strain 14028s / SGSC 2262) OX=588858 GN=glgA PE=3 SV=1	52.945	477	0	323.31	1	#N/A	#N/A	#N/A	318	318	14	14	13	13	13	13	14	15	14	14	17	18	17	19	16	19	19	18	19	19	14	14	13	13	13	13	14	15	14	14	17	18	17	19	16	19
A0A0F6B7I1	A0A0F6B7I1	STM14_4083	tr|A0A0F6B7I1|A0A0F6B7I1_SALT1 DNA-binding protein Fis OS=Salmonella typhimurium (strain 14028s / SGSC 2262) OX=588858 GN=fis PE=3 SV=1	11.24	98	0	128.66	1	#N/A	#N/A	Exclusive_6910	38	38	3	2	3	2	3	2	2	3	2	2	2	3	1	2	1	1	1	1	1	1	3	2	3	2	3	2	2	3	2	2	2	3	1	2	1	1
A0A0F6B360	A0A0F6B360	STM14_2504	tr|A0A0F6B360|A0A0F6B360_SALT1 Nicotinate-nucleotide--dimethylbenzimidazole phosphoribosyltransferase OS=Salmonella typhimurium (strain 14028s / SGSC 2262) OX=588858 GN=cobT PE=3 SV=1	36.612	356	0	323.31	1	#N/A	#N/A	#N/A	265	265	15	14	13	15	14	11	14	13	14	15	12	12	13	12	13	12	12	14	14	13	15	14	13	15	14	11	14	13	14	15	12	12	13	12	13	12
A0A0F6B8D5	A0A0F6B8D5	STM14_4398	tr|A0A0F6B8D5|A0A0F6B8D5_SALT1 Putative transcriptional regulator OS=Salmonella typhimurium (strain 14028s / SGSC 2262) OX=588858 GN=yiaG PE=4 SV=1	11.258	96	0	81.571	1	#N/A	#N/A	#N/A	71	71	3	3	3	3	3	4	4	3	4	3	4	3	4	3	4	4	4	4	4	4	3	3	3	3	3	4	4	3	4	3	4	3	4	3	4	4
D0ZSY7	D0ZSY7	STM14_3232	sp|D0ZSY7|RSEB_SALT1 Sigma-E factor regulatory protein RseB OS=Salmonella typhimurium (strain 14028s / SGSC 2262) OX=588858 GN=rseB PE=3 SV=1	35.767	318	0	266.11	1	#N/A	#N/A	#N/A	197	197	11	11	9	11	11	8	11	12	11	10	10	9	9	9	10	8	11	10	9	7	11	11	9	11	11	8	11	12	11	10	10	9	9	9	10	8
A0A0F6BA77	A0A0F6BA77	STM14_5090	tr|A0A0F6BA77|A0A0F6BA77_SALT1 Chorismate pyruvate-lyase OS=Salmonella typhimurium (strain 14028s / SGSC 2262) OX=588858 GN=ubiC PE=3 SV=1	18.719	165	0	310.15	1	#N/A	#N/A	#N/A	166	166	8	8	8	8	8	8	7	6	7	7	6	8	7	7	7	11	12	10	12	11	8	8	8	8	8	8	7	6	7	7	6	8	7	7	7	11
A0A0F6B5U9	A0A0F6B5U9	STM14_3480	tr|A0A0F6B5U9|A0A0F6B5U9_SALT1 Acyl carrier protein OS=Salmonella typhimurium (strain 14028s / SGSC 2262) OX=588858 GN=iacP PE=4 SV=1	9.1984	82	0.0011257	3.3226	1	#N/A	#N/A	#N/A	19	19	1	1	1	1	1	1	1	0	1	1	1	1	1	1	1	1	1	1	1	1	1	1	1	1	1	1	1	0	1	1	1	1	1	1	1	1
A0A0F6B026	A0A0F6B026	STM14_1363	tr|A0A0F6B026|A0A0F6B026_SALT1 23S rRNA accumulation protein YceD OS=Salmonella typhimurium (strain 14028s / SGSC 2262) OX=588858 GN=yceD PE=3 SV=1	19.188	173	0	90.587	1	#N/A	#N/A	#N/A	93	93	3	6	5	6	5	5	5	4	4	5	4	5	4	5	4	5	5	5	4	4	3	6	5	6	5	5	5	4	4	5	4	5	4	5	4	5
A0A0F6B4Y1	A0A0F6B4Y1	STM14_3141	tr|A0A0F6B4Y1|A0A0F6B4Y1_SALT1 Putative transcriptional regulator OS=Salmonella typhimurium (strain 14028s / SGSC 2262) OX=588858 GN=yfhA PE=4 SV=1	49.358	445	0	222.01	1	#N/A	#N/A	#N/A	179	179	5	7	9	7	9	7	12	8	14	12	7	9	7	9	7	10	9	11	9	11	5	7	9	7	9	7	12	8	14	12	7	9	7	9	7	10
A0A0F6B5L6	A0A0F6B5L6	STM14_3391	tr|A0A0F6B5L6|A0A0F6B5L6_SALT1 Glycine betaine transporter ATP-binding subunit OS=Salmonella typhimurium (strain 14028s / SGSC 2262) OX=588858 GN=proV PE=3 SV=1	44.124	400	0	323.31	1	#N/A	#N/A	#N/A	251	251	14	14	12	14	13	13	14	15	14	13	12	13	10	12	10	13	13	11	9	12	14	14	12	14	13	13	14	15	14	13	12	13	10	12	10	13
A0A0F6B0J6	A0A0F6B0J6	STM14_1544	tr|A0A0F6B0J6|A0A0F6B0J6_SALT1 Putative cytoplasmic protein OS=Salmonella typhimurium (strain 14028s / SGSC 2262) OX=588858 GN=yeaO PE=4 SV=1	13.629	115	0	101.25	1	#N/A	#N/A	#N/A	121	121	6	6	6	6	6	6	6	6	6	6	7	6	7	6	6	6	6	5	6	6	6	6	6	6	6	6	6	6	6	6	7	6	7	6	6	6
A0A0F6B8X5	A0A0F6B8X5	STM14_4599	tr|A0A0F6B8X5|A0A0F6B8X5_SALT1 Small heat shock protein IbpB OS=Salmonella typhimurium (strain 14028s / SGSC 2262) OX=588858 GN=ibpB PE=3 SV=1	16.084	142	0	248.03	1	#N/A	#N/A	#N/A	109	109	5	6	6	6	5	5	5	6	6	5	6	5	6	5	5	5	6	6	5	5	5	6	6	6	5	5	5	6	6	5	6	5	6	5	5	5
A0A0F6B1H8	A0A0F6B1H8	STM14_1889	tr|A0A0F6B1H8|A0A0F6B1H8_SALT1 NAD-dependent malic enzyme OS=Salmonella typhimurium (strain 14028s / SGSC 2262) OX=588858 GN=sfcA PE=3 SV=1	62.895	565	0	323.31	1	#N/A	#N/A	H876 > 6910	438	438	23	22	19	23	15	18	15	17	16	17	25	23	23	25	25	28	24	28	26	26	23	22	19	23	15	18	15	17	16	17	25	23	23	25	25	28
A0A0F6BB82	A0A0F6BB82	STM14_5454	tr|A0A0F6BB82|A0A0F6BB82_SALT1 Putative glucosamine-fructose-6-phosphate aminotransferase OS=Salmonella typhimurium (strain 14028s / SGSC 2262) OX=588858 GN=STM14_5454 PE=4 SV=1	38.391	336	0	229.82	1	#N/A	#N/A	#N/A	231	231	12	13	10	12	11	12	12	14	13	13	12	11	12	11	12	10	11	10	11	9	12	13	10	12	11	12	12	14	13	13	12	11	12	11	12	10
A0A0F6AZ21	A0A0F6AZ21	STM14_998	tr|A0A0F6AZ21|A0A0F6AZ21_SALT1 Biofilm formation regulatory protein BssR OS=Salmonella typhimurium (strain 14028s / SGSC 2262) OX=588858 GN=bssR PE=4 SV=1	14.266	127	0	231.03	1	#N/A	#N/A	#N/A	163	163	7	9	7	9	7	7	9	7	7	7	9	7	8	7	9	9	10	9	10	9	7	9	7	9	7	7	9	7	7	7	9	7	8	7	9	9
A0A0F6AW60	A0A0F6AW60	STM14_5571	tr|A0A0F6AW60|A0A0F6AW60_SALT1 Alpha-helical coiled coil protein OS=Salmonella typhimurium (strain 14028s / SGSC 2262) OX=588858 GN=tlpA PE=4 SV=1	41.479	371	0	323.31	1	#N/A	#N/A	#N/A	432	432	24	20	23	21	25	17	22	19	22	21	21	21	22	20	20	24	23	22	21	24	24	20	23	21	25	17	22	19	22	21	21	21	22	20	20	24
A0A0F6B3X5	A0A0F6B3X5	STM14_2775	tr|A0A0F6B3X5|A0A0F6B3X5_SALT1 Transcriptional regulator NarP OS=Salmonella typhimurium (strain 14028s / SGSC 2262) OX=588858 GN=narP PE=4 SV=1	23.776	215	0	323.31	1	#N/A	#N/A	6910 > H876	145	145	7	7	7	7	7	7	10	10	10	10	8	8	8	8	8	5	5	4	5	4	7	7	7	7	7	7	10	10	10	10	8	8	8	8	8	5
A0A0F6B3C6	A0A0F6B3C6	STM14_2571	tr|A0A0F6B3C6|A0A0F6B3C6_SALT1 Imidazole glycerol phosphate synthase subunit HisF OS=Salmonella typhimurium (strain 14028s / SGSC 2262) OX=588858 GN=hisF PE=3 SV=1	28.368	258	0	323.31	1	#N/A	#N/A	#N/A	237	237	12	12	11	12	11	9	12	11	13	13	13	13	12	12	11	12	12	12	12	12	12	12	11	12	11	9	12	11	13	13	13	13	12	12	11	12
A0A0F6B046	A0A0F6B046	STM14_1383	tr|A0A0F6B046|A0A0F6B046_SALT1 Beta-hexosaminidase OS=Salmonella typhimurium (strain 14028s / SGSC 2262) OX=588858 GN=nagZ PE=3 SV=1	37.697	341	0	272.78	1	#N/A	#N/A	#N/A	318	318	17	16	15	16	16	17	17	16	15	15	16	18	15	16	17	16	15	16	15	14	17	16	15	16	16	17	17	16	15	15	16	18	15	16	17	16
A0A0F6AWW1	A0A0F6AWW1	STM14_0197	tr|A0A0F6AWW1|A0A0F6AWW1_SALT1 S-adenosylmethionine decarboxylase proenzyme OS=Salmonella typhimurium (strain 14028s / SGSC 2262) OX=588858 GN=speD PE=3 SV=1	30.414	264	0	323.31	1	#N/A	#N/A	6910 > H876	150	150	10	8	9	8	8	9	9	9	9	10	7	7	7	7	7	4	6	6	6	4	10	8	9	8	8	9	9	9	9	10	7	7	7	7	7	4
A0A0F6B4V5	A0A0F6B4V5	STM14_3115	tr|A0A0F6B4V5|A0A0F6B4V5_SALT1 Co-chaperone protein HscB OS=Salmonella typhimurium (strain 14028s / SGSC 2262) OX=588858 GN=hscB PE=3 SV=1	19.98	171	0	76.615	1	#N/A	#N/A	#N/A	86	86	4	4	4	4	4	3	5	5	5	5	4	3	4	3	4	5	5	5	5	5	4	4	4	4	4	3	5	5	5	5	4	3	4	3	4	5
A0A0F6B9B2	A0A0F6B9B2	STM14_4751	tr|A0A0F6B9B2|A0A0F6B9B2_SALT1 Flavin mononucleotide phosphatase OS=Salmonella typhimurium (strain 14028s / SGSC 2262) OX=588858 GN=yigB PE=4 SV=1	27.055	238	0	131.15	1	#N/A	#N/A	#N/A	168	168	9	9	9	7	8	7	9	9	9	9	8	8	8	7	7	8	9	10	10	8	9	9	9	7	8	7	9	9	9	9	8	8	8	7	7	8
A0A0F6AX51	A0A0F6AX51	STM14_0290	tr|A0A0F6AX51|A0A0F6AX51_SALT1 D,D-heptose 1,7-bisphosphate phosphatase OS=Salmonella typhimurium (strain 14028s / SGSC 2262) OX=588858 GN=yaeD PE=3 SV=1	20.92	188	0	155.25	1	#N/A	#N/A	#N/A	92	92	5	5	3	4	5	4	5	5	5	5	5	5	5	5	5	4	4	4	4	5	5	5	3	4	5	4	5	5	5	5	5	5	5	5	5	4
A0A0F6B9H7	A0A0F6B9H7	STM14_4822	tr|A0A0F6B9H7|A0A0F6B9H7_SALT1 GTP-binding protein OS=Salmonella typhimurium (strain 14028s / SGSC 2262) OX=588858 GN=typA PE=4 SV=1	67.376	607	0	323.31	1	#N/A	#N/A	#N/A	417	417	18	18	18	19	20	20	22	21	21	21	21	25	20	20	21	23	23	22	21	23	18	18	18	19	20	20	22	21	21	21	21	25	20	20	21	23
A0A0F6B1A6	A0A0F6B1A6	STM14_1815	tr|A0A0F6B1A6|A0A0F6B1A6_SALT1 UPF0482 protein YnfB OS=Salmonella typhimurium (strain 14028s / SGSC 2262) OX=588858 GN=ynfB PE=3 SV=1	12.846	113	0	174.49	1	#N/A	#N/A	H876 > 6910	87	87	5	6	4	6	4	4	4	5	5	4	4	3	4	3	4	4	5	5	4	4	5	6	4	6	4	4	4	5	5	4	4	3	4	3	4	4
A0A0F6B9K4	A0A0F6B9K4	STM14_4849	tr|A0A0F6B9K4|A0A0F6B9K4_SALT1 Protein FdhE OS=Salmonella typhimurium (strain 14028s / SGSC 2262) OX=588858 GN=fdhE PE=3 SV=1	34.705	309	0	323.31	1	#N/A	#N/A	6910 > H876	258	258	14	14	15	13	15	14	15	13	15	15	14	13	14	12	13	10	9	11	9	10	14	14	15	13	15	14	15	13	15	15	14	13	14	12	13	10
A0A0F6AYQ3	A0A0F6AYQ3	STM14_0872	tr|A0A0F6AYQ3|A0A0F6AYQ3_SALT1 Cell division coordinator CpoB OS=Salmonella typhimurium (strain 14028s / SGSC 2262) OX=588858 GN=ybgF PE=3 SV=1	28.247	262	0	323.31	1	#N/A	#N/A	#N/A	174	174	8	8	7	8	7	9	8	6	9	8	11	9	11	9	9	10	9	8	8	12	8	8	7	8	7	9	8	6	9	8	11	9	11	9	9	10
A0A0F6B5Y5	A0A0F6B5Y5	STM14_3518	tr|A0A0F6B5Y5|A0A0F6B5Y5_SALT1 Putative aldolase OS=Salmonella typhimurium (strain 14028s / SGSC 2262) OX=588858 GN=ygbL PE=4 SV=1	23.562	212	0	281.07	1	#N/A	#N/A	6910 > H876	177	177	9	11	9	11	8	7	9	9	9	9	11	9	11	8	11	6	8	8	7	7	9	11	9	11	8	7	9	9	9	9	11	9	11	8	11	6
A0A0F6BA23	A0A0F6BA23	STM14_5034	tr|A0A0F6BA23|A0A0F6BA23_SALT1 Transcriptional repressor IclR OS=Salmonella typhimurium (strain 14028s / SGSC 2262) OX=588858 GN=iclR PE=4 SV=1	29.614	274	0	323.31	1	#N/A	#N/A	#N/A	246	246	13	10	11	12	13	12	14	13	14	13	14	13	13	10	12	12	12	11	11	13	13	10	11	12	13	12	14	13	14	13	14	13	13	10	12	12
A0A0F6B449	A0A0F6B449	STM14_2850	tr|A0A0F6B449|A0A0F6B449_SALT1 N-acetyltransferase domain-containing protein OS=Salmonella typhimurium (strain 14028s / SGSC 2262) OX=588858 GN=elaA PE=4 SV=1	17.445	153	0	178.89	1	#N/A	#N/A	#N/A	115	115	6	7	7	6	5	5	7	7	6	7	3	4	6	4	6	7	7	5	5	5	6	7	7	6	5	5	7	7	6	7	3	4	6	4	6	7
A0A0F6B2C4	A0A0F6B2C4	STM14_2199	tr|A0A0F6B2C4|A0A0F6B2C4_SALT1 Long-chain-fatty-acid--CoA ligase OS=Salmonella typhimurium (strain 14028s / SGSC 2262) OX=588858 GN=fadD PE=4 SV=1	62.222	561	0	323.31	1	#N/A	#N/A	#N/A	371	371	15	17	17	17	17	16	15	15	17	17	21	21	21	21	20	23	20	19	18	24	15	17	17	17	17	16	15	15	17	17	21	21	21	21	20	23
A0A0F6B1K6	A0A0F6B1K6	STM14_1921	tr|A0A0F6B1K6|A0A0F6B1K6_SALT1 Putative DNA-binding transcriptional regulator OS=Salmonella typhimurium (strain 14028s / SGSC 2262) OX=588858 GN=yncC PE=4 SV=1	24.795	221	0	323.31	1	#N/A	#N/A	#N/A	167	167	9	9	8	9	7	8	9	6	8	9	8	9	8	9	8	10	8	9	6	10	9	9	8	9	7	8	9	6	8	9	8	9	8	9	8	10
A0A0F6B593	A0A0F6B593	STM14_3262	tr|A0A0F6B593|A0A0F6B593_SALT1 Purine nucleoside phosphorylase OS=Salmonella typhimurium (strain 14028s / SGSC 2262) OX=588858 GN=yfiH PE=3 SV=1	26.428	243	0	207.48	1	#N/A	#N/A	#N/A	178	178	9	7	10	7	8	9	8	8	9	9	10	9	9	10	10	11	8	9	8	10	9	7	10	7	8	9	8	8	9	9	10	9	9	10	10	11
A0A0F6AYF9	A0A0F6AYF9	STM14_0770	tr|A0A0F6AYF9|A0A0F6AYF9_SALT1 Glutamate/aspartate transporter OS=Salmonella typhimurium (strain 14028s / SGSC 2262) OX=588858 GN=gltL PE=3 SV=1	26.606	241	0	190.57	1	#N/A	#N/A	#N/A	175	175	8	10	6	11	8	9	10	9	9	9	8	8	9	7	8	8	10	10	10	8	8	10	6	11	8	9	10	9	9	9	8	8	9	7	8	8
A0A0F6AXJ6	A0A0F6AXJ6	STM14_0448	tr|A0A0F6AXJ6|A0A0F6AXJ6_SALT1 D-alanine--D-alanine ligase OS=Salmonella typhimurium (strain 14028s / SGSC 2262) OX=588858 GN=ddl_1 PE=3 SV=1	39.356	364	0	323.31	1	#N/A	#N/A	#N/A	245	245	11	12	11	13	11	11	12	11	12	11	12	14	13	13	13	14	14	13	13	11	11	12	11	13	11	11	12	11	12	11	12	14	13	13	13	14
A0A0F6AYQ2	A0A0F6AYQ2	STM14_0871	tr|A0A0F6AYQ2|A0A0F6AYQ2_SALT1 Peptidoglycan-associated protein OS=Salmonella typhimurium (strain 14028s / SGSC 2262) OX=588858 GN=pal PE=3 SV=1	18.865	174	0	99.473	1	#N/A	#N/A	H876 > 6910	106	106	5	5	5	5	6	6	6	5	6	6	5	4	5	6	5	6	5	5	5	5	5	5	5	5	6	6	6	5	6	6	5	4	5	6	5	6
A0A0F6B483	A0A0F6B483	STM14_2885	tr|A0A0F6B483|A0A0F6B483_SALT1 Putative transketolase OS=Salmonella typhimurium (strain 14028s / SGSC 2262) OX=588858 GN=STM14_2885 PE=4 SV=1	34.562	317	0	323.31	1	#N/A	#N/A	#N/A	125	125	7	8	5	7	6	7	8	7	6	6	5	6	5	6	4	6	7	7	6	6	7	8	5	7	6	7	8	7	6	6	5	6	5	6	4	6
A0A0F6B708	A0A0F6B708	STM14_3903	tr|A0A0F6B708|A0A0F6B708_SALT1 Putative dehydrogenase OS=Salmonella typhimurium (strain 14028s / SGSC 2262) OX=588858 GN=ygjR PE=4 SV=1	36.889	332	0	179.56	1	#N/A	#N/A	#N/A	150	150	8	9	6	9	7	7	7	6	7	8	8	6	7	7	8	9	9	7	8	7	8	9	6	9	7	7	7	6	7	8	8	6	7	7	8	9
A0A0F6B0F6	A0A0F6B0F6	STM14_1501	tr|A0A0F6B0F6|A0A0F6B0F6_SALT1 Virulence membrane protein PAGC OS=Salmonella typhimurium (strain 14028s / SGSC 2262) OX=588858 GN=pagC PE=4 SV=1	20.183	185	0	236.7	1	#N/A	Exclusive_6910	Exclusive_6910	33	33	4	4	3	4	3	3	3	3	3	3	0	0	0	0	0	0	0	0	0	0	4	4	3	4	3	3	3	3	3	3	0	0	0	0	0	0
A0A0F6AZI3	A0A0F6AZI3	STM14_1163	tr|A0A0F6AZI3|A0A0F6AZI3_SALT1 Uncharacterized protein OS=Salmonella typhimurium (strain 14028s / SGSC 2262) OX=588858 GN=STM14_1163 PE=4 SV=1	12.074	105	0	121.15	1	#N/A	#N/A	#N/A	61	61	3	3	2	3	2	3	3	3	3	2	4	4	4	3	4	3	3	3	3	3	3	3	2	3	2	3	3	3	3	2	4	4	4	3	4	3
A0A0F6B2A7	A0A0F6B2A7	STM14_2182	tr|A0A0F6B2A7|A0A0F6B2A7_SALT1 Fatty acid metabolism regulator protein OS=Salmonella typhimurium (strain 14028s / SGSC 2262) OX=588858 GN=fadR PE=3 SV=1	26.986	239	0	323.31	1	#N/A	#N/A	#N/A	204	204	12	11	9	11	9	12	11	9	11	10	9	9	10	11	8	9	11	11	11	10	12	11	9	11	9	12	11	9	11	10	9	9	10	11	8	9
A0A0F6AZW1	A0A0F6AZW1	STM14_1296	tr|A0A0F6AZW1|A0A0F6AZW1_SALT1 Putative dehydrogenase OS=Salmonella typhimurium (strain 14028s / SGSC 2262) OX=588858 GN=STM14_1296 PE=4 SV=1	40.106	368	0	323.31	1	#N/A	#N/A	H876 > 6910	216	216	5	8	8	7	7	10	11	10	11	11	10	13	10	13	10	13	15	15	15	14	5	8	8	7	7	10	11	10	11	11	10	13	10	13	10	13
A0A0F6B006	A0A0F6B006	STM14_1342	tr|A0A0F6B006|A0A0F6B006_SALT1 Anti-sigma-28 factor OS=Salmonella typhimurium (strain 14028s / SGSC 2262) OX=588858 GN=flgM PE=3 SV=1	10.568	97	0	55.472	1	#N/A	#N/A	#N/A	114	114	5	6	6	6	5	6	6	6	6	6	6	5	6	6	5	6	6	5	6	5	5	6	6	6	5	6	6	6	6	6	6	5	6	6	5	6
A0A0F6B7Q3	A0A0F6B7Q3	STM14_4160	tr|A0A0F6B7Q3|A0A0F6B7Q3_SALT1 Putative cytoplasmic protein OS=Salmonella typhimurium (strain 14028s / SGSC 2262) OX=588858 GN=yheV PE=4 SV=1	7.6408	66	0	51.81	1	#N/A	#N/A	#N/A	52	52	3	3	3	3	2	2	2	2	2	2	3	3	2	3	2	4	3	2	2	4	3	3	3	3	2	2	2	2	2	2	3	3	2	3	2	4
A0A0F6AWM4	A0A0F6AWM4	STM14_0108	tr|A0A0F6AWM4|A0A0F6AWM4_SALT1 Protein ApaG OS=Salmonella typhimurium (strain 14028s / SGSC 2262) OX=588858 GN=apaG PE=3 SV=1	13.924	125	0	77.339	1	#N/A	#N/A	#N/A	86	86	4	4	4	4	4	4	4	4	4	4	4	4	4	4	4	4	6	5	6	5	4	4	4	4	4	4	4	4	4	4	4	4	4	4	4	4
A0A0F6B8A0	A0A0F6B8A0	STM14_4360	tr|A0A0F6B8A0|A0A0F6B8A0_SALT1 Putative cytoplasmic protein OS=Salmonella typhimurium (strain 14028s / SGSC 2262) OX=588858 GN=yhjR PE=4 SV=1	7.6124	67	0	4.5708	1	#N/A	#N/A	#N/A	30	30	2	2	1	1	1	1	2	2	2	2	1	1	2	1	2	2	1	1	1	2	2	2	1	1	1	1	2	2	2	2	1	1	2	1	2	2
A0A0F6B011	A0A0F6B011	STM14_1347	tr|A0A0F6B011|A0A0F6B011_SALT1 Basal-body rod modification protein FlgD OS=Salmonella typhimurium (strain 14028s / SGSC 2262) OX=588858 GN=flgD PE=3 SV=1	23.987	232	0	323.31	1	#N/A	#N/A	6910 > H876	103	103	8	6	6	6	6	5	6	6	6	7	5	6	5	6	4	4	3	2	2	4	8	6	6	6	6	5	6	6	6	7	5	6	5	6	4	4
A0A0F6AYG8	A0A0F6AYG8	STM14_0779	tr|A0A0F6AYG8|A0A0F6AYG8_SALT1 Putative phosphate starvation-inducible protein OS=Salmonella typhimurium (strain 14028s / SGSC 2262) OX=588858 GN=phoL PE=3 SV=1	40.956	361	0	323.31	1	#N/A	#N/A	#N/A	243	243	14	12	12	11	12	13	12	11	11	13	11	13	12	12	10	12	14	13	13	12	14	12	12	11	12	13	12	11	11	13	11	13	12	12	10	12
A0A0F6B3C4	A0A0F6B3C4	STM14_2569	tr|A0A0F6B3C4|A0A0F6B3C4_SALT1 Imidazole glycerol phosphate synthase subunit HisH OS=Salmonella typhimurium (strain 14028s / SGSC 2262) OX=588858 GN=hisH PE=3 SV=1	21.835	197	0	191.64	1	#N/A	#N/A	#N/A	161	161	7	7	7	7	7	8	9	8	8	9	7	6	7	8	6	9	10	11	11	9	7	7	7	7	7	8	9	8	8	9	7	6	7	8	6	9
A0A0F6AYH7	A0A0F6AYH7	STM14_0795	tr|A0A0F6AYH7|A0A0F6AYH7_SALT1 N-acetylglucosamine-6-phosphate deacetylase OS=Salmonella typhimurium (strain 14028s / SGSC 2262) OX=588858 GN=nagA PE=3 SV=1	41.11	384	0	323.31	1	#N/A	#N/A	#N/A	259	259	11	12	12	12	12	15	15	14	12	14	13	13	13	13	15	14	11	13	11	14	11	12	12	12	12	15	15	14	12	14	13	13	13	13	15	14
A0A0F6AYS3	A0A0F6AYS3	STM14_0898	tr|A0A0F6AYS3|A0A0F6AYS3_SALT1 Aldose 1-epimerase OS=Salmonella typhimurium (strain 14028s / SGSC 2262) OX=588858 GN=galM PE=3 SV=1	38.547	346	0	323.31	1	#N/A	#N/A	#N/A	242	242	12	11	13	10	13	9	12	9	11	11	13	14	13	13	13	12	13	13	13	14	12	11	13	10	13	9	12	9	11	11	13	14	13	13	13	12
A0A0F6B2R3	A0A0F6B2R3	STM14_2345	tr|A0A0F6B2R3|A0A0F6B2R3_SALT1 Trehalose-6-phosphate synthase OS=Salmonella typhimurium (strain 14028s / SGSC 2262) OX=588858 GN=otsA PE=3 SV=1	53.58	473	0	323.31	1	#N/A	#N/A	#N/A	373	373	17	20	16	20	15	19	20	21	18	20	20	17	21	18	19	15	21	20	20	16	17	20	16	20	15	19	20	21	18	20	20	17	21	18	19	15
A0A0F6B202	A0A0F6B202	STM14_2072	tr|A0A0F6B202|A0A0F6B202_SALT1 Transcriptional regulator CysB OS=Salmonella typhimurium (strain 14028s / SGSC 2262) OX=588858 GN=cysB PE=3 SV=1	36.013	324	0	304.76	1	#N/A	#N/A	#N/A	255	255	11	15	14	14	14	13	14	14	14	13	13	10	12	12	12	12	12	11	12	13	11	15	14	14	14	13	14	14	14	13	13	10	12	12	12	12
A0A0F6B7P9	A0A0F6B7P9	STM14_4156	tr|A0A0F6B7P9|A0A0F6B7P9_SALT1 Putative regulatory protein OS=Salmonella typhimurium (strain 14028s / SGSC 2262) OX=588858 GN=yheO PE=4 SV=1	26.873	240	0	271.72	1	#N/A	#N/A	#N/A	152	152	7	7	8	8	8	6	7	8	8	8	7	8	8	8	7	8	7	9	7	8	7	7	8	8	8	6	7	8	8	8	7	8	8	8	7	8
A0A0F6B4H4	A0A0F6B4H4	STM14_2983	tr|A0A0F6B4H4|A0A0F6B4H4_SALT1 Cell division protein ZipA OS=Salmonella typhimurium (strain 14028s / SGSC 2262) OX=588858 GN=zipA PE=3 SV=1	36.334	328	0	167.55	1	#N/A	H437 > 6910	H876 > 6910	114	114	5	4	5	5	5	6	5	5	6	5	7	6	7	4	7	6	7	7	7	5	5	4	5	5	5	6	5	5	6	5	7	6	7	4	7	6
A0A0F6B126	A0A0F6B126	STM14_1732	tr|A0A0F6B126|A0A0F6B126_SALT1 Ribonuclease T OS=Salmonella typhimurium (strain 14028s / SGSC 2262) OX=588858 GN=rnt PE=3 SV=1	23.535	215	0	302.92	1	#N/A	#N/A	#N/A	150	150	7	8	8	8	8	7	8	7	8	8	8	7	9	7	8	6	7	7	7	7	7	8	8	8	8	7	8	7	8	8	8	7	9	7	8	6
A0A0F6BBD2	A0A0F6BBD2	STM14_5507	tr|A0A0F6BBD2|A0A0F6BBD2_SALT1 Transcriptional regulator OS=Salmonella typhimurium (strain 14028s / SGSC 2262) OX=588858 GN=rob PE=4 SV=1	33.243	289	0	229.75	1	#N/A	#N/A	#N/A	173	173	8	7	9	7	9	6	9	9	9	8	8	9	8	8	8	11	10	11	8	11	8	7	9	7	9	6	9	9	9	8	8	9	8	8	8	11
A0A0F6B9V9	A0A0F6B9V9	STM14_4955	tr|A0A0F6B9V9|A0A0F6B9V9_SALT1 Acetylornithine deacetylase OS=Salmonella typhimurium (strain 14028s / SGSC 2262) OX=588858 GN=argE PE=3 SV=1	42.201	383	0	323.31	1	#N/A	#N/A	#N/A	208	208	10	10	8	10	8	10	11	10	10	12	11	10	11	9	12	10	12	12	12	10	10	10	8	10	8	10	11	10	10	12	11	10	11	9	12	10
A0A0F6AZR6	A0A0F6AZR6	STM14_1248	tr|A0A0F6AZR6|A0A0F6AZR6_SALT1 4-hydroxyphenylacetate catabolism OS=Salmonella typhimurium (strain 14028s / SGSC 2262) OX=588858 GN=hpaR PE=4 SV=1	16.895	146	0	162.85	1	#N/A	#N/A	#N/A	147	147	9	8	8	9	8	7	8	7	6	7	7	7	7	7	7	7	7	7	7	7	9	8	8	9	8	7	8	7	6	7	7	7	7	7	7	7
A0A0F6B5I5	A0A0F6B5I5	STM14_3360	tr|A0A0F6B5I5|A0A0F6B5I5_SALT1 Regulatory protein OS=Salmonella typhimurium (strain 14028s / SGSC 2262) OX=588858 GN=tctD PE=4 SV=1	25.407	224	0	323.31	1	#N/A	#N/A	#N/A	87	87	4	4	4	4	5	5	5	6	6	6	5	5	4	5	4	3	4	2	4	2	4	4	4	4	5	5	5	6	6	6	5	5	4	5	4	3
A0A0F6B9E0	A0A0F6B9E0	STM14_4779	tr|A0A0F6B9E0|A0A0F6B9E0_SALT1 Sec-independent protein translocase protein TatA OS=Salmonella typhimurium (strain 14028s / SGSC 2262) OX=588858 GN=tatA PE=3 SV=1	8.9441	84	0	8.9253	1	#N/A	#N/A	#N/A	37	37	2	2	2	1	2	2	2	2	2	2	1	1	1	2	2	2	3	2	3	1	2	2	2	1	2	2	2	2	2	2	1	1	1	2	2	2
A0A0F6BAN3	A0A0F6BAN3	STM14_5250	tr|A0A0F6BAN3|A0A0F6BAN3_SALT1 Ribonuclease R OS=Salmonella typhimurium (strain 14028s / SGSC 2262) OX=588858 GN=vacB PE=3 SV=1	92.048	812	0	323.31	1	#N/A	#N/A	#N/A	798	798	36	37	30	35	30	36	39	38	41	38	46	45	44	42	49	41	45	43	44	39	36	37	30	35	30	36	39	38	41	38	46	45	44	42	49	41
A0A0F6AY98	A0A0F6AY98	STM14_0708	tr|A0A0F6AY98|A0A0F6AY98_SALT1 Alkyl hydroperoxide reductase subunit F OS=Salmonella typhimurium (strain 14028s / SGSC 2262) OX=588858 GN=ahpF PE=3 SV=1	60.62	560	0	323.31	1	#N/A	#N/A	#N/A	417	417	22	24	18	23	19	20	23	23	24	23	24	19	23	20	23	19	18	17	19	16	22	24	18	23	19	20	23	23	24	23	24	19	23	20	23	19
A0A0F6B9G5	A0A0F6B9G5	STM14_4809	tr|A0A0F6B9G5|A0A0F6B9G5_SALT1 DNA polymerase I OS=Salmonella typhimurium (strain 14028s / SGSC 2262) OX=588858 GN=polA PE=3 SV=1	103.13	928	0	323.31	1	#N/A	#N/A	#N/A	780	780	37	33	37	34	38	34	43	39	42	43	39	37	41	37	41	40	42	42	41	40	37	33	37	34	38	34	43	39	42	43	39	37	41	37	41	40
A0A0F6B7X8	A0A0F6B7X8	STM14_4236	tr|A0A0F6B7X8|A0A0F6B7X8_SALT1 Putative DNA-damage-inducibile protein OS=Salmonella typhimurium (strain 14028s / SGSC 2262) OX=588858 GN=STM14_4236 PE=3 SV=1	9.4467	86	0	145.58	1	#N/A	#N/A	#N/A	119	119	5	5	5	5	5	7	7	7	6	7	7	6	7	6	7	6	5	5	4	7	5	5	5	5	5	7	7	7	6	7	7	6	7	6	7	6
A0A0F6AZB6	A0A0F6AZB6	STM14_1096	tr|A0A0F6AZB6|A0A0F6AZB6_SALT1 Pyruvate formate-lyase-activating enzyme OS=Salmonella typhimurium (strain 14028s / SGSC 2262) OX=588858 GN=pflA PE=3 SV=1	30.25	265	0	260.84	1	#N/A	#N/A	#N/A	242	242	10	12	11	13	9	9	11	11	12	12	15	10	13	10	13	14	15	14	14	14	10	12	11	13	9	9	11	11	12	12	15	10	13	10	13	14
A0A0F6AYQ0	A0A0F6AYQ0	STM14_0869	tr|A0A0F6AYQ0|A0A0F6AYQ0_SALT1 Cell envelope integrity inner membrane protein TolA OS=Salmonella typhimurium (strain 14028s / SGSC 2262) OX=588858 GN=tolA PE=4 SV=1	41.865	407	0	33.98	1	#N/A	#N/A	#N/A	23	23	0	0	1	0	1	1	2	2	2	1	1	1	1	1	1	4	0	0	0	4	0	0	1	0	1	1	2	2	2	1	1	1	1	1	1	4
A0A0F6BBB3	A0A0F6BBB3	STM14_5488	tr|A0A0F6BBB3|A0A0F6BBB3_SALT1 Thymidine phosphorylase OS=Salmonella typhimurium (strain 14028s / SGSC 2262) OX=588858 GN=deoA PE=3 SV=1	50.893	476	0	323.31	1	#N/A	#N/A	#N/A	405	405	20	19	19	20	20	15	21	18	23	22	20	24	23	20	21	23	19	18	19	21	20	19	19	20	20	15	21	18	23	22	20	24	23	20	21	23
A0A0F6AYG7	A0A0F6AYG7	STM14_0778	tr|A0A0F6AYG7|A0A0F6AYG7_SALT1 Endoribonuclease YbeY OS=Salmonella typhimurium (strain 14028s / SGSC 2262) OX=588858 GN=ybeY PE=3 SV=1	17.784	157	0	195.8	1	#N/A	#N/A	#N/A	41	41	2	2	2	2	2	2	3	3	3	3	2	2	2	2	1	2	1	1	2	2	2	2	2	2	2	2	3	3	3	3	2	2	2	2	1	2
A0A0F6B8Z9	A0A0F6B8Z9	STM14_4624	tr|A0A0F6B8Z9|A0A0F6B8Z9_SALT1 Sugar phosphatase OS=Salmonella typhimurium (strain 14028s / SGSC 2262) OX=588858 GN=yidA PE=4 SV=1	30.956	281	0	206.75	1	#N/A	#N/A	#N/A	212	212	9	11	11	8	9	12	10	10	11	12	10	10	10	9	9	14	11	12	11	13	9	11	11	8	9	12	10	10	11	12	10	10	10	9	9	14
A0A0F6AXK6	A0A0F6AXK6	STM14_0458	tr|A0A0F6AXK6|A0A0F6AXK6_SALT1 UPF0178 protein YaiI OS=Salmonella typhimurium (strain 14028s / SGSC 2262) OX=588858 GN=yaiI PE=3 SV=1	16.945	151	0	52.557	1	#N/A	#N/A	#N/A	77	77	5	5	3	5	2	3	3	4	3	3	5	3	4	3	5	3	5	5	5	3	5	5	3	5	2	3	3	4	3	3	5	3	4	3	5	3
A0A0F6AYZ4	A0A0F6AYZ4	STM14_971	tr|A0A0F6AYZ4|A0A0F6AYZ4_SALT1 Outer membrane protein X OS=Salmonella typhimurium (strain 14028s / SGSC 2262) OX=588858 GN=ompX PE=3 SV=1	18.494	171	0	213.15	1	#N/A	#N/A	H876 > 6910	96	96	4	4	4	4	4	4	4	3	4	4	5	5	5	5	5	7	6	6	5	8	4	4	4	4	4	4	4	3	4	4	5	5	5	5	5	7
A0A0F6B701	A0A0F6B701	STM14_3896	tr|A0A0F6B701|A0A0F6B701_SALT1 Putrescine aminotransferase OS=Salmonella typhimurium (strain 14028s / SGSC 2262) OX=588858 GN=oat PE=3 SV=1	50.681	468	0	323.31	1	#N/A	#N/A	H876 > 6910	312	312	14	14	13	14	14	14	16	15	17	17	13	14	14	14	16	18	18	19	18	20	14	14	13	14	14	14	16	15	17	17	13	14	14	14	16	18
A0A0F6B7J8	A0A0F6B7J8	STM14_4105	tr|A0A0F6B7J8|A0A0F6B7J8_SALT1 Threonylcarbamoyl-AMP synthase OS=Salmonella typhimurium (strain 14028s / SGSC 2262) OX=588858 GN=yrdC PE=3 SV=1	20.364	190	0	251.32	1	#N/A	#N/A	H876 > 6910	149	149	6	7	5	7	6	8	6	6	5	6	8	7	8	7	7	9	12	11	9	9	6	7	5	7	6	8	6	6	5	6	8	7	8	7	7	9
A0A0F6B8K0	A0A0F6B8K0	STM14_4464	tr|A0A0F6B8K0|A0A0F6B8K0_SALT1 2,3-bisphosphoglycerate-independent phosphoglycerate mutase OS=Salmonella typhimurium (strain 14028s / SGSC 2262) OX=588858 GN=pmgI PE=3 SV=1	56.254	514	0	323.31	1	#N/A	#N/A	#N/A	375	375	20	20	21	21	20	19	17	16	19	18	15	18	17	17	17	19	21	22	20	18	20	20	21	21	20	19	17	16	19	18	15	18	17	17	17	19
A0A0F6B2Q1	A0A0F6B2Q1	STM14_2333	tr|A0A0F6B2Q1|A0A0F6B2Q1_SALT1 Chemotaxis protein methyltransferase OS=Salmonella typhimurium (strain 14028s / SGSC 2262) OX=588858 GN=cheR PE=4 SV=1	32.923	288	0	239.12	1	#N/A	#N/A	6910 > H876	264	264	17	16	17	17	16	13	16	15	16	17	17	16	15	16	16	5	6	4	5	4	17	16	17	17	16	13	16	15	16	17	17	16	15	16	16	5
A0A0F6B6Q2	A0A0F6B6Q2	STM14_3796	tr|A0A0F6B6Q2|A0A0F6B6Q2_SALT1 Putative D-mannonate oxidoreductase OS=Salmonella typhimurium (strain 14028s / SGSC 2262) OX=588858 GN=STM14_3796 PE=4 SV=1	54.007	490	0	323.31	1	#N/A	#N/A	#N/A	286	271	16	15	16	15	16	12	14	12	14	15	15	15	16	17	16	11	15	13	12	11	14	15	15	14	15	12	14	11	14	15	14	15	15	15	15	11
A0A0F6AY11	A0A0F6AY11	STM14_0616	tr|A0A0F6AY11|A0A0F6AY11_SALT1 Uncharacterized protein OS=Salmonella typhimurium (strain 14028s / SGSC 2262) OX=588858 GN=ylbA PE=4 SV=1	28.914	261	0	211.38	1	#N/A	#N/A	#N/A	59	59	3	3	2	3	3	5	4	5	4	4	2	2	3	2	2	2	2	3	3	2	3	3	2	3	3	5	4	5	4	4	2	2	3	2	2	2
A0A0F6B622	A0A0F6B622	STM14_3556	tr|A0A0F6B622|A0A0F6B622_SALT1 7-carboxy-7-deazaguanine synthase OS=Salmonella typhimurium (strain 14028s / SGSC 2262) OX=588858 GN=ygcF PE=3 SV=1	24.993	223	0	167.03	1	#N/A	#N/A	#N/A	183	183	7	7	8	6	9	6	10	8	10	10	9	10	10	9	9	11	10	10	12	12	7	7	8	6	9	6	10	8	10	10	9	10	10	9	9	11
A0A0F6B4W1	A0A0F6B4W1	STM14_3121	tr|A0A0F6B4W1|A0A0F6B4W1_SALT1 tRNA (cytidine/uridine-2-O-)-methyltransferase TrmJ OS=Salmonella typhimurium (strain 14028s / SGSC 2262) OX=588858 GN=trmJ PE=3 SV=1	26.613	243	0	323.31	1	#N/A	#N/A	#N/A	134	134	8	7	7	6	7	7	7	7	7	7	6	5	7	6	7	6	7	7	7	6	8	7	7	6	7	7	7	7	7	7	6	5	7	6	7	6
A0A0F6AWT3	A0A0F6AWT3	STM14_0168	tr|A0A0F6AWT3|A0A0F6AWT3_SALT1 Dephospho-CoA kinase OS=Salmonella typhimurium (strain 14028s / SGSC 2262) OX=588858 GN=coaE PE=3 SV=1	22.795	206	0	234.98	1	#N/A	#N/A	#N/A	136	136	6	6	7	6	7	8	6	7	8	7	6	7	6	7	6	8	6	7	7	8	6	6	7	6	7	8	6	7	8	7	6	7	6	7	6	8
A0A0F6B140	A0A0F6B140	STM14_1746	tr|A0A0F6B140|A0A0F6B140_SALT1 Pyridoxine/pyridoxamine 5-phosphate oxidase OS=Salmonella typhimurium (strain 14028s / SGSC 2262) OX=588858 GN=pdxH PE=3 SV=1	25.499	218	0	210.6	1	#N/A	#N/A	#N/A	149	149	10	9	7	10	7	9	8	5	8	8	8	5	8	3	5	7	9	8	10	5	10	9	7	10	7	9	8	5	8	8	8	5	8	3	5	7
A0A0F6B6T7	A0A0F6B6T7	STM14_3831	tr|A0A0F6B6T7|A0A0F6B6T7_SALT1 Putative alcohol dehydrogenase OS=Salmonella typhimurium (strain 14028s / SGSC 2262) OX=588858 GN=yqhD PE=4 SV=1	42.083	387	0	323.31	1	#N/A	#N/A	#N/A	205	205	11	12	10	11	9	9	10	11	12	13	11	12	11	11	13	6	9	8	9	7	11	12	10	11	9	9	10	11	12	13	11	12	11	11	13	6
A0A0F6B7H0	A0A0F6B7H0	STM14_4072	tr|A0A0F6B7H0|A0A0F6B7H0_SALT1 Protein-methionine-sulfoxide reductase catalytic subunit MsrP OS=Salmonella typhimurium (strain 14028s / SGSC 2262) OX=588858 GN=msrP PE=3 SV=1	37.491	334	0	269.84	1	#N/A	#N/A	#N/A	240	240	13	13	11	15	11	10	14	11	11	11	13	12	11	10	11	10	15	14	14	10	13	13	11	15	11	10	14	11	11	11	13	12	11	10	11	10
A0A0F6B4L4	A0A0F6B4L4	STM14_3023	tr|A0A0F6B4L4|A0A0F6B4L4_SALT1 Putative detox protein OS=Salmonella typhimurium (strain 14028s / SGSC 2262) OX=588858 GN=eutM PE=3 SV=1	9.8424	96	0	132.2	1	#N/A	#N/A	6910 > H876	76	76	5	6	5	6	4	4	3	4	3	2	4	4	4	3	4	2	4	3	4	2	5	6	5	6	4	4	3	4	3	2	4	4	4	3	4	2
A0A0F6B014	A0A0F6B014	STM14_1350	tr|A0A0F6B014|A0A0F6B014_SALT1 Flagellar basal-body rod protein FlgG OS=Salmonella typhimurium (strain 14028s / SGSC 2262) OX=588858 GN=flgG PE=3 SV=1	27.77	260	0	323.31	1	#N/A	#N/A	6910 > H876	112	112	6	7	7	6	7	5	5	7	5	5	7	5	6	6	6	4	5	5	4	4	6	7	7	6	7	5	5	7	5	5	7	5	6	6	6	4
A0A0F6B476	A0A0F6B476	STM14_2878	tr|A0A0F6B476|A0A0F6B476_SALT1 UPF0304 protein YfbU OS=Salmonella typhimurium (strain 14028s / SGSC 2262) OX=588858 GN=yfbU PE=3 SV=1	19.524	164	0	196.52	1	#N/A	#N/A	#N/A	237	237	10	12	11	11	10	12	14	12	13	12	12	11	13	11	13	13	12	11	12	12	10	12	11	11	10	12	14	12	13	12	12	11	13	11	13	13
A0A0F6AYV7	A0A0F6AYV7	STM14_934	tr|A0A0F6AYV7|A0A0F6AYV7_SALT1 MPT synthase subunit 2 OS=Salmonella typhimurium (strain 14028s / SGSC 2262) OX=588858 GN=moaE PE=3 SV=1	16.892	150	0	204.08	1	#N/A	#N/A	#N/A	155	155	8	6	8	6	7	6	9	8	9	9	7	8	7	8	8	9	8	7	8	9	8	6	8	6	7	6	9	8	9	9	7	8	7	8	8	9
A0A0F6B6U7	A0A0F6B6U7	STM14_3841	tr|A0A0F6B6U7|A0A0F6B6U7_SALT1 Putative periplasmic dicarboxylate-binding protein OS=Salmonella typhimurium (strain 14028s / SGSC 2262) OX=588858 GN=STM14_3841 PE=4 SV=1	36.216	327	0	317.2	1	#N/A	#N/A	6910 > H876	172	172	11	10	10	10	11	8	10	9	9	10	8	9	8	7	7	8	5	7	8	7	11	10	10	10	11	8	10	9	9	10	8	9	8	7	7	8
A0A0F6B2B7	A0A0F6B2B7	STM14_2192	tr|A0A0F6B2B7|A0A0F6B2B7_SALT1 Protein YcgL OS=Salmonella typhimurium (strain 14028s / SGSC 2262) OX=588858 GN=ycgL PE=3 SV=1	12.584	110	0	218.13	1	#N/A	#N/A	#N/A	161	161	8	9	7	8	5	7	7	7	8	8	11	8	11	8	9	8	9	9	8	6	8	9	7	8	5	7	7	7	8	8	11	8	11	8	9	8
A0A0F6B337	A0A0F6B337	STM14_2476	tr|A0A0F6B337|A0A0F6B337_SALT1 Uncharacterized protein OS=Salmonella typhimurium (strain 14028s / SGSC 2262) OX=588858 GN=STM14_2476 PE=4 SV=1	30.67	275	0	323.31	1	#N/A	#N/A	H876 > 6910	292	292	12	12	12	13	14	11	18	11	17	15	12	10	12	12	11	19	21	20	21	19	12	12	12	13	14	11	18	11	17	15	12	10	12	12	11	19
A0A0F6B4B1	A0A0F6B4B1	STM14_2913	tr|A0A0F6B4B1|A0A0F6B4B1_SALT1 Dihydrofolate synthase/folylpolyglutamate synthase OS=Salmonella typhimurium (strain 14028s / SGSC 2262) OX=588858 GN=folC PE=3 SV=1	45.48	422	0	323.31	1	#N/A	#N/A	#N/A	267	267	16	17	16	17	14	16	15	16	16	16	12	11	11	12	10	12	11	9	9	11	16	17	16	17	14	16	15	16	16	16	12	11	11	12	10	12
A0A0F6B8J5	A0A0F6B8J5	STM14_4459	tr|A0A0F6B8J5|A0A0F6B8J5_SALT1 Serine acetyltransferase OS=Salmonella typhimurium (strain 14028s / SGSC 2262) OX=588858 GN=cysE PE=3 SV=1	29.29	273	0	284.82	1	#N/A	#N/A	#N/A	159	159	10	10	6	12	7	10	9	10	10	11	8	8	8	6	7	6	5	6	5	5	10	10	6	12	7	10	9	10	10	11	8	8	8	6	7	6
A0A0F6AWS2	A0A0F6AWS2	STM14_0156	tr|A0A0F6AWS2|A0A0F6AWS2_SALT1 D-alanine--D-alanine ligase OS=Salmonella typhimurium (strain 14028s / SGSC 2262) OX=588858 GN=ddl_2 PE=3 SV=1	32.635	306	0	159.64	1	#N/A	#N/A	#N/A	144	144	7	6	7	6	8	6	8	7	8	8	8	7	9	9	8	5	7	7	6	7	7	6	7	6	8	6	8	7	8	8	8	7	9	9	8	5
D0ZSY9	D0ZSY9	STM14_3234	sp|D0ZSY9|RPOE_SALT1 ECF RNA polymerase sigma-E factor OS=Salmonella typhimurium (strain 14028s / SGSC 2262) OX=588858 GN=rpoE PE=2 SV=1	21.711	191	0	226.34	1	#N/A	#N/A	#N/A	147	147	7	7	8	8	8	9	7	8	6	5	8	7	8	5	9	7	8	8	8	6	7	7	8	8	8	9	7	8	6	5	8	7	8	5	9	7
A0A0F6B903	A0A0F6B903	STM14_4628	tr|A0A0F6B903|A0A0F6B903_SALT1 DNA gyrase subunit B OS=Salmonella typhimurium (strain 14028s / SGSC 2262) OX=588858 GN=gyrB PE=3 SV=1	89.895	804	0	323.31	1	#N/A	#N/A	#N/A	663	663	27	31	30	31	28	28	30	27	30	30	35	34	36	35	37	39	39	40	37	39	27	31	30	31	28	28	30	27	30	30	35	34	36	35	37	39
A0A0F6B3M5	A0A0F6B3M5	STM14_2672	tr|A0A0F6B3M5|A0A0F6B3M5_SALT1 Quinone-dependent D-lactate dehydrogenase OS=Salmonella typhimurium (strain 14028s / SGSC 2262) OX=588858 GN=dld PE=3 SV=1	65.05	576	0	323.31	1	#N/A	#N/A	#N/A	747	747	37	37	37	38	35	37	37	39	39	35	42	36	42	38	42	33	36	36	36	35	37	37	37	38	35	37	37	39	39	35	42	36	42	38	42	33
A0A0F6B598	A0A0F6B598	STM14_3268	tr|A0A0F6B598|A0A0F6B598_SALT1 Bifunctional chorismate mutase/prephenate dehydratase OS=Salmonella typhimurium (strain 14028s / SGSC 2262) OX=588858 GN=pheA PE=4 SV=1	42.823	386	0	314.06	1	#N/A	#N/A	#N/A	275	275	15	14	14	15	14	14	16	16	16	16	14	15	15	14	14	10	12	9	11	11	15	14	14	15	14	14	16	16	16	16	14	15	15	14	14	10
A0A0F6B3E2	A0A0F6B3E2	STM14_2587	tr|A0A0F6B3E2|A0A0F6B3E2_SALT1 CDP-6-deoxy-delta-3,4-glucoseen reductase OS=Salmonella typhimurium (strain 14028s / SGSC 2262) OX=588858 GN=rfbI PE=4 SV=1	36.582	330	0	323.31	1	#N/A	#N/A	#N/A	168	168	8	8	7	9	7	8	8	7	8	9	9	7	10	7	9	8	11	10	9	9	8	8	7	9	7	8	8	7	8	9	9	7	10	7	9	8
A0A0F6B5Y3	A0A0F6B5Y3	STM14_3516	tr|A0A0F6B5Y3|A0A0F6B5Y3_SALT1 Putative nucleoside-diphosphate-sugar epimerase OS=Salmonella typhimurium (strain 14028s / SGSC 2262) OX=588858 GN=STM14_3516 PE=4 SV=1	34.176	316	0	323.31	1	#N/A	#N/A	#N/A	237	237	12	13	10	13	10	11	14	11	15	14	12	13	12	12	12	10	12	11	11	9	12	13	10	13	10	11	14	11	15	14	12	13	12	12	12	10
A0A0F6AXV5	A0A0F6AXV5	STM14_0560	tr|A0A0F6AXV5|A0A0F6AXV5_SALT1 Acridine efflux pump OS=Salmonella typhimurium (strain 14028s / SGSC 2262) OX=588858 GN=acrA PE=3 SV=1	42.234	397	0	286.5	1	#N/A	#N/A	H876 > 6910	295	270	12	11	13	12	13	12	17	13	15	15	14	15	14	13	15	16	18	19	18	20	11	10	11	11	11	11	15	11	14	14	13	14	13	12	14	15
A0A0F6B3M3	A0A0F6B3M3	STM14_2670	tr|A0A0F6B3M3|A0A0F6B3M3_SALT1 Periplasmic beta-D-glucoside glucohydrolase OS=Salmonella typhimurium (strain 14028s / SGSC 2262) OX=588858 GN=bglX PE=3 SV=1	83.391	765	0	323.31	1	#N/A	#N/A	#N/A	566	566	25	24	27	23	27	23	32	28	30	34	32	28	33	27	33	26	29	29	27	29	25	24	27	23	27	23	32	28	30	34	32	28	33	27	33	26
A0A0F6B4I5	A0A0F6B4I5	STM14_2994	tr|A0A0F6B4I5|A0A0F6B4I5_SALT1 Putative regulatory protein OS=Salmonella typhimurium (strain 14028s / SGSC 2262) OX=588858 GN=ptsJ PE=3 SV=1	46.507	430	0.0050946	2.443	1	#N/A	#N/A	#N/A	6	6	1	1	1	1	1	0	0	0	0	0	0	1	0	0	0	0	0	0	0	0	1	1	1	1	1	0	0	0	0	0	0	1	0	0	0	0
A0A0F6B6A2	A0A0F6B6A2	STM14_3640	tr|A0A0F6B6A2|A0A0F6B6A2_SALT1 Putative racemase OS=Salmonella typhimurium (strain 14028s / SGSC 2262) OX=588858 GN=ygeA PE=3 SV=1	25.85	235	0	291.19	1	#N/A	#N/A	#N/A	89	89	4	4	4	4	3	3	4	5	4	4	4	5	4	4	4	5	6	7	6	5	4	4	4	4	3	3	4	5	4	4	4	5	4	4	4	5
A0A0F6B8N4	A0A0F6B8N4	STM14_4498	tr|A0A0F6B8N4|A0A0F6B8N4_SALT1 Uncharacterized protein OS=Salmonella typhimurium (strain 14028s / SGSC 2262) OX=588858 GN=yicC PE=4 SV=1	33.125	287	0	323.31	1	#N/A	#N/A	#N/A	323	323	13	16	13	17	15	14	16	14	16	17	15	18	17	17	18	17	17	18	17	18	13	16	13	17	15	14	16	14	16	17	15	18	17	17	18	17
A0A0F6B2D9	A0A0F6B2D9	STM14_2214	tr|A0A0F6B2D9|A0A0F6B2D9_SALT1 Mannose-specific PTS system protein IID OS=Salmonella typhimurium (strain 14028s / SGSC 2262) OX=588858 GN=manZ PE=4 SV=1	31.263	286	0	300.24	1	#N/A	H437 > 6910	H876 > 6910	184	184	8	7	5	8	5	6	10	10	8	10	10	10	11	10	10	10	12	12	12	10	8	7	5	8	5	6	10	10	8	10	10	10	11	10	10	10
A0A0F6B0W0	A0A0F6B0W0	STM14_1660	tr|A0A0F6B0W0|A0A0F6B0W0_SALT1 1,4-dihydroxy-2-naphthoyl-CoA hydrolase OS=Salmonella typhimurium (strain 14028s / SGSC 2262) OX=588858 GN=menI PE=3 SV=1	14.869	136	0	124.8	1	#N/A	#N/A	#N/A	51	51	3	3	2	3	2	3	2	2	2	2	1	3	2	3	2	3	3	4	3	3	3	3	2	3	2	3	2	2	2	2	1	3	2	3	2	3
A0A0F6B3E5	A0A0F6B3E5	STM14_2590	tr|A0A0F6B3E5|A0A0F6B3E5_SALT1 dTDP-4-dehydrorhamnose reductase OS=Salmonella typhimurium (strain 14028s / SGSC 2262) OX=588858 GN=rfbD PE=3 SV=1	32.554	299	0	323.31	1	#N/A	#N/A	#N/A	168	168	10	9	9	9	9	7	10	9	10	10	8	7	8	6	8	8	9	6	8	8	10	9	9	9	9	7	10	9	10	10	8	7	8	6	8	8
A0A0F6B362	A0A0F6B362	STM14_2506	tr|A0A0F6B362|A0A0F6B362_SALT1 Bifunctional adenosylcobalamin biosynthesis protein OS=Salmonella typhimurium (strain 14028s / SGSC 2262) OX=588858 GN=cobU PE=3 SV=1	19.902	181	0	323.31	1	#N/A	#N/A	6910 > H876	41	41	2	2	2	2	3	2	2	4	2	3	2	2	2	2	2	1	2	2	1	1	2	2	2	2	3	2	2	4	2	3	2	2	2	2	2	1
A0A0F6AWU7	A0A0F6AWU7	STM14_0182	tr|A0A0F6AWU7|A0A0F6AWU7_SALT1 Transcriptional regulator PdhR OS=Salmonella typhimurium (strain 14028s / SGSC 2262) OX=588858 GN=pdhR PE=4 SV=1	29.411	254	0	177.37	1	#N/A	#N/A	#N/A	108	108	7	7	5	7	5	4	5	5	5	5	6	5	5	7	5	5	5	5	5	5	7	7	5	7	5	4	5	5	5	5	6	5	5	7	5	5
A0A0F6B235	A0A0F6B235	STM14_2107	tr|A0A0F6B235|A0A0F6B235_SALT1 Oligopeptide transporter ATP-binding component OS=Salmonella typhimurium (strain 14028s / SGSC 2262) OX=588858 GN=oppD PE=4 SV=1	36.864	335	0	323.31	1	#N/A	#N/A	#N/A	180	180	11	9	11	9	10	6	11	10	10	8	11	9	9	8	9	8	9	7	7	8	11	9	11	9	10	6	11	10	10	8	11	9	9	8	9	8
A0A0F6BBD0	A0A0F6BBD0	STM14_5505	tr|A0A0F6BBD0|A0A0F6BBD0_SALT1 Inosine/xanthosine triphosphatase OS=Salmonella typhimurium (strain 14028s / SGSC 2262) OX=588858 GN=yjjX PE=3 SV=1	18.519	171	0	111.59	1	#N/A	#N/A	#N/A	71	71	3	3	4	4	4	3	4	3	4	3	3	2	3	2	3	5	4	4	4	6	3	3	4	4	4	3	4	3	4	3	3	2	3	2	3	5
A0A0F6B944	A0A0F6B944	STM14_4670	tr|A0A0F6B944|A0A0F6B944_SALT1 Ribosomal RNA small subunit methyltransferase G OS=Salmonella typhimurium (strain 14028s / SGSC 2262) OX=588858 GN=gidB PE=3 SV=1	23.375	209	0	166	1	#N/A	#N/A	#N/A	168	168	9	10	8	9	8	8	8	7	8	6	9	7	8	7	8	10	10	9	9	10	9	10	8	9	8	8	8	7	8	6	9	7	8	7	8	10
A0A0F6AWR6	A0A0F6AWR6	STM14_0150	tr|A0A0F6AWR6|A0A0F6AWR6_SALT1 UDP-N-acetylmuramoyl-tripeptide--D-alanyl-D-alanine ligase OS=Salmonella typhimurium (strain 14028s / SGSC 2262) OX=588858 GN=murF PE=3 SV=1	47.533	452	0	266.79	1	#N/A	#N/A	#N/A	233	233	14	13	13	14	13	13	12	12	10	12	13	11	11	9	13	9	10	10	11	10	14	13	13	14	13	13	12	12	10	12	13	11	11	9	13	9
A0A0F6B131	A0A0F6B131	STM14_1737	tr|A0A0F6B131|A0A0F6B131_SALT1 Putative aldo/keto reductase OS=Salmonella typhimurium (strain 14028s / SGSC 2262) OX=588858 GN=ydhF PE=4 SV=1	33.68	298	0	323.31	1	#N/A	#N/A	#N/A	230	230	12	11	11	11	11	10	11	11	11	11	13	11	13	11	13	11	13	13	13	9	12	11	11	11	11	10	11	11	11	11	13	11	13	11	13	11
A0A0F6B889	A0A0F6B889	STM14_4349	tr|A0A0F6B889|A0A0F6B889_SALT1 Putative Zn-dependent peptidase OS=Salmonella typhimurium (strain 14028s / SGSC 2262) OX=588858 GN=yhjJ PE=3 SV=1	55.18	495	0	323.31	1	#N/A	#N/A	#N/A	346	346	17	18	18	18	18	15	18	18	19	19	16	16	17	17	16	17	18	17	19	15	17	18	18	18	18	15	18	18	19	19	16	16	17	17	16	17
A0A0F6B3J4	A0A0F6B3J4	STM14_2641	tr|A0A0F6B3J4|A0A0F6B3J4_SALT1 Probable lipid kinase YegS OS=Salmonella typhimurium (strain 14028s / SGSC 2262) OX=588858 GN=yegS PE=3 SV=1	32.028	299	0	211.23	1	#N/A	#N/A	#N/A	210	210	9	11	10	11	10	10	9	8	8	9	10	9	11	9	12	12	14	14	14	10	9	11	10	11	10	10	9	8	8	9	10	9	11	9	12	12
A0A0F6B2X2	A0A0F6B2X2	STM14_2409	tr|A0A0F6B2X2|A0A0F6B2X2_SALT1 Putative cytoplasmic protein OS=Salmonella typhimurium (strain 14028s / SGSC 2262) OX=588858 GN=STM14_2409 PE=4 SV=1	8.2213	72	0	28.25	1	#N/A	#N/A	#N/A	78	78	4	4	4	4	4	4	4	3	4	4	4	4	4	4	4	3	4	4	4	4	4	4	4	4	4	4	4	3	4	4	4	4	4	4	4	3
A0A0F6B2H3	A0A0F6B2H3	STM14_2249	tr|A0A0F6B2H3|A0A0F6B2H3_SALT1 Putative acetyltransferase OS=Salmonella typhimurium (strain 14028s / SGSC 2262) OX=588858 GN=STM14_2249 PE=4 SV=1	15.658	139	0	229.43	1	#N/A	#N/A	#N/A	145	145	9	7	6	9	5	5	7	8	7	7	9	5	9	6	8	6	9	8	9	6	9	7	6	9	5	5	7	8	7	7	9	5	9	6	8	6
A0A0F6B985	A0A0F6B985	STM14_4719	tr|A0A0F6B985|A0A0F6B985_SALT1 UDP-N-acetyl-D-mannosamine dehydrogenase OS=Salmonella typhimurium (strain 14028s / SGSC 2262) OX=588858 GN=wecC PE=3 SV=1	45.339	420	0	227.32	1	#N/A	#N/A	#N/A	298	298	15	16	16	14	15	12	15	15	14	13	16	14	16	16	15	15	15	16	15	15	15	16	16	14	15	12	15	15	14	13	16	14	16	16	15	15
A0A0F6AZP8	A0A0F6AZP8	STM14_1229	tr|A0A0F6AZP8|A0A0F6AZP8_SALT1 Sulfurtransferase OS=Salmonella typhimurium (strain 14028s / SGSC 2262) OX=588858 GN=yccK PE=3 SV=1	12.3	109	0	28.964	1	#N/A	#N/A	#N/A	66	66	4	4	3	4	4	0	2	3	3	3	3	3	3	3	4	4	4	4	4	4	4	4	3	4	4	0	2	3	3	3	3	3	3	3	4	4
A0A0F6BBC9	A0A0F6BBC9	STM14_5504	tr|A0A0F6BBC9|A0A0F6BBC9_SALT1 Trp operon repressor OS=Salmonella typhimurium (strain 14028s / SGSC 2262) OX=588858 GN=trpR PE=3 SV=1	12.391	108	0	68.791	1	#N/A	#N/A	#N/A	69	69	4	3	3	3	4	3	4	3	4	4	4	3	4	3	3	4	3	3	3	4	4	3	3	3	4	3	4	3	4	4	4	3	4	3	3	4
A0A0F6B3Y5	A0A0F6B3Y5	STM14_2785	tr|A0A0F6B3Y5|A0A0F6B3Y5_SALT1 Periplasmic nitrate reductase, electron transfer subunit OS=Salmonella typhimurium (strain 14028s / SGSC 2262) OX=588858 GN=napB PE=3 SV=1	16.368	149	0	11.864	1	#N/A	#N/A	#N/A	40	40	2	2	2	2	2	2	2	2	2	2	2	2	2	2	2	2	2	2	2	2	2	2	2	2	2	2	2	2	2	2	2	2	2	2	2	2
A0A0F6B167	A0A0F6B167	STM14_1775	tr|A0A0F6B167|A0A0F6B167_SALT1 Putative periplasmic protein OS=Salmonella typhimurium (strain 14028s / SGSC 2262) OX=588858 GN=STM14_1775 PE=4 SV=1	61.575	568	0	34.011	1	#N/A	#N/A	#N/A	116	116	5	5	5	6	5	4	7	7	8	8	4	8	7	4	8	6	6	4	4	5	5	5	5	6	5	4	7	7	8	8	4	8	7	4	8	6
A0A0F6B7Z9	A0A0F6B7Z9	STM14_4258	tr|A0A0F6B7Z9|A0A0F6B7Z9_SALT1 1,4-alpha-glucan branching enzyme GlgB OS=Salmonella typhimurium (strain 14028s / SGSC 2262) OX=588858 GN=glgB PE=3 SV=1	84.274	728	0	323.31	1	#N/A	#N/A	#N/A	609	609	28	33	35	33	33	30	30	28	30	31	33	31	32	30	32	27	29	29	28	27	28	33	35	33	33	30	30	28	30	31	33	31	32	30	32	27
A0A0F6AWR8	A0A0F6AWR8	STM14_0152	tr|A0A0F6AWR8|A0A0F6AWR8_SALT1 UDP-N-acetylmuramoylalanine--D-glutamate ligase OS=Salmonella typhimurium (strain 14028s / SGSC 2262) OX=588858 GN=murD PE=3 SV=1	46.997	438	0	298.43	1	#N/A	#N/A	#N/A	235	235	12	13	12	13	12	13	13	14	13	13	11	12	12	10	11	10	9	11	9	12	12	13	12	13	12	13	13	14	13	13	11	12	12	10	11	10
A0A0F6B8C8	A0A0F6B8C8	STM14_4391	tr|A0A0F6B8C8|A0A0F6B8C8_SALT1 N-acetyltransferase domain-containing protein OS=Salmonella typhimurium (strain 14028s / SGSC 2262) OX=588858 GN=yiaC PE=4 SV=1	16.945	146	0	279.36	1	#N/A	6910 > H437	#N/A	106	106	6	6	7	6	7	7	5	6	7	7	3	5	1	6	4	6	4	4	3	6	6	6	7	6	7	7	5	6	7	7	3	5	1	6	4	6
A0A0F6B921	A0A0F6B921	STM14_4647	tr|A0A0F6B921|A0A0F6B921_SALT1 6-phosphogluconate phosphatase OS=Salmonella typhimurium (strain 14028s / SGSC 2262) OX=588858 GN=yieH PE=4 SV=1	24.567	221	0	150.06	1	#N/A	#N/A	#N/A	142	142	7	8	7	8	7	6	7	8	7	8	7	7	7	7	7	7	7	7	7	6	7	8	7	8	7	6	7	8	7	8	7	7	7	7	7	7
A0A0F6B3C7	A0A0F6B3C7	STM14_2572	tr|A0A0F6B3C7|A0A0F6B3C7_SALT1 Histidine biosynthesis bifunctional protein HisIE OS=Salmonella typhimurium (strain 14028s / SGSC 2262) OX=588858 GN=hisI PE=3 SV=1	22.674	203	0	113.17	1	#N/A	#N/A	#N/A	111	111	7	6	6	6	7	6	4	7	6	6	4	5	5	5	5	5	6	5	5	5	7	6	6	6	7	6	4	7	6	6	4	5	5	5	5	5
A0A0F6B4V8	A0A0F6B4V8	STM14_3118	tr|A0A0F6B4V8|A0A0F6B4V8_SALT1 Cysteine desulfurase IscS OS=Salmonella typhimurium (strain 14028s / SGSC 2262) OX=588858 GN=nifS PE=3 SV=1	45.092	404	0	323.31	1	#N/A	#N/A	#N/A	314	314	17	16	16	15	16	16	18	18	17	17	15	14	15	14	15	15	15	16	14	15	17	16	16	15	16	16	18	18	17	17	15	14	15	14	15	15
A0A0F6AZL8	A0A0F6AZL8	STM14_1199	tr|A0A0F6AZL8|A0A0F6AZL8_SALT1 Aminopeptidase N OS=Salmonella typhimurium (strain 14028s / SGSC 2262) OX=588858 GN=pepN PE=3 SV=1	103.92	914	0	323.31	1	#N/A	#N/A	#N/A	643	643	30	30	32	29	31	29	31	31	33	32	35	33	33	35	37	34	32	32	31	33	30	30	32	29	31	29	31	31	33	32	35	33	33	35	37	34
A0A0F6BAJ5	A0A0F6BAJ5	STM14_5209	tr|A0A0F6BAJ5|A0A0F6BAJ5_SALT1 Putative outer membrane lipoprotein OS=Salmonella typhimurium (strain 14028s / SGSC 2262) OX=588858 GN=yjeI PE=4 SV=1	12.69	123	0	31.919	1	#N/A	#N/A	#N/A	40	40	2	2	2	2	2	2	2	2	2	2	2	2	2	2	2	2	2	2	2	2	2	2	2	2	2	2	2	2	2	2	2	2	2	2	2	2
A0A0F6BA10	A0A0F6BA10	STM14_5017	tr|A0A0F6BA10|A0A0F6BA10_SALT1 Bifunctional purine biosynthesis protein PurH OS=Salmonella typhimurium (strain 14028s / SGSC 2262) OX=588858 GN=purH PE=3 SV=1	57.467	529	0	323.31	1	#N/A	#N/A	#N/A	408	408	16	23	18	18	17	20	20	16	21	21	24	17	21	17	22	22	25	23	23	24	16	23	18	18	17	20	20	16	21	21	24	17	21	17	22	22
A0A0F6B2C7	A0A0F6B2C7	STM14_2202	tr|A0A0F6B2C7|A0A0F6B2C7_SALT1 t(6)A37 threonylcarbamoyladenosine biosynthesis protein TsaB OS=Salmonella typhimurium (strain 14028s / SGSC 2262) OX=588858 GN=yeaZ PE=3 SV=1	24.742	231	0	109.32	1	#N/A	#N/A	#N/A	98	98	5	5	5	5	4	5	5	5	5	4	5	5	5	4	4	5	6	5	5	6	5	5	5	5	4	5	5	5	5	4	5	5	5	4	4	5
A0A0F6B0Q5	A0A0F6B0Q5	STM14_1603	tr|A0A0F6B0Q5|A0A0F6B0Q5_SALT1 Cell division activator CedA OS=Salmonella typhimurium (strain 14028s / SGSC 2262) OX=588858 GN=cedA PE=3 SV=1	9.3716	80	0	55.289	1	#N/A	#N/A	#N/A	77	77	4	4	4	4	4	4	4	3	4	4	4	4	4	4	4	3	4	4	4	3	4	4	4	4	4	4	4	3	4	4	4	4	4	4	4	3
A0A0F6B967	A0A0F6B967	STM14_4700	tr|A0A0F6B967|A0A0F6B967_SALT1 Branched-chain-amino-acid aminotransferase OS=Salmonella typhimurium (strain 14028s / SGSC 2262) OX=588858 GN=ilvE PE=3 SV=1	34.052	309	0	263.26	1	#N/A	#N/A	#N/A	159	159	9	9	6	9	9	8	7	10	10	10	9	6	9	5	9	8	7	6	7	6	9	9	6	9	9	8	7	10	10	10	9	6	9	5	9	8
A0A0F6B374	A0A0F6B374	STM14_2518	tr|A0A0F6B374|A0A0F6B374_SALT1 Cobalt-precorrin-6Y C(15)-methyltransferase OS=Salmonella typhimurium (strain 14028s / SGSC 2262) OX=588858 GN=cbiT PE=4 SV=1	20.746	192	0	301.53	1	#N/A	Exclusive_6910	Exclusive_6910	26	26	3	2	2	2	2	1	2	2	3	2	0	1	0	1	0	1	0	1	0	1	3	2	2	2	2	1	2	2	3	2	0	1	0	1	0	1
A0A0F6AY24	A0A0F6AY24	STM14_0629	tr|A0A0F6AY24|A0A0F6AY24_SALT1 Putative inner membrane protein OS=Salmonella typhimurium (strain 14028s / SGSC 2262) OX=588858 GN=STM14_0629 PE=4 SV=1	15.296	145	0	19.645	1	#N/A	#N/A	#N/A	89	89	4	6	4	5	4	3	5	6	4	5	5	2	4	3	5	5	5	5	5	4	4	6	4	5	4	3	5	6	4	5	5	2	4	3	5	5
A0A0F6B2C9	A0A0F6B2C9	STM14_2204	tr|A0A0F6B2C9|A0A0F6B2C9_SALT1 Putative translation initiation inhibitor OS=Salmonella typhimurium (strain 14028s / SGSC 2262) OX=588858 GN=yoaB PE=3 SV=1	12.587	114	0	25.053	1	#N/A	#N/A	#N/A	41	41	3	2	1	2	1	2	2	2	3	3	3	2	3	1	2	0	3	3	3	0	3	2	1	2	1	2	2	2	3	3	3	2	3	1	2	0
A0A0F6AZP3	A0A0F6AZP3	STM14_1224	tr|A0A0F6AZP3|A0A0F6AZP3_SALT1 Heat shock protein HspQ OS=Salmonella typhimurium (strain 14028s / SGSC 2262) OX=588858 GN=yccV PE=3 SV=1	11.996	105	0	64.135	1	#N/A	#N/A	#N/A	45	45	3	2	2	2	3	2	2	3	3	2	2	3	2	2	2	2	2	2	2	2	3	2	2	2	3	2	2	3	3	2	2	3	2	2	2	2
A0A0F6B4D4	A0A0F6B4D4	STM14_2936	tr|A0A0F6B4D4|A0A0F6B4D4_SALT1 Phosphohistidine phosphatase OS=Salmonella typhimurium (strain 14028s / SGSC 2262) OX=588858 GN=sixA PE=4 SV=1	17.291	161	0	106	1	#N/A	#N/A	#N/A	85	85	3	5	3	5	3	5	4	3	4	4	5	4	5	4	5	4	5	5	5	4	3	5	3	5	3	5	4	3	4	4	5	4	5	4	5	4
A0A0F6B403	A0A0F6B403	STM14_2804	tr|A0A0F6B403|A0A0F6B403_SALT1 DNA gyrase subunit A OS=Salmonella typhimurium (strain 14028s / SGSC 2262) OX=588858 GN=gyrA PE=3 SV=1	97.063	878	0	323.31	1	#N/A	#N/A	#N/A	582	566	25	26	26	27	27	29	33	25	28	27	30	28	28	31	35	33	29	33	31	31	24	25	25	26	26	29	32	24	28	27	29	27	27	30	35	32
A0A0F6B069	A0A0F6B069	STM14_1407	tr|A0A0F6B069|A0A0F6B069_SALT1 Putative cytoplasmic protein OS=Salmonella typhimurium (strain 14028s / SGSC 2262) OX=588858 GN=ycfD PE=4 SV=1	42.589	373	0	139.56	1	#N/A	#N/A	#N/A	166	166	7	10	9	9	9	6	9	7	9	8	8	8	8	7	7	9	10	7	9	10	7	10	9	9	9	6	9	7	9	8	8	8	8	7	7	9
A0A0F6AZT2	A0A0F6AZT2	STM14_1264	tr|A0A0F6AZT2|A0A0F6AZT2_SALT1 Curved DNA-binding protein OS=Salmonella typhimurium (strain 14028s / SGSC 2262) OX=588858 GN=cbpA PE=3 SV=1	34.693	306	0	292.59	1	#N/A	#N/A	#N/A	288	288	12	12	14	13	13	12	18	13	17	18	15	15	16	16	14	14	13	14	15	14	12	12	14	13	13	12	18	13	17	18	15	15	16	16	14	14
A0A0F6B8D9	A0A0F6B8D9	STM14_4402	tr|A0A0F6B8D9|A0A0F6B8D9_SALT1 Putative cytoplasmic protein OS=Salmonella typhimurium (strain 14028s / SGSC 2262) OX=588858 GN=STM14_4402 PE=4 SV=1	10.95	95	0	74.679	1	#N/A	#N/A	#N/A	54	54	2	3	2	3	2	3	3	3	3	3	3	2	3	2	3	3	2	3	3	3	2	3	2	3	2	3	3	3	3	3	3	2	3	2	3	3
A0A0F6B4P9	A0A0F6B4P9	STM14_3058	tr|A0A0F6B4P9|A0A0F6B4P9_SALT1 Beta-barrel assembly-enhancing protease OS=Salmonella typhimurium (strain 14028s / SGSC 2262) OX=588858 GN=bepA PE=3 SV=1	53.74	487	0	275.45	1	#N/A	#N/A	#N/A	206	206	11	7	9	9	11	10	12	12	11	12	8	11	9	11	9	12	8	11	11	12	11	7	9	9	11	10	12	12	11	12	8	11	9	11	9	12
A0A0F6B7T6	A0A0F6B7T6	STM14_4194	tr|A0A0F6B7T6|A0A0F6B7T6_SALT1 Phosphoglycolate phosphatase OS=Salmonella typhimurium (strain 14028s / SGSC 2262) OX=588858 GN=gph PE=3 SV=1	27.303	252	0	221.8	1	#N/A	#N/A	#N/A	63	63	4	2	3	3	5	3	3	3	4	4	3	3	3	2	3	3	4	3	3	2	4	2	3	3	5	3	3	3	4	4	3	3	3	2	3	3
A0A0F6B4T4	A0A0F6B4T4	STM14_3094	tr|A0A0F6B4T4|A0A0F6B4T4_SALT1 4-hydroxy-3-methylbut-2-en-1-yl diphosphate synthase (flavodoxin) OS=Salmonella typhimurium (strain 14028s / SGSC 2262) OX=588858 GN=ispG PE=3 SV=1	40.625	372	0	323.31	1	#N/A	#N/A	#N/A	362	362	17	15	19	15	18	17	25	17	23	23	18	21	17	20	19	17	14	16	14	17	17	15	19	15	18	17	25	17	23	23	18	21	17	20	19	17
A0A0F6B4T5	A0A0F6B4T5	STM14_3095	tr|A0A0F6B4T5|A0A0F6B4T5_SALT1 Cytoskeleton protein RodZ OS=Salmonella typhimurium (strain 14028s / SGSC 2262) OX=588858 GN=yfgA PE=3 SV=1	35.659	334	0	306.25	1	#N/A	#N/A	#N/A	164	164	7	8	8	8	7	6	7	8	7	7	9	8	9	9	9	9	10	9	9	10	7	8	8	8	7	6	7	8	7	7	9	8	9	9	9	9
A0A0F6B4N7	A0A0F6B4N7	STM14_3046	tr|A0A0F6B4N7|A0A0F6B4N7_SALT1 Succinyl-diaminopimelate desuccinylase OS=Salmonella typhimurium (strain 14028s / SGSC 2262) OX=588858 GN=dapE PE=3 SV=1	41.578	375	0	323.31	1	#N/A	#N/A	6910 > H876	287	287	17	17	16	17	16	15	15	13	17	17	18	17	17	18	14	9	8	9	7	10	17	17	16	17	16	15	15	13	17	17	18	17	17	18	14	9
A0A0F6B1N4	A0A0F6B1N4	STM14_1949	tr|A0A0F6B1N4|A0A0F6B1N4_SALT1 Ribosomal-protein-L7/L12-serine acetyltransferase OS=Salmonella typhimurium (strain 14028s / SGSC 2262) OX=588858 GN=rimL PE=4 SV=1	20.605	179	0	94.027	1	#N/A	#N/A	#N/A	118	118	7	6	6	7	6	4	4	4	5	5	6	5	4	7	6	8	7	7	6	8	7	6	6	7	6	4	4	4	5	5	6	5	4	7	6	8
A0A0F6AYD4	A0A0F6AYD4	STM14_0744	tr|A0A0F6AYD4|A0A0F6AYD4_SALT1 Serine-type D-Ala-D-Ala carboxypeptidase OS=Salmonella typhimurium (strain 14028s / SGSC 2262) OX=588858 GN=dacA PE=3 SV=1	44.456	403	0	277.37	1	#N/A	#N/A	#N/A	319	299	13	11	14	10	15	18	19	19	18	20	16	17	14	16	17	16	17	16	16	17	12	10	13	9	14	17	18	18	17	19	15	16	13	15	16	15
A0A0F6B353	A0A0F6B353	STM14_2495	tr|A0A0F6B353|A0A0F6B353_SALT1 AMP nucleosidase OS=Salmonella typhimurium (strain 14028s / SGSC 2262) OX=588858 GN=amn PE=3 SV=1	54.003	484	0	323.31	1	#N/A	#N/A	#N/A	319	319	15	18	20	17	17	15	15	15	17	17	20	14	18	16	17	14	13	15	13	13	15	18	20	17	17	15	15	15	17	17	20	14	18	16	17	14
A0A0F6AYS4	A0A0F6AYS4	STM14_0899	tr|A0A0F6AYS4|A0A0F6AYS4_SALT1 Galactokinase OS=Salmonella typhimurium (strain 14028s / SGSC 2262) OX=588858 GN=galK PE=3 SV=1	41.301	382	0	323.31	1	#N/A	#N/A	#N/A	193	193	8	8	8	8	9	8	8	10	7	8	10	10	11	11	10	11	12	13	11	12	8	8	8	8	9	8	8	10	7	8	10	10	11	11	10	11
A0A0F6AY62	A0A0F6AY62	STM14_0672	tr|A0A0F6AY62|A0A0F6AY62_SALT1 Putative PTS system mannose-specific enzyme IIAB OS=Salmonella typhimurium (strain 14028s / SGSC 2262) OX=588858 GN=STM14_0672 PE=4 SV=1	16.82	156	0	293.65	1	#N/A	#N/A	#N/A	29	29	0	1	2	1	2	0	2	1	2	2	0	2	1	2	1	2	2	2	2	2	0	1	2	1	2	0	2	1	2	2	0	2	1	2	1	2
A0A0F6B781	A0A0F6B781	STM14_3981	tr|A0A0F6B781|A0A0F6B781_SALT1 ATP-dependent zinc metalloprotease FtsH OS=Salmonella typhimurium (strain 14028s / SGSC 2262) OX=588858 GN=hflB PE=3 SV=1	70.828	644	0	323.31	1	#N/A	#N/A	H876 > 6910	523	523	22	20	20	20	20	26	25	25	27	28	25	28	26	27	28	33	31	29	30	33	22	20	20	20	20	26	25	25	27	28	25	28	26	27	28	33
A0A0F6B806	A0A0F6B806	STM14_4266	tr|A0A0F6B806|A0A0F6B806_SALT1 Gluconate operon transcriptional repressor OS=Salmonella typhimurium (strain 14028s / SGSC 2262) OX=588858 GN=gntR PE=4 SV=1	36.511	331	0	76.072	1	#N/A	#N/A	6910 > H876	129	129	9	9	8	10	8	7	6	9	8	5	7	5	6	4	6	4	7	3	4	4	9	9	8	10	8	7	6	9	8	5	7	5	6	4	6	4
A0A0F6B073	A0A0F6B073	STM14_1413	tr|A0A0F6B073|A0A0F6B073_SALT1 Phosphatase NudJ OS=Salmonella typhimurium (strain 14028s / SGSC 2262) OX=588858 GN=ymfB PE=3 SV=1	17.436	153	0	323.31	1	#N/A	#N/A	#N/A	127	127	6	5	6	5	6	6	6	6	6	6	7	6	8	7	6	7	8	7	7	6	6	5	6	5	6	6	6	6	6	6	7	6	8	7	6	7
A0A0F6B8U2	A0A0F6B8U2	STM14_4563	tr|A0A0F6B8U2|A0A0F6B8U2_SALT1 Phosphotransferase system mannitol/fructose-specific IIA component OS=Salmonella typhimurium (strain 14028s / SGSC 2262) OX=588858 GN=STM14_4563 PE=4 SV=1	17.821	157	0	80.503	1	#N/A	#N/A	#N/A	62	62	4	3	3	4	4	1	3	3	2	2	4	2	4	2	4	3	4	4	4	2	4	3	3	4	4	1	3	3	2	2	4	2	4	2	4	3
A0A0F6AYT8	A0A0F6AYT8	STM14_0913	tr|A0A0F6AYT8|A0A0F6AYT8_SALT1 Imidazolonepropionase OS=Salmonella typhimurium (strain 14028s / SGSC 2262) OX=588858 GN=hutI PE=3 SV=1	44.628	407	0	323.31	1	#N/A	#N/A	#N/A	247	247	14	12	13	12	12	13	14	13	14	13	11	12	13	12	12	12	11	12	9	13	14	12	13	12	12	13	14	13	14	13	11	12	13	12	12	12
A0A0F6BB70	A0A0F6BB70	STM14_5442	tr|A0A0F6BB70|A0A0F6BB70_SALT1 Putative cytoplasmic protein OS=Salmonella typhimurium (strain 14028s / SGSC 2262) OX=588858 GN=STM14_5442 PE=4 SV=1	11.374	100	0	35.013	1	#N/A	#N/A	#N/A	50	50	2	2	2	2	2	3	3	3	3	3	2	2	2	2	2	3	3	3	3	3	2	2	2	2	2	3	3	3	3	3	2	2	2	2	2	3
A0A0F6B5C1	A0A0F6B5C1	STM14_3292	tr|A0A0F6B5C1|A0A0F6B5C1_SALT1 UPF0125 protein STM14_3292 OS=Salmonella typhimurium (strain 14028s / SGSC 2262) OX=588858 GN=yfjF PE=3 SV=1	10.806	96	0	34.763	1	#N/A	#N/A	#N/A	101	101	5	4	5	4	5	5	5	5	5	5	6	5	6	5	4	6	5	5	5	6	5	4	5	4	5	5	5	5	5	5	6	5	6	5	4	6
A0A0F6B807	A0A0F6B807	STM14_4267	tr|A0A0F6B807|A0A0F6B807_SALT1 Putative cytoplasmic protein OS=Salmonella typhimurium (strain 14028s / SGSC 2262) OX=588858 GN=yhhW PE=3 SV=1	26.21	231	0	117.13	1	#N/A	#N/A	#N/A	184	184	7	9	8	8	8	8	8	10	10	8	11	8	10	9	12	11	9	10	9	11	7	9	8	8	8	8	8	10	10	8	11	8	10	9	12	11
A0A0F6AWR5	A0A0F6AWR5	STM14_0149	tr|A0A0F6AWR5|A0A0F6AWR5_SALT1 UDP-N-acetylmuramoyl-L-alanyl-D-glutamate--2,6-diaminopimelate ligase OS=Salmonella typhimurium (strain 14028s / SGSC 2262) OX=588858 GN=murE PE=3 SV=1	53.314	495	0	323.31	1	#N/A	#N/A	#N/A	328	328	15	16	17	15	18	16	17	16	17	17	19	19	16	16	16	18	15	15	14	16	15	16	17	15	18	16	17	16	17	17	19	19	16	16	16	18
A0A0F6B7C4	A0A0F6B7C4	STM14_4025	tr|A0A0F6B7C4|A0A0F6B7C4_SALT1 Cytosine deaminase OS=Salmonella typhimurium (strain 14028s / SGSC 2262) OX=588858 GN=STM14_4025 PE=4 SV=1	47.626	426	0	255	1	6910 > G564	6910 > H437	6910 > H876	223	223	12	12	13	12	14	11	12	13	11	12	10	9	9	9	10	10	12	12	10	10	12	12	13	12	14	11	12	13	11	12	10	9	9	9	10	10
A0A0F6B7C6	A0A0F6B7C6	STM14_4027	tr|A0A0F6B7C6|A0A0F6B7C6_SALT1 N-acetylmannosamine kinase OS=Salmonella typhimurium (strain 14028s / SGSC 2262) OX=588858 GN=nanK PE=3 SV=1	30.077	291	0	117.8	1	#N/A	#N/A	#N/A	170	170	9	8	11	8	8	9	9	8	10	10	8	8	9	9	8	8	8	7	7	8	9	8	11	8	8	9	9	8	10	10	8	8	9	9	8	8
A0A0F6B1H1	A0A0F6B1H1	STM14_1882	tr|A0A0F6B1H1|A0A0F6B1H1_SALT1 Putative glycosyl hydrolase OS=Salmonella typhimurium (strain 14028s / SGSC 2262) OX=588858 GN=STM14_1882 PE=4 SV=1	95.028	842	0	323.31	1	#N/A	H437 > 6910	H876 > 6910	630	630	26	24	32	27	34	29	32	30	31	30	30	35	30	33	30	34	38	33	38	34	26	24	32	27	34	29	32	30	31	30	30	35	30	33	30	34
A0A0F6B264	A0A0F6B264	STM14_2139	tr|A0A0F6B264|A0A0F6B264_SALT1 Putative sulfur reduction protein OS=Salmonella typhimurium (strain 14028s / SGSC 2262) OX=588858 GN=ychN PE=4 SV=1	12.668	117	0	92.896	1	#N/A	#N/A	#N/A	57	57	3	3	2	3	2	2	3	3	3	3	3	3	3	2	3	3	3	3	3	4	3	3	2	3	2	2	3	3	3	3	3	3	3	2	3	3
A0A0F6B7G0	A0A0F6B7G0	STM14_4062	tr|A0A0F6B7G0|A0A0F6B7G0_SALT1 Protease TldD OS=Salmonella typhimurium (strain 14028s / SGSC 2262) OX=588858 GN=tldD PE=3 SV=1	51.286	481	0	323.31	1	#N/A	#N/A	#N/A	246	246	12	14	10	15	12	12	12	8	13	13	16	13	14	11	14	12	10	12	11	12	12	14	10	15	12	12	12	8	13	13	16	13	14	11	14	12
A0A0F6AWT9	A0A0F6AWT9	STM14_0174	tr|A0A0F6AWT9|A0A0F6AWT9_SALT1 Quinolinate phosphoribosyltransferase [decarboxylating] OS=Salmonella typhimurium (strain 14028s / SGSC 2262) OX=588858 GN=nadC PE=3 SV=1	32.559	297	0	323.31	1	#N/A	#N/A	#N/A	212	212	11	10	9	10	10	10	11	11	13	13	10	9	10	12	9	12	10	11	9	12	11	10	9	10	10	10	11	11	13	13	10	9	10	12	9	12
A0A0F6B5U2	A0A0F6B5U2	STM14_3473	tr|A0A0F6B5U2|A0A0F6B5U2_SALT1 Needle complex inner membrane protein OS=Salmonella typhimurium (strain 14028s / SGSC 2262) OX=588858 GN=prgH PE=4 SV=1	44.459	392	0	323.31	1	#N/A	#N/A	6910 > H876	300	300	18	18	19	18	17	15	18	18	18	19	17	15	16	14	16	8	9	9	10	8	18	18	19	18	17	15	18	18	18	19	17	15	16	14	16	8
A0A0F6B6S7	A0A0F6B6S7	STM14_3821	tr|A0A0F6B6S7|A0A0F6B6S7_SALT1 Putative cytoplasmic protein OS=Salmonella typhimurium (strain 14028s / SGSC 2262) OX=588858 GN=STM14_3821 PE=4 SV=1	15.449	136	0	116.01	1	#N/A	6910 > H437	6910 > H876	109	109	8	8	7	8	7	6	6	6	6	6	7	6	7	6	6	4	1	1	1	2	8	8	7	8	7	6	6	6	6	6	7	6	7	6	6	4
A0A0F6BBD1	A0A0F6BBD1	STM14_5506	tr|A0A0F6BBD1|A0A0F6BBD1_SALT1 Probable phosphoglycerate mutase GpmB OS=Salmonella typhimurium (strain 14028s / SGSC 2262) OX=588858 GN=gpmB PE=3 SV=1	23.868	215	0	302.57	1	#N/A	#N/A	#N/A	234	234	11	11	13	11	10	12	12	11	13	13	10	11	10	9	8	13	14	13	14	15	11	11	13	11	10	12	12	11	13	13	10	11	10	9	8	13
A0A0F6B2V6	A0A0F6B2V6	STM14_2392	tr|A0A0F6B2V6|A0A0F6B2V6_SALT1 Flagellar assembly protein FliH OS=Salmonella typhimurium (strain 14028s / SGSC 2262) OX=588858 GN=fliH PE=3 SV=1	25.811	235	0	194.11	1	#N/A	#N/A	6910 > H876	167	167	11	11	11	11	11	9	9	10	9	10	8	10	8	10	8	4	5	5	4	3	11	11	11	11	11	9	9	10	9	10	8	10	8	10	8	4
A0A0F6B493	A0A0F6B493	STM14_2895	tr|A0A0F6B493|A0A0F6B493_SALT1 Putative glutathione S-transferase OS=Salmonella typhimurium (strain 14028s / SGSC 2262) OX=588858 GN=yfcG PE=3 SV=1	24.603	215	0	227.32	1	#N/A	#N/A	#N/A	124	124	7	8	4	7	5	7	6	5	6	6	8	7	9	5	7	5	4	7	6	5	7	8	4	7	5	7	6	5	6	6	8	7	9	5	7	5
A0A0F6B4B5	A0A0F6B4B5	STM14_2917	tr|A0A0F6B4B5|A0A0F6B4B5_SALT1 Putative semialdehyde dehydrogenase OS=Salmonella typhimurium (strain 14028s / SGSC 2262) OX=588858 GN=usg PE=4 SV=1	36.288	337	0	308.24	1	#N/A	#N/A	#N/A	146	146	6	6	5	6	6	7	8	9	7	9	6	8	7	7	6	9	8	9	8	9	6	6	5	6	6	7	8	9	7	9	6	8	7	7	6	9
A0A0F6B4G3	A0A0F6B4G3	STM14_2968	tr|A0A0F6B4G3|A0A0F6B4G3_SALT1 Putative negative regulator OS=Salmonella typhimurium (strain 14028s / SGSC 2262) OX=588858 GN=yfeD PE=4 SV=1	14.974	130	0	172.15	1	#N/A	#N/A	6910 > H876	103	103	5	5	6	4	5	4	7	5	6	7	5	7	5	7	6	4	3	4	3	5	5	5	6	4	5	4	7	5	6	7	5	7	5	7	6	4
A0A0F6AYT9	A0A0F6AYT9	STM14_0914	tr|A0A0F6AYT9|A0A0F6AYT9_SALT1 Formimidoylglutamase OS=Salmonella typhimurium (strain 14028s / SGSC 2262) OX=588858 GN=hutG PE=3 SV=1	34.357	313	0	323.31	1	#N/A	#N/A	#N/A	262	262	14	15	15	14	13	11	12	15	13	12	13	13	14	13	14	11	12	13	13	12	14	15	15	14	13	11	12	15	13	12	13	13	14	13	14	11
A0A0F6B0M3	A0A0F6B0M3	STM14_1571	tr|A0A0F6B0M3|A0A0F6B0M3_SALT1 Asparaginase OS=Salmonella typhimurium (strain 14028s / SGSC 2262) OX=588858 GN=ansA PE=3 SV=1	36.845	338	0	213.77	1	#N/A	#N/A	#N/A	180	180	10	9	8	9	9	10	9	9	8	9	9	6	8	6	9	11	10	10	10	11	10	9	8	9	9	10	9	9	8	9	9	6	8	6	9	11
A0A0F6B5P9	A0A0F6B5P9	STM14_3429	tr|A0A0F6B5P9|A0A0F6B5P9_SALT1 Arabinose 5-phosphate isomerase OS=Salmonella typhimurium (strain 14028s / SGSC 2262) OX=588858 GN=gutQ PE=3 SV=1	34.134	321	0	206.16	1	#N/A	#N/A	#N/A	265	265	13	13	14	13	14	14	14	10	14	13	14	13	14	13	14	14	13	11	13	14	13	13	14	13	14	14	14	10	14	13	14	13	14	13	14	14
A0A0F6BB02	A0A0F6BB02	STM14_5372	tr|A0A0F6BB02|A0A0F6BB02_SALT1 DNA polymerase III subunit chi OS=Salmonella typhimurium (strain 14028s / SGSC 2262) OX=588858 GN=holC PE=4 SV=1	16.562	147	0	153.33	1	#N/A	#N/A	#N/A	134	134	7	4	6	3	6	7	9	8	8	8	5	8	5	7	4	9	7	6	8	9	7	4	6	3	6	7	9	8	8	8	5	8	5	7	4	9
A0A0F6B5U0	A0A0F6B5U0	STM14_3471	tr|A0A0F6B5U0|A0A0F6B5U0_SALT1 Needle complex minor subunit OS=Salmonella typhimurium (strain 14028s / SGSC 2262) OX=588858 GN=prgJ PE=4 SV=1	10.926	101	0	87.316	1	#N/A	6910 > H437	6910 > H876	99	99	8	7	5	7	5	6	6	6	6	6	6	5	6	5	6	1	3	2	2	1	8	7	5	7	5	6	6	6	6	6	6	5	6	5	6	1
A0A0F6B3V4	A0A0F6B3V4	STM14_2752	tr|A0A0F6B3V4|A0A0F6B3V4_SALT1 Nucleoid-associated protein YejK OS=Salmonella typhimurium (strain 14028s / SGSC 2262) OX=588858 GN=yejK PE=3 SV=1	37.876	335	0	323.31	1	#N/A	#N/A	#N/A	197	197	11	10	11	10	11	10	12	11	11	11	11	9	9	8	9	7	10	10	8	8	11	10	11	10	11	10	12	11	11	11	11	9	9	8	9	7
A0A0F6BA06	A0A0F6BA06	STM14_5013	tr|A0A0F6BA06|A0A0F6BA06_SALT1 Zinc resistance-associated protein OS=Salmonella typhimurium (strain 14028s / SGSC 2262) OX=588858 GN=zraP PE=3 SV=1	16.129	151	0	79.727	1	#N/A	#N/A	#N/A	2	2	0	0	0	1	0	0	0	0	0	0	0	0	0	0	0	0	0	1	0	0	0	0	0	1	0	0	0	0	0	0	0	0	0	0	0	0
A0A0F6B866	A0A0F6B866	STM14_4326	tr|A0A0F6B866|A0A0F6B866_SALT1 Ribosomal RNA large subunit methyltransferase J OS=Salmonella typhimurium (strain 14028s / SGSC 2262) OX=588858 GN=yhiR PE=3 SV=1	32.136	280	0	173.96	1	#N/A	#N/A	#N/A	223	223	12	13	12	12	12	10	12	11	11	13	13	12	12	9	13	10	9	9	9	9	12	13	12	12	12	10	12	11	11	13	13	12	12	9	13	10
A0A0F6B3S6	A0A0F6B3S6	STM14_2723	tr|A0A0F6B3S6|A0A0F6B3S6_SALT1 EIII-Fru OS=Salmonella typhimurium (strain 14028s / SGSC 2262) OX=588858 GN=fruF PE=4 SV=1	39.593	376	0	323.31	1	#N/A	#N/A	#N/A	317	317	18	15	14	18	12	13	15	16	15	16	14	19	15	17	15	17	17	17	16	18	18	15	14	18	12	13	15	16	15	16	14	19	15	17	15	17
A0A0F6B1G1	A0A0F6B1G1	STM14_1871	tr|A0A0F6B1G1|A0A0F6B1G1_SALT1 Putative cytoplasmic protein OS=Salmonella typhimurium (strain 14028s / SGSC 2262) OX=588858 GN=STM14_1871 PE=4 SV=1	9.0902	82	0	64.985	1	#N/A	#N/A	H876 > 6910	50	50	2	3	2	3	3	1	1	2	1	2	3	3	3	3	3	3	3	3	3	3	2	3	2	3	3	1	1	2	1	2	3	3	3	3	3	3
A0A0F6B6I0	A0A0F6B6I0	STM14_3720	tr|A0A0F6B6I0|A0A0F6B6I0_SALT1 Agmatinase OS=Salmonella typhimurium (strain 14028s / SGSC 2262) OX=588858 GN=speB PE=3 SV=1	33.603	306	0	137.53	1	#N/A	#N/A	#N/A	133	133	6	6	5	5	5	7	7	7	7	7	9	6	8	6	9	7	6	7	7	6	6	6	5	5	5	7	7	7	7	7	9	6	8	6	9	7
A0A0F6BA02	A0A0F6BA02	STM14_5009	tr|A0A0F6BA02|A0A0F6BA02_SALT1 Endonuclease V OS=Salmonella typhimurium (strain 14028s / SGSC 2262) OX=588858 GN=nfi PE=3 SV=1	24.745	223	0	261.18	1	#N/A	#N/A	#N/A	250	250	9	13	11	13	10	11	12	13	12	12	15	11	15	12	15	12	14	13	14	13	9	13	11	13	10	11	12	13	12	12	15	11	15	12	15	12
A0A0F6B7N9	A0A0F6B7N9	STM14_4146	tr|A0A0F6B7N9|A0A0F6B7N9_SALT1 Bacterioferritin OS=Salmonella typhimurium (strain 14028s / SGSC 2262) OX=588858 GN=bfr PE=3 SV=1	18.355	158	0	168.92	1	#N/A	#N/A	#N/A	154	154	7	8	8	7	8	7	8	10	9	8	7	9	6	9	5	7	8	8	7	8	7	8	8	7	8	7	8	10	9	8	7	9	6	9	5	7
A0A0F6AYT0	A0A0F6AYT0	STM14_0905	tr|A0A0F6AYT0|A0A0F6AYT0_SALT1 DNA-binding transcriptional regulator ModE OS=Salmonella typhimurium (strain 14028s / SGSC 2262) OX=588858 GN=modE PE=3 SV=1	28.346	262	0	323.31	1	#N/A	#N/A	#N/A	231	231	10	12	12	13	12	9	10	10	10	12	13	13	12	12	11	13	13	9	12	13	10	12	12	13	12	9	10	10	10	12	13	13	12	12	11	13
A0A0F6B010	A0A0F6B010	STM14_1346	tr|A0A0F6B010|A0A0F6B010_SALT1 Flagellar basal-body rod protein FlgC OS=Salmonella typhimurium (strain 14028s / SGSC 2262) OX=588858 GN=flgC PE=3 SV=1	13.982	134	0	146.55	1	#N/A	#N/A	Exclusive_6910	80	80	6	7	4	7	5	6	5	5	5	5	4	4	3	5	4	1	1	1	1	1	6	7	4	7	5	6	5	5	5	5	4	4	3	5	4	1
A0A0F6AWS4	A0A0F6AWS4	STM14_0158	tr|A0A0F6AWS4|A0A0F6AWS4_SALT1 Cell division protein FtsA OS=Salmonella typhimurium (strain 14028s / SGSC 2262) OX=588858 GN=ftsA PE=3 SV=1	45.313	420	0	323.31	1	#N/A	#N/A	#N/A	266	266	13	11	11	11	12	11	14	12	12	12	12	14	13	13	13	15	17	17	17	16	13	11	11	11	12	11	14	12	12	12	12	14	13	13	13	15
A0A0F6B3C5	A0A0F6B3C5	STM14_2570	tr|A0A0F6B3C5|A0A0F6B3C5_SALT1 1-(5-phosphoribosyl)-5-[(5-phosphoribosylamino)methylideneamino] imidazole-4-carboxamide isomerase OS=Salmonella typhimurium (strain 14028s / SGSC 2262) OX=588858 GN=hisA PE=3 SV=1	26.089	245	0	323.31	1	#N/A	#N/A	#N/A	164	164	8	8	9	7	6	8	8	7	9	9	7	8	7	6	7	9	9	12	11	9	8	8	9	7	6	8	8	7	9	9	7	8	7	6	7	9
A0A0F6B224	A0A0F6B224	STM14_2095	tr|A0A0F6B224|A0A0F6B224_SALT1 Outer membrane protein W OS=Salmonella typhimurium (strain 14028s / SGSC 2262) OX=588858 GN=ompW PE=4 SV=1	22.958	212	0	224.56	1	#N/A	#N/A	H876 > 6910	90	90	4	5	3	4	4	3	4	4	4	4	5	6	5	6	5	5	5	5	4	5	4	5	3	4	4	3	4	4	4	4	5	6	5	6	5	5
A0A0F6B6Z6	A0A0F6B6Z6	STM14_3891	tr|A0A0F6B6Z6|A0A0F6B6Z6_SALT1 Putative transporter OS=Salmonella typhimurium (strain 14028s / SGSC 2262) OX=588858 GN=yqjH PE=4 SV=1	28.877	255	0	131.16	1	#N/A	#N/A	#N/A	209	209	9	9	12	9	12	7	12	10	11	11	9	12	10	12	10	12	8	10	11	13	9	9	12	9	12	7	12	10	11	11	9	12	10	12	10	12
A0A0F6B1W7	A0A0F6B1W7	STM14_2036	tr|A0A0F6B1W7|A0A0F6B1W7_SALT1 Thiosulfate:cyanide sulfurtransferase (Rhodanese) OS=Salmonella typhimurium (strain 14028s / SGSC 2262) OX=588858 GN=pspE PE=4 SV=1	11.882	104	0	137.95	1	#N/A	#N/A	H876 > 6910	84	84	5	4	4	4	3	4	4	4	3	3	4	5	5	4	3	5	5	5	5	5	5	4	4	4	3	4	4	4	3	3	4	5	5	4	3	5
A0A0F6B3A0	A0A0F6B3A0	STM14_2544	tr|A0A0F6B3A0|A0A0F6B3A0_SALT1 Polyhedral body protein OS=Salmonella typhimurium (strain 14028s / SGSC 2262) OX=588858 GN=pduU PE=3 SV=1	12.476	116	0	57.668	1	Exclusive_6910	Exclusive_6910	#N/A	19	19	2	2	1	2	2	0	0	0	1	0	0	0	0	1	0	2	2	2	1	1	2	2	1	2	2	0	0	0	1	0	0	0	0	1	0	2
A0A0F6B4D1	A0A0F6B4D1	STM14_2933	tr|A0A0F6B4D1|A0A0F6B4D1_SALT1 Chorismate synthase OS=Salmonella typhimurium (strain 14028s / SGSC 2262) OX=588858 GN=aroC PE=3 SV=1	39.108	361	0	323.31	1	#N/A	#N/A	#N/A	173	173	9	9	10	9	9	6	7	7	8	9	7	8	8	8	8	12	9	9	10	11	9	9	10	9	9	6	7	7	8	9	7	8	8	8	8	12
A0A0F6B6H0	A0A0F6B6H0	STM14_3710	tr|A0A0F6B6H0|A0A0F6B6H0_SALT1 D-erythrose-4-phosphate dehydrogenase OS=Salmonella typhimurium (strain 14028s / SGSC 2262) OX=588858 GN=epd PE=3 SV=1	38.125	348	0	323.31	1	#N/A	#N/A	#N/A	203	203	15	15	12	15	13	11	12	13	10	10	9	8	10	8	8	6	7	7	8	6	15	15	12	15	13	11	12	13	10	10	9	8	10	8	8	6
A0A0F6AZS0	A0A0F6AZS0	STM14_1252	tr|A0A0F6AZS0|A0A0F6AZS0_SALT1 4-hydroxyphenylacetate catabolism OS=Salmonella typhimurium (strain 14028s / SGSC 2262) OX=588858 GN=hpaD PE=4 SV=1	31.916	283	0	149.76	1	#N/A	#N/A	#N/A	224	224	11	14	12	14	11	8	10	9	11	11	11	11	10	13	12	9	12	13	12	10	11	14	12	14	11	8	10	9	11	11	11	11	10	13	12	9
A0A0F6B8H5	A0A0F6B8H5	STM14_4439	tr|A0A0F6B8H5|A0A0F6B8H5_SALT1 Putative transcriptional regulator OS=Salmonella typhimurium (strain 14028s / SGSC 2262) OX=588858 GN=STM14_4439 PE=4 SV=1	31.905	293	0	168.91	1	#N/A	#N/A	H876 > 6910	186	186	10	9	10	8	8	9	9	7	8	6	11	11	10	11	9	10	11	11	10	8	10	9	10	8	8	9	9	7	8	6	11	11	10	11	9	10
A0A0F6B791	A0A0F6B791	STM14_3992	tr|A0A0F6B791|A0A0F6B791_SALT1 Octaprenyl diphosphate synthase OS=Salmonella typhimurium (strain 14028s / SGSC 2262) OX=588858 GN=ispB PE=3 SV=1	41.801	381	0	323.31	1	#N/A	#N/A	#N/A	178	178	9	9	9	9	9	8	10	8	10	10	9	8	10	8	9	8	9	9	9	8	9	9	9	9	9	8	10	8	10	10	9	8	10	8	9	8
A0A0F6B6I7	A0A0F6B6I7	STM14_3727	tr|A0A0F6B6I7|A0A0F6B6I7_SALT1 Putative regulatory protein OS=Salmonella typhimurium (strain 14028s / SGSC 2262) OX=588858 GN=STM14_3727 PE=4 SV=1	29.45	249	0	259.1	1	#N/A	#N/A	#N/A	140	140	8	8	8	9	8	7	6	6	7	7	7	4	8	5	8	7	7	7	7	6	8	8	8	9	8	7	6	6	7	7	7	4	8	5	8	7
A0A0F6B7J9	A0A0F6B7J9	STM14_4106	tr|A0A0F6B7J9|A0A0F6B7J9_SALT1 Putative DNA topoisomerase OS=Salmonella typhimurium (strain 14028s / SGSC 2262) OX=588858 GN=yrdD PE=4 SV=1	19.99	180	0	193.86	1	#N/A	#N/A	#N/A	115	115	6	6	5	6	5	6	4	2	5	5	7	5	6	5	7	7	7	7	7	7	6	6	5	6	5	6	4	2	5	5	7	5	6	5	7	7
A0A0F6B234	A0A0F6B234	STM14_2106	tr|A0A0F6B234|A0A0F6B234_SALT1 Oligopeptide transport protein OS=Salmonella typhimurium (strain 14028s / SGSC 2262) OX=588858 GN=oppF PE=4 SV=1	37.254	334	0	323.31	1	#N/A	#N/A	#N/A	215	215	10	12	11	11	10	11	11	11	13	13	13	11	12	10	12	7	9	8	9	11	10	12	11	11	10	11	11	11	13	13	13	11	12	10	12	7
A0A0F6B752	A0A0F6B752	STM14_3950	tr|A0A0F6B752|A0A0F6B752_SALT1 Putative nucleoside-diphosphate-sugar epimerase OS=Salmonella typhimurium (strain 14028s / SGSC 2262) OX=588858 GN=yraR PE=4 SV=1	24.028	222	0	323.31	1	#N/A	#N/A	#N/A	157	157	7	7	8	6	6	6	9	9	9	9	7	8	5	7	7	9	11	10	8	9	7	7	8	6	6	6	9	9	9	9	7	8	5	7	7	9
A0A0F6B040	A0A0F6B040	STM14_1377	tr|A0A0F6B040|A0A0F6B040_SALT1 EIICB-Glc OS=Salmonella typhimurium (strain 14028s / SGSC 2262) OX=588858 GN=ptsG PE=4 SV=1	50.497	477	0	145.85	1	#N/A	H437 > 6910	H876 > 6910	155	155	4	4	3	4	4	6	7	5	5	6	9	10	10	10	11	12	11	12	11	11	4	4	3	4	4	6	7	5	5	6	9	10	10	10	11	12
A0A0F6B557	A0A0F6B557	STM14_3219	tr|A0A0F6B557|A0A0F6B557_SALT1 Uncharacterized protein OS=Salmonella typhimurium (strain 14028s / SGSC 2262) OX=588858 GN=STM14_3219 PE=4 SV=1	11.957	102	0	108.63	1	#N/A	#N/A	#N/A	86	86	4	5	4	5	4	5	4	4	4	4	5	4	5	3	5	4	5	4	4	4	4	5	4	5	4	5	4	4	4	4	5	4	5	3	5	4
A0A0F6BA16	A0A0F6BA16	STM14_5027	tr|A0A0F6BA16|A0A0F6BA16_SALT1 N-acetyltransferase domain-containing protein OS=Salmonella typhimurium (strain 14028s / SGSC 2262) OX=588858 GN=yjaB PE=4 SV=1	16.325	145	0	189.88	1	#N/A	#N/A	#N/A	46	46	3	3	3	3	2	3	2	2	2	2	3	2	3	3	3	2	1	1	1	2	3	3	3	3	2	3	2	2	2	2	3	2	3	3	3	2
A0A0F6B2F6	A0A0F6B2F6	STM14_2232	tr|A0A0F6B2F6|A0A0F6B2F6_SALT1 Carboxy-terminal protease OS=Salmonella typhimurium (strain 14028s / SGSC 2262) OX=588858 GN=prc PE=3 SV=1	76.778	682	0	323.31	1	#N/A	#N/A	#N/A	498	498	25	28	23	27	23	21	23	23	23	26	29	23	26	21	29	25	26	24	26	27	25	28	23	27	23	21	23	23	23	26	29	23	26	21	29	25
A0A0F6AZ60	A0A0F6AZ60	STM14_1039	tr|A0A0F6AZ60|A0A0F6AZ60_SALT1 Arginine transport system component OS=Salmonella typhimurium (strain 14028s / SGSC 2262) OX=588858 GN=artJ PE=3 SV=1	26.699	243	0	153.19	1	#N/A	#N/A	#N/A	133	133	5	6	5	7	5	4	5	7	7	6	6	6	9	8	8	9	8	7	7	8	5	6	5	7	5	4	5	7	7	6	6	6	9	8	8	9
A0A0F6BAM8	A0A0F6BAM8	STM14_5245	tr|A0A0F6BAM8|A0A0F6BAM8_SALT1 Protein HflC OS=Salmonella typhimurium (strain 14028s / SGSC 2262) OX=588858 GN=hflC PE=3 SV=1	37.544	334	0	323.31	1	G564 > 6910	H437 > 6910	H876 > 6910	241	241	8	8	7	8	5	10	12	10	14	14	12	14	15	14	13	15	14	17	15	16	8	8	7	8	5	10	12	10	14	14	12	14	15	14	13	15
A0A0F6BA01	A0A0F6BA01	STM14_5008	tr|A0A0F6BA01|A0A0F6BA01_SALT1 Uroporphyrinogen decarboxylase OS=Salmonella typhimurium (strain 14028s / SGSC 2262) OX=588858 GN=hemE PE=3 SV=1	39.132	354	0	238.52	1	#N/A	#N/A	#N/A	215	215	10	12	9	11	10	10	13	9	12	12	10	10	10	11	9	10	13	12	12	10	10	12	9	11	10	10	13	9	12	12	10	10	10	11	9	10
A0A0F6B899	A0A0F6B899	STM14_4359	tr|A0A0F6B899|A0A0F6B899_SALT1 Cell division protein OS=Salmonella typhimurium (strain 14028s / SGSC 2262) OX=588858 GN=yhjQ PE=4 SV=1	27.457	250	0	323.31	1	#N/A	#N/A	#N/A	229	229	11	11	11	11	12	10	12	10	12	13	11	11	11	11	10	13	13	11	13	12	11	11	11	11	12	10	12	10	12	13	11	11	11	11	10	13
A0A0F6B634	A0A0F6B634	STM14_3568	tr|A0A0F6B634|A0A0F6B634_SALT1 Glucarate dehydratase OS=Salmonella typhimurium (strain 14028s / SGSC 2262) OX=588858 GN=gudD PE=3 SV=1	49.174	446	0	323.31	1	#N/A	#N/A	6910 > H876	225	215	16	15	14	14	14	10	11	12	13	13	14	11	14	11	12	5	6	6	7	7	15	14	13	13	14	10	11	12	13	13	12	11	12	11	10	5
A0A0F6AX61	A0A0F6AX61	STM14_0306	tr|A0A0F6AX61|A0A0F6AX61_SALT1 Hydroxyacylglutathione hydrolase OS=Salmonella typhimurium (strain 14028s / SGSC 2262) OX=588858 GN=gloB PE=3 SV=1	28.633	251	0	211.3	1	#N/A	#N/A	#N/A	151	151	8	7	9	8	8	6	8	9	7	7	7	7	7	7	7	8	7	7	8	9	8	7	9	8	8	6	8	9	7	7	7	7	7	7	7	8
A0A0F6B642	A0A0F6B642	STM14_3577	tr|A0A0F6B642|A0A0F6B642_SALT1 NADPH-dependent 7-cyano-7-deazaguanine reductase OS=Salmonella typhimurium (strain 14028s / SGSC 2262) OX=588858 GN=queF PE=3 SV=1	32.673	282	0	253.06	1	#N/A	#N/A	#N/A	194	194	9	10	10	10	10	9	11	11	11	11	9	11	8	10	10	10	8	9	7	10	9	10	10	10	10	9	11	11	11	11	9	11	8	10	10	10
A0A0F6AXC4	A0A0F6AXC4	STM14_0374	tr|A0A0F6AXC4|A0A0F6AXC4_SALT1 Esterase FrsA OS=Salmonella typhimurium (strain 14028s / SGSC 2262) OX=588858 GN=frsA PE=3 SV=1	47.159	414	0	238.97	1	#N/A	#N/A	#N/A	420	420	19	20	19	20	20	19	20	20	18	19	22	21	22	20	22	22	25	25	23	24	19	20	19	20	20	19	20	20	18	19	22	21	22	20	22	22
A0A0F6B6F9	A0A0F6B6F9	STM14_3699	tr|A0A0F6B6F9|A0A0F6B6F9_SALT1 2-oxoglutarate reductase OS=Salmonella typhimurium (strain 14028s / SGSC 2262) OX=588858 GN=serA PE=3 SV=1	43.987	410	0	214.25	1	#N/A	#N/A	#N/A	234	234	13	13	11	12	9	10	10	11	11	11	11	13	12	12	11	13	13	13	13	12	13	13	11	12	9	10	10	11	11	11	11	13	12	12	11	13
A0A0F6AXT1	A0A0F6AXT1	STM14_0535	tr|A0A0F6AXT1|A0A0F6AXT1_SALT1 Peptidylprolyl isomerase OS=Salmonella typhimurium (strain 14028s / SGSC 2262) OX=588858 GN=cypD PE=4 SV=1	68.128	623	0	323.31	1	#N/A	#N/A	#N/A	379	379	13	17	18	19	18	18	17	12	16	17	21	20	21	20	22	21	23	23	22	21	13	17	18	19	18	18	17	12	16	17	21	20	21	20	22	21
A0A0F6AXC9	A0A0F6AXC9	STM14_0379	tr|A0A0F6AXC9|A0A0F6AXC9_SALT1 Gamma-glutamyl phosphate reductase OS=Salmonella typhimurium (strain 14028s / SGSC 2262) OX=588858 GN=proA PE=3 SV=1	44.665	416	0	323.31	1	#N/A	#N/A	#N/A	308	308	13	14	16	15	14	15	16	15	16	15	17	13	17	14	15	17	17	15	15	19	13	14	16	15	14	15	16	15	16	15	17	13	17	14	15	17
A0A0F6B834	A0A0F6B834	STM14_4294	tr|A0A0F6B834|A0A0F6B834_SALT1 High-affinity branched-chain amino acid transporter OS=Salmonella typhimurium (strain 14028s / SGSC 2262) OX=588858 GN=livJ PE=3 SV=1	38.787	365	0	323.31	1	#N/A	#N/A	6910 > H876	149	117	9	12	10	11	10	7	6	6	7	7	9	8	9	7	8	5	5	5	4	4	8	10	8	10	8	6	5	5	6	6	7	6	7	5	6	3
A0A0F6B6C2	A0A0F6B6C2	STM14_3660	tr|A0A0F6B6C2|A0A0F6B6C2_SALT1 Uncharacterized protein OS=Salmonella typhimurium (strain 14028s / SGSC 2262) OX=588858 GN=STM14_3660 PE=4 SV=1	23.075	210	0	323.31	1	#N/A	#N/A	#N/A	179	179	8	9	9	8	8	8	8	7	10	10	9	9	9	9	10	10	10	10	8	10	8	9	9	8	8	8	8	7	10	10	9	9	9	9	10	10
A0A0F6AWY1	A0A0F6AWY1	STM14_0217	tr|A0A0F6AWY1|A0A0F6AWY1_SALT1 2-amino-4-hydroxy-6-hydroxymethyldihydropteridine pyrophosphokinase OS=Salmonella typhimurium (strain 14028s / SGSC 2262) OX=588858 GN=folK PE=3 SV=1	17.742	159	0	210.14	1	#N/A	#N/A	#N/A	95	95	4	4	5	4	5	4	5	5	5	5	5	5	4	5	5	5	5	6	4	5	4	4	5	4	5	4	5	5	5	5	5	5	4	5	5	5
A0A0F6B9X4	A0A0F6B9X4	STM14_4975	tr|A0A0F6B9X4|A0A0F6B9X4_SALT1 Pantothenate kinase OS=Salmonella typhimurium (strain 14028s / SGSC 2262) OX=588858 GN=coaA PE=3 SV=1	36.235	316	0	177.53	1	#N/A	#N/A	#N/A	215	215	12	12	12	12	10	10	13	13	13	11	10	12	10	11	10	9	11	9	10	5	12	12	12	12	10	10	13	13	13	11	10	12	10	11	10	9
A0A0F6B4P4	A0A0F6B4P4	STM14_3053	tr|A0A0F6B4P4|A0A0F6B4P4_SALT1 Glycine cleavage system transcriptional repressor OS=Salmonella typhimurium (strain 14028s / SGSC 2262) OX=588858 GN=gcvR PE=4 SV=1	20.774	190	0	323.31	1	#N/A	#N/A	#N/A	77	77	4	4	4	4	4	4	4	4	4	4	3	4	3	4	3	4	4	4	4	4	4	4	4	4	4	4	4	4	4	4	3	4	3	4	3	4
A0A0F6B735	A0A0F6B735	STM14_3931	tr|A0A0F6B735|A0A0F6B735_SALT1 5-keto-4-deoxy-D-glucarate aldolase OS=Salmonella typhimurium (strain 14028s / SGSC 2262) OX=588858 GN=garL PE=3 SV=1	27.321	256	0	110.03	1	#N/A	#N/A	6910 > H876	128	128	8	6	7	6	8	7	6	7	7	7	7	5	7	5	7	5	6	7	6	4	8	6	7	6	8	7	6	7	7	7	7	5	7	5	7	5
A0A0F6B7K6	A0A0F6B7K6	STM14_4113	tr|A0A0F6B7K6|A0A0F6B7K6_SALT1 Large-conductance mechanosensitive channel OS=Salmonella typhimurium (strain 14028s / SGSC 2262) OX=588858 GN=mscL PE=3 SV=1	15.074	137	0	111.85	1	#N/A	H437 > 6910	H876 > 6910	114	114	3	5	5	6	4	4	6	4	6	6	6	5	6	5	6	7	8	7	8	7	3	5	5	6	4	4	6	4	6	6	6	5	6	5	6	7
A0A0F6AXY9	A0A0F6AXY9	STM14_0594	tr|A0A0F6AXY9|A0A0F6AXY9_SALT1 Multifunctional acyl-CoA thioesterase I and protease I and lysophospholipase L1 OS=Salmonella typhimurium (strain 14028s / SGSC 2262) OX=588858 GN=tesA PE=4 SV=1	23.051	204	0	216.26	1	#N/A	#N/A	#N/A	138	138	7	7	4	7	5	7	6	8	8	7	6	6	6	7	7	8	9	8	8	7	7	7	4	7	5	7	6	8	8	7	6	6	6	7	7	8
A0A0F6AXX1	A0A0F6AXX1	STM14_0576	tr|A0A0F6AXX1|A0A0F6AXX1_SALT1 Ferrochelatase OS=Salmonella typhimurium (strain 14028s / SGSC 2262) OX=588858 GN=hemH PE=3 SV=1	35.914	320	0	251.97	1	#N/A	#N/A	#N/A	233	233	8	11	12	11	12	9	11	12	11	11	13	11	13	11	11	14	13	12	12	15	8	11	12	11	12	9	11	12	11	11	13	11	13	11	11	14
A0A0F6BA03	A0A0F6BA03	STM14_5010	tr|A0A0F6BA03|A0A0F6BA03_SALT1 Putative cytoplasmic protein OS=Salmonella typhimurium (strain 14028s / SGSC 2262) OX=588858 GN=yjaG PE=4 SV=1	22.704	196	0	120.68	1	#N/A	#N/A	#N/A	192	192	8	10	10	8	11	8	10	9	10	10	11	10	10	9	11	10	9	9	8	11	8	10	10	8	11	8	10	9	10	10	11	10	10	9	11	10
A0A0F6BAH8	A0A0F6BAH8	STM14_5191	tr|A0A0F6BAH8|A0A0F6BAH8_SALT1 Uncharacterized protein OS=Salmonella typhimurium (strain 14028s / SGSC 2262) OX=588858 GN=STM14_5191 PE=4 SV=1	10.977	97	0	80.334	1	#N/A	#N/A	#N/A	111	111	5	5	5	5	5	5	5	5	6	6	5	5	6	6	5	6	7	6	7	6	5	5	5	5	5	5	5	5	6	6	5	5	6	6	5	6
A0A0F6AX55	A0A0F6AX55	STM14_0300	tr|A0A0F6AX55|A0A0F6AX55_SALT1 2,5-diketo-D-gluconate reductase B OS=Salmonella typhimurium (strain 14028s / SGSC 2262) OX=588858 GN=dkgB PE=4 SV=1	29.18	267	0	185.06	1	#N/A	#N/A	#N/A	156	156	9	9	8	10	8	6	10	8	8	9	7	7	8	8	7	8	6	6	6	8	9	9	8	10	8	6	10	8	8	9	7	7	8	8	7	8
A0A0F6B2V0	A0A0F6B2V0	STM14_2386	tr|A0A0F6B2V0|A0A0F6B2V0_SALT1 UPF0033 domain-containing protein OS=Salmonella typhimurium (strain 14028s / SGSC 2262) OX=588858 GN=yedF PE=3 SV=1	8.6389	77	0	91.217	1	#N/A	#N/A	#N/A	37	37	2	1	2	1	2	1	2	2	2	2	2	2	1	3	1	3	1	2	2	3	2	1	2	1	2	1	2	2	2	2	2	2	1	3	1	3
A0A0F6B979	A0A0F6B979	STM14_4712	tr|A0A0F6B979|A0A0F6B979_SALT1 ATP-dependent RNA helicase RhlB OS=Salmonella typhimurium (strain 14028s / SGSC 2262) OX=588858 GN=rhlB PE=3 SV=1	47.092	421	0	323.31	1	#N/A	#N/A	#N/A	284	284	11	14	12	14	12	11	16	12	15	16	15	12	17	14	17	15	15	15	16	15	11	14	12	14	12	11	16	12	15	16	15	12	17	14	17	15
A0A0F6AWS8	A0A0F6AWS8	STM14_0162	tr|A0A0F6AWS8|A0A0F6AWS8_SALT1 Protein translocase subunit SecA OS=Salmonella typhimurium (strain 14028s / SGSC 2262) OX=588858 GN=secA PE=2 SV=1	101.82	901	0	323.31	1	#N/A	#N/A	#N/A	637	617	32	28	30	26	30	29	30	32	30	32	34	29	35	28	35	37	35	34	35	36	31	27	29	25	29	28	29	31	29	31	33	28	34	27	34	36
A0A0F6B1F0	A0A0F6B1F0	STM14_1860	tr|A0A0F6B1F0|A0A0F6B1F0_SALT1 Putative regulatory protein OS=Salmonella typhimurium (strain 14028s / SGSC 2262) OX=588858 GN=STM14_1860 PE=4 SV=1	29.939	263	0	204.49	1	#N/A	#N/A	#N/A	163	163	7	9	6	9	6	8	9	8	9	9	8	7	9	5	7	8	10	10	11	8	7	9	6	9	6	8	9	8	9	9	8	7	9	5	7	8
A0A0F6AYD9	A0A0F6AYD9	STM14_0749	tr|A0A0F6AYD9|A0A0F6AYD9_SALT1 Ribosomal RNA large subunit methyltransferase H OS=Salmonella typhimurium (strain 14028s / SGSC 2262) OX=588858 GN=ybeA PE=3 SV=1	17.399	155	0	126.13	1	#N/A	#N/A	#N/A	124	124	8	6	4	6	4	3	6	7	6	6	6	3	7	4	7	7	9	9	8	8	8	6	4	6	4	3	6	7	6	6	6	3	7	4	7	7
A0A0F6B5Y7	A0A0F6B5Y7	STM14_3520	tr|A0A0F6B5Y7|A0A0F6B5Y7_SALT1 3-hydroxyisobutyrate dehydrogenase OS=Salmonella typhimurium (strain 14028s / SGSC 2262) OX=588858 GN=ygbJ PE=4 SV=1	31.261	307	0	323.31	1	#N/A	#N/A	#N/A	225	225	12	13	9	13	11	12	14	13	13	13	12	11	11	10	11	7	11	12	10	7	12	13	9	13	11	12	14	13	13	13	12	11	11	10	11	7
A0A0F6AZ34	A0A0F6AZ34	STM14_1013	tr|A0A0F6AZ34|A0A0F6AZ34_SALT1 Serine-type D-Ala-D-Ala carboxypeptidase OS=Salmonella typhimurium (strain 14028s / SGSC 2262) OX=588858 GN=dacC PE=3 SV=1	43.664	400	0	323.31	1	#N/A	#N/A	H876 > 6910	317	297	12	14	14	12	13	13	17	16	17	19	16	16	14	18	17	20	16	17	16	20	11	13	13	11	12	12	16	15	16	18	15	15	13	17	16	19
A0A0F6B6R7	A0A0F6B6R7	STM14_3811	tr|A0A0F6B6R7|A0A0F6B6R7_SALT1 Hydrogenase 2 large subunit OS=Salmonella typhimurium (strain 14028s / SGSC 2262) OX=588858 GN=hybC PE=3 SV=1	62.437	567	0	323.31	1	#N/A	#N/A	6910 > H876	346	346	18	16	19	17	20	17	19	18	20	22	15	21	15	20	16	16	16	14	13	14	18	16	19	17	20	17	19	18	20	22	15	21	15	20	16	16
A0A0F6BAT1	A0A0F6BAT1	STM14_5298	tr|A0A0F6BAT1|A0A0F6BAT1_SALT1 Gamma-glutamylcyclotransferase family protein OS=Salmonella typhimurium (strain 14028s / SGSC 2262) OX=588858 GN=ytfP PE=3 SV=1	13.008	114	0	105.12	1	#N/A	#N/A	#N/A	51	51	2	2	3	2	2	2	3	3	4	4	1	3	1	3	1	4	2	3	2	4	2	2	3	2	2	2	3	3	4	4	1	3	1	3	1	4
A0A0F6B0A7	A0A0F6B0A7	STM14_1447	tr|A0A0F6B0A7|A0A0F6B0A7_SALT1 Uncharacterized protein OS=Salmonella typhimurium (strain 14028s / SGSC 2262) OX=588858 GN=STM14_1447 PE=4 SV=1	6.9286	62	0	47.572	1	#N/A	#N/A	#N/A	39	39	2	2	2	2	2	1	2	2	2	2	2	2	2	2	2	2	2	2	2	2	2	2	2	2	2	1	2	2	2	2	2	2	2	2	2	2
A0A0F6B2X0	A0A0F6B2X0	STM14_2407	tr|A0A0F6B2X0|A0A0F6B2X0_SALT1 Mannosyl-3-phosphoglycerate phosphatase OS=Salmonella typhimurium (strain 14028s / SGSC 2262) OX=588858 GN=yedP PE=3 SV=1	30.925	271	0	304.56	1	#N/A	#N/A	H876 > 6910	170	170	8	8	6	8	6	8	7	8	8	8	9	9	8	7	8	10	11	11	11	11	8	8	6	8	6	8	7	8	8	8	9	9	8	7	8	10
A0A0F6AXI1	A0A0F6AXI1	STM14_0433	tr|A0A0F6AXI1|A0A0F6AXI1_SALT1 2-methylcitrate dehydratase OS=Salmonella typhimurium (strain 14028s / SGSC 2262) OX=588858 GN=prpD PE=3 SV=1	53.786	483	0	323.31	1	#N/A	#N/A	#N/A	294	294	20	19	17	18	16	15	17	13	14	14	8	13	10	13	12	13	17	16	16	13	20	19	17	18	16	15	17	13	14	14	8	13	10	13	12	13
A0A0F6AYD6	A0A0F6AYD6	STM14_0746	tr|A0A0F6AYD6|A0A0F6AYD6_SALT1 Endolytic peptidoglycan transglycosylase RlpA OS=Salmonella typhimurium (strain 14028s / SGSC 2262) OX=588858 GN=rlpA PE=3 SV=1	39.108	381	0	66.552	1	#N/A	#N/A	#N/A	122	122	5	5	6	4	4	7	6	6	6	7	9	6	7	7	8	6	6	5	6	6	5	5	6	4	4	7	6	6	6	7	9	6	7	7	8	6
A0A0F6B3C0	A0A0F6B3C0	STM14_2565	tr|A0A0F6B3C0|A0A0F6B3C0_SALT1 ATP phosphoribosyltransferase OS=Salmonella typhimurium (strain 14028s / SGSC 2262) OX=588858 GN=hisG PE=3 SV=1	38.597	344	0	210.99	1	#N/A	#N/A	#N/A	194	194	9	9	10	9	11	9	8	8	11	10	11	11	10	12	10	9	10	10	7	10	9	9	10	9	11	9	8	8	11	10	11	11	10	12	10	9
A0A0F6B5N8	A0A0F6B5N8	STM14_3418	tr|A0A0F6B5N8|A0A0F6B5N8_SALT1 Competence damage-inducible protein A OS=Salmonella typhimurium (strain 14028s / SGSC 2262) OX=588858 GN=ygaD PE=4 SV=1	17.554	165	0	100.22	1	#N/A	#N/A	#N/A	122	122	7	8	7	8	7	6	6	5	6	6	6	6	5	7	6	6	5	5	5	5	7	8	7	8	7	6	6	5	6	6	6	6	5	7	6	6
A0A0F6AYE6	A0A0F6AYE6	STM14_0756	tr|A0A0F6AYE6|A0A0F6AYE6_SALT1 Leucine--tRNA ligase OS=Salmonella typhimurium (strain 14028s / SGSC 2262) OX=588858 GN=leuS PE=3 SV=1	105.6	941	0	323.31	1	#N/A	#N/A	#N/A	654	654	30	30	27	31	30	30	33	31	33	36	34	32	36	32	35	36	35	34	32	37	30	30	27	31	30	30	33	31	33	36	34	32	36	32	35	36
A0A0F6B7B0	A0A0F6B7B0	STM14_4011	tr|A0A0F6B7B0|A0A0F6B7B0_SALT1 RNase adapter protein RapZ OS=Salmonella typhimurium (strain 14028s / SGSC 2262) OX=588858 GN=yhbJ PE=3 SV=1	32.464	284	0	199.35	1	#N/A	#N/A	#N/A	183	183	8	6	8	6	8	9	12	10	11	11	9	11	10	11	9	9	9	9	8	9	8	6	8	6	8	9	12	10	11	11	9	11	10	11	9	9
A0A0F6AWV6	A0A0F6AWV6	STM14_0192	tr|A0A0F6AWV6|A0A0F6AWV6_SALT1 UPF0231 protein YacL OS=Salmonella typhimurium (strain 14028s / SGSC 2262) OX=588858 GN=yacL PE=3 SV=1	13.888	120	0	125.25	1	#N/A	#N/A	#N/A	45	45	1	1	2	1	2	2	2	2	2	2	3	2	3	2	2	3	3	4	3	3	1	1	2	1	2	2	2	2	2	2	3	2	3	2	2	3
A0A0F6B7Y8	A0A0F6B7Y8	STM14_4246	tr|A0A0F6B7Y8|A0A0F6B7Y8_SALT1 Glycerol-3-phosphate dehydrogenase OS=Salmonella typhimurium (strain 14028s / SGSC 2262) OX=588858 GN=glpD PE=3 SV=1	56.924	502	0	295.95	1	#N/A	#N/A	#N/A	482	482	23	25	25	24	22	21	28	26	26	26	22	26	23	23	25	24	25	22	24	22	23	25	25	24	22	21	28	26	26	26	22	26	23	23	25	24
A0A0F6AWQ6	A0A0F6AWQ6	STM14_0140	tr|A0A0F6AWQ6|A0A0F6AWQ6_SALT1 Acetolactate synthase OS=Salmonella typhimurium (strain 14028s / SGSC 2262) OX=588858 GN=ilvH PE=3 SV=1	18.063	163	0	208.7	1	#N/A	#N/A	#N/A	124	124	5	6	7	7	6	6	6	6	7	7	3	5	6	5	5	9	7	7	7	7	5	6	7	7	6	6	6	6	7	7	3	5	6	5	5	9
A0A0F6B036	A0A0F6B036	STM14_1373	tr|A0A0F6B036|A0A0F6B036_SALT1 Thymidylate kinase OS=Salmonella typhimurium (strain 14028s / SGSC 2262) OX=588858 GN=tdk_1 PE=3 SV=1	23.724	213	0	263.74	1	#N/A	#N/A	#N/A	214	214	10	11	13	11	13	10	12	13	12	11	10	10	10	11	9	11	9	9	9	10	10	11	13	11	13	10	12	13	12	11	10	10	10	11	9	11
A0A0F6AZ85	A0A0F6AZ85	STM14_1064	tr|A0A0F6AZ85|A0A0F6AZ85_SALT1 ATP-dependent Clp protease ATP-binding subunit OS=Salmonella typhimurium (strain 14028s / SGSC 2262) OX=588858 GN=clpA PE=3 SV=1	84.036	758	0	323.31	1	#N/A	#N/A	#N/A	513	513	27	30	27	30	25	23	26	29	27	27	28	24	28	22	30	23	21	21	21	24	27	30	27	30	25	23	26	29	27	27	28	24	28	22	30	23
A0A0F6AZ70	A0A0F6AZ70	STM14_1049	tr|A0A0F6AZ70|A0A0F6AZ70_SALT1 L-threonine aldolase OS=Salmonella typhimurium (strain 14028s / SGSC 2262) OX=588858 GN=ltaA PE=3 SV=1	36.353	333	0	221.11	1	#N/A	#N/A	#N/A	253	253	13	13	13	13	13	13	14	13	13	14	14	11	14	12	14	10	12	12	12	10	13	13	13	13	13	13	14	13	13	14	14	11	14	12	14	10
A0A0F6AXG2	A0A0F6AXG2	STM14_0414	tr|A0A0F6AXG2|A0A0F6AXG2_SALT1 Putative copper chaperone OS=Salmonella typhimurium (strain 14028s / SGSC 2262) OX=588858 GN=STM14_0414 PE=4 SV=1	6.8628	64	0	125.79	1	#N/A	#N/A	#N/A	50	50	1	2	3	2	2	2	2	2	3	3	3	3	4	3	3	3	2	2	2	3	1	2	3	2	2	2	2	2	3	3	3	3	4	3	3	3
A0A0F6AYL2	A0A0F6AYL2	STM14_0831	tr|A0A0F6AYL2|A0A0F6AYL2_SALT1 Putative carboxylase OS=Salmonella typhimurium (strain 14028s / SGSC 2262) OX=588858 GN=ybgJ PE=4 SV=1	24.088	218	0	110.07	1	#N/A	#N/A	#N/A	95	95	5	5	4	5	4	4	5	5	5	5	4	4	4	4	4	5	6	6	6	5	5	5	4	5	4	4	5	5	5	5	4	4	4	4	4	5
A0A0F6B2S9	A0A0F6B2S9	STM14_2365	tr|A0A0F6B2S9|A0A0F6B2S9_SALT1 Response regulator OS=Salmonella typhimurium (strain 14028s / SGSC 2262) OX=588858 GN=uvrY PE=4 SV=1	23.906	218	0	197.99	1	#N/A	#N/A	#N/A	186	186	10	10	10	9	11	9	11	9	9	9	9	9	9	8	7	9	11	10	10	7	10	10	10	9	11	9	11	9	9	9	9	9	9	8	7	9
A0A0F6BAP6	A0A0F6BAP6	STM14_5263	tr|A0A0F6BAP6|A0A0F6BAP6_SALT1 HTH-type transcriptional regulator UlaR OS=Salmonella typhimurium (strain 14028s / SGSC 2262) OX=588858 GN=yjfQ PE=3 SV=1	27.486	251	0	323.31	1	#N/A	#N/A	#N/A	186	186	11	10	9	10	8	11	11	8	12	12	10	9	11	8	10	6	8	7	8	7	11	10	9	10	8	11	11	8	12	12	10	9	11	8	10	6
A0A0F6B9P6	A0A0F6B9P6	STM14_4891	tr|A0A0F6B9P6|A0A0F6B9P6_SALT1 Putative ADP-ribosylglycohydrolase OS=Salmonella typhimurium (strain 14028s / SGSC 2262) OX=588858 GN=STM14_4891 PE=4 SV=1	36.971	346	0	323.31	1	#N/A	#N/A	#N/A	173	173	11	10	10	9	11	8	11	9	9	9	8	9	6	10	5	9	8	7	7	7	11	10	10	9	11	8	11	9	9	9	8	9	6	10	5	9
A0A0F6B9J4	A0A0F6B9J4	STM14_4839	tr|A0A0F6B9J4|A0A0F6B9J4_SALT1 Putative glycerol-3-phosphate regulon repressor OS=Salmonella typhimurium (strain 14028s / SGSC 2262) OX=588858 GN=yihW PE=4 SV=1	29.045	267	0	229.12	1	#N/A	#N/A	#N/A	183	183	11	11	10	11	11	8	6	7	9	9	8	7	8	7	8	10	11	10	11	10	11	11	10	11	11	8	6	7	9	9	8	7	8	7	8	10
A0A0F6B3Q6	A0A0F6B3Q6	STM14_2703	tr|A0A0F6B3Q6|A0A0F6B3Q6_SALT1 GTP cyclohydrolase 1 OS=Salmonella typhimurium (strain 14028s / SGSC 2262) OX=588858 GN=folE PE=3 SV=1	24.77	222	0	201.4	1	#N/A	6910 > H437	6910 > H876	104	104	6	6	8	7	7	6	9	7	7	6	6	3	5	3	5	2	3	1	2	5	6	6	8	7	7	6	9	7	7	6	6	3	5	3	5	2
A0A0F6B8G1	A0A0F6B8G1	STM14_4425	tr|A0A0F6B8G1|A0A0F6B8G1_SALT1 2,3-diketo-L-gulonate reductase OS=Salmonella typhimurium (strain 14028s / SGSC 2262) OX=588858 GN=yiaK PE=3 SV=1	36.771	332	0	73.229	1	#N/A	#N/A	#N/A	30	30	1	2	1	2	1	2	3	2	3	3	1	1	1	1	1	1	1	1	1	1	1	2	1	2	1	2	3	2	3	3	1	1	1	1	1	1
A0A0F6AYC4	A0A0F6AYC4	STM14_0734	tr|A0A0F6AYC4|A0A0F6AYC4_SALT1 Putative hydrolase OS=Salmonella typhimurium (strain 14028s / SGSC 2262) OX=588858 GN=ybeM PE=3 SV=1	28.372	262	0	231.79	1	#N/A	#N/A	#N/A	169	169	8	8	10	9	9	8	8	9	8	8	9	11	9	10	9	8	6	8	7	7	8	8	10	9	9	8	8	9	8	8	9	11	9	10	9	8
A0A0F6B4K5	A0A0F6B4K5	STM14_3014	tr|A0A0F6B4K5|A0A0F6B4K5_SALT1 Putative carboxysome structural protein OS=Salmonella typhimurium (strain 14028s / SGSC 2262) OX=588858 GN=eutL PE=4 SV=1	22.696	219	0	105.73	1	#N/A	#N/A	#N/A	80	80	4	4	4	4	5	4	4	5	4	3	4	2	4	2	5	5	5	5	4	3	4	4	4	4	5	4	4	5	4	3	4	2	4	2	5	5
A0A0F6AX28	A0A0F6AX28	STM14_0266	tr|A0A0F6AX28|A0A0F6AX28_SALT1 Outer membrane protein assembly factor BamA OS=Salmonella typhimurium (strain 14028s / SGSC 2262) OX=588858 GN=yaeT PE=3 SV=1	89.525	804	0	323.31	1	#N/A	#N/A	#N/A	551	551	26	27	27	24	26	23	31	25	30	30	33	25	29	24	31	29	29	27	28	27	26	27	27	24	26	23	31	25	30	30	33	25	29	24	31	29
A0A0F6B2Q2	A0A0F6B2Q2	STM14_2334	tr|A0A0F6B2Q2|A0A0F6B2Q2_SALT1 Methyl accepting chemotaxis protein II OS=Salmonella typhimurium (strain 14028s / SGSC 2262) OX=588858 GN=cheM PE=4 SV=1	67.701	630	0	323.31	1	#N/A	#N/A	6910 > H876	378	324	23	21	18	21	22	16	19	22	20	20	20	23	22	21	19	12	14	16	17	12	20	18	15	18	19	13	16	19	17	17	17	20	19	18	16	10
A0A0F6B7Z7	A0A0F6B7Z7	STM14_4256	tr|A0A0F6B7Z7|A0A0F6B7Z7_SALT1 Glucose-1-phosphate adenylyltransferase OS=Salmonella typhimurium (strain 14028s / SGSC 2262) OX=588858 GN=glgC PE=3 SV=1	48.461	431	0	323.31	1	#N/A	#N/A	#N/A	267	267	12	13	11	12	11	14	16	11	14	14	14	14	15	12	13	16	13	12	13	17	12	13	11	12	11	14	16	11	14	14	14	14	15	12	13	16
A0A0F6B8J9	A0A0F6B8J9	STM14_4463	tr|A0A0F6B8J9|A0A0F6B8J9_SALT1 Putative rhodanese-like sulfurtransferase OS=Salmonella typhimurium (strain 14028s / SGSC 2262) OX=588858 GN=yibN PE=4 SV=1	15.664	143	0	167.31	1	#N/A	#N/A	H876 > 6910	79	79	3	3	3	3	3	3	4	5	3	4	3	4	4	4	3	6	5	5	5	6	3	3	3	3	3	3	4	5	3	4	3	4	4	4	3	6
A0A0F6AYS5	A0A0F6AYS5	STM14_0900	tr|A0A0F6AYS5|A0A0F6AYS5_SALT1 Galactose-1-phosphate uridylyltransferase OS=Salmonella typhimurium (strain 14028s / SGSC 2262) OX=588858 GN=galT PE=3 SV=1	39.674	348	0	181.41	1	#N/A	#N/A	#N/A	256	256	15	14	13	15	12	13	12	11	13	12	14	13	16	13	15	12	9	12	10	12	15	14	13	15	12	13	12	11	13	12	14	13	16	13	15	12
A0A0F6B6S8	A0A0F6B6S8	STM14_3822	tr|A0A0F6B6S8|A0A0F6B6S8_SALT1 Putative cytoplasmic protein OS=Salmonella typhimurium (strain 14028s / SGSC 2262) OX=588858 GN=STM14_3822 PE=4 SV=1	15.562	134	0	58.192	1	#N/A	6910 > H437	6910 > H876	110	110	8	8	7	8	7	8	6	4	8	7	7	4	8	6	7	1	2	1	2	1	8	8	7	8	7	8	6	4	8	7	7	4	8	6	7	1
A0A0F6AYN3	A0A0F6AYN3	STM14_0852	tr|A0A0F6AYN3|A0A0F6AYN3_SALT1 Succinate dehydrogenase hydrophobic membrane anchor subunit OS=Salmonella typhimurium (strain 14028s / SGSC 2262) OX=588858 GN=sdhD PE=4 SV=1	12.795	115	0	9.6526	1	#N/A	#N/A	Exclusive_H876	24	24	1	1	1	1	1	1	1	1	1	1	1	1	1	1	1	2	2	2	2	1	1	1	1	1	1	1	1	1	1	1	1	1	1	1	1	2
A0A0F6AZ13	A0A0F6AZ13	STM14_990	tr|A0A0F6AZ13|A0A0F6AZ13_SALT1 L-asparaginase OS=Salmonella typhimurium (strain 14028s / SGSC 2262) OX=588858 GN=ybiK PE=4 SV=1	32.473	313	0	323.31	1	#N/A	#N/A	#N/A	233	233	13	12	8	11	9	12	12	12	11	11	12	9	12	9	10	13	15	14	15	13	13	12	8	11	9	12	12	12	11	11	12	9	12	9	10	13
A0A0F6B0L4	A0A0F6B0L4	STM14_1562	tr|A0A0F6B0L4|A0A0F6B0L4_SALT1 Putative aldehyde reductase OS=Salmonella typhimurium (strain 14028s / SGSC 2262) OX=588858 GN=STM14_1562 PE=4 SV=1	31.328	285	0	170.96	1	#N/A	#N/A	#N/A	153	153	9	8	7	9	7	7	7	7	8	8	7	6	6	6	7	8	10	8	10	8	9	8	7	9	7	7	7	7	8	8	7	6	6	6	7	8
A0A0F6B746	A0A0F6B746	STM14_3944	tr|A0A0F6B746|A0A0F6B746_SALT1 Galactitol utilization operon transcriptional repressor OS=Salmonella typhimurium (strain 14028s / SGSC 2262) OX=588858 GN=STM14_3944 PE=4 SV=1	27.538	257	0	155.36	1	#N/A	#N/A	#N/A	124	124	6	7	6	7	6	5	6	7	5	7	6	7	7	7	6	7	6	6	5	5	6	7	6	7	6	5	6	7	5	7	6	7	7	7	6	7
A0A0F6B473	A0A0F6B473	STM14_2875	tr|A0A0F6B473|A0A0F6B473_SALT1 5-deoxynucleotidase YfbR OS=Salmonella typhimurium (strain 14028s / SGSC 2262) OX=588858 GN=yfbR PE=3 SV=1	22.697	199	0	224.2	1	#N/A	#N/A	6910 > H876	101	101	7	5	6	5	5	4	7	8	6	8	4	4	4	7	3	3	3	4	4	4	7	5	6	5	5	4	7	8	6	8	4	4	4	7	3	3
A0A0F6B0V0	A0A0F6B0V0	STM14_1649	tr|A0A0F6B0V0|A0A0F6B0V0_SALT1 3-dehydroquinate dehydratase OS=Salmonella typhimurium (strain 14028s / SGSC 2262) OX=588858 GN=aroD PE=3 SV=1	27.325	252	0	234.13	1	#N/A	#N/A	#N/A	209	209	10	10	11	8	12	10	13	10	13	12	8	10	9	10	9	12	10	11	9	12	10	10	11	8	12	10	13	10	13	12	8	10	9	10	9	12
A0A0F6B7D8	A0A0F6B7D8	STM14_4039	tr|A0A0F6B7D8|A0A0F6B7D8_SALT1 Cytochrome d ubiquinol oxidase subunit III OS=Salmonella typhimurium (strain 14028s / SGSC 2262) OX=588858 GN=yhcB PE=4 SV=1	15.273	134	0	198.26	1	#N/A	#N/A	H876 > 6910	96	96	5	5	4	4	4	5	5	4	5	5	4	5	4	6	5	5	5	5	6	5	5	5	4	4	4	5	5	4	5	5	4	5	4	6	5	5
A0A0F6B6W2	A0A0F6B6W2	STM14_3856	tr|A0A0F6B6W2|A0A0F6B6W2_SALT1 3,5-cyclic adenosine monophosphate phosphodiesterase CpdA OS=Salmonella typhimurium (strain 14028s / SGSC 2262) OX=588858 GN=icc PE=3 SV=1	31.021	275	0	323.31	1	#N/A	#N/A	#N/A	97	97	3	4	4	4	3	4	5	5	6	6	5	5	5	3	6	6	6	4	6	7	3	4	4	4	3	4	5	5	6	6	5	5	5	3	6	6
A0A0F6AWR1	A0A0F6AWR1	STM14_0145	tr|A0A0F6AWR1|A0A0F6AWR1_SALT1 Transcriptional regulator MraZ OS=Salmonella typhimurium (strain 14028s / SGSC 2262) OX=588858 GN=yabB PE=3 SV=1	17.435	152	0	87.667	1	#N/A	#N/A	#N/A	101	101	5	5	4	5	5	5	5	5	5	5	5	5	5	5	5	6	5	5	5	6	5	5	4	5	5	5	5	5	5	5	5	5	5	5	5	6
A0A0F6AXL3	A0A0F6AXL3	STM14_0465	tr|A0A0F6AXL3|A0A0F6AXL3_SALT1 Fructokinase OS=Salmonella typhimurium (strain 14028s / SGSC 2262) OX=588858 GN=yajF PE=4 SV=1	32.245	302	0	190.56	1	#N/A	#N/A	#N/A	177	177	8	8	10	8	12	8	9	9	7	8	8	10	8	11	7	11	8	8	9	10	8	8	10	8	12	8	9	9	7	8	8	10	8	11	7	11
A0A0F6B1W0	A0A0F6B1W0	STM14_2029	tr|A0A0F6B1W0|A0A0F6B1W0_SALT1 Dipeptide epimerase OS=Salmonella typhimurium (strain 14028s / SGSC 2262) OX=588858 GN=ycjG PE=3 SV=1	34.678	321	0	323.31	1	#N/A	#N/A	#N/A	132	132	5	5	8	5	7	5	7	5	6	6	5	7	5	8	5	11	6	7	7	12	5	5	8	5	7	5	7	5	6	6	5	7	5	8	5	11
A0A0F6B391	A0A0F6B391	STM14_2535	tr|A0A0F6B391|A0A0F6B391_SALT1 Polyhedral body protein OS=Salmonella typhimurium (strain 14028s / SGSC 2262) OX=588858 GN=pduK PE=4 SV=1	16.776	160	0	70.163	1	#N/A	#N/A	#N/A	10	10	1	1	1	1	1	1	1	1	1	1	0	0	0	0	0	0	0	0	0	0	1	1	1	1	1	1	1	1	1	1	0	0	0	0	0	0
A0A0F6AWZ0	A0A0F6AWZ0	STM14_0226	tr|A0A0F6AWZ0|A0A0F6AWZ0_SALT1 Penicillin-binding protein 1B OS=Salmonella typhimurium (strain 14028s / SGSC 2262) OX=588858 GN=mrcB PE=3 SV=1	93.866	840	0	96.478	1	#N/A	#N/A	H876 > 6910	165	165	3	6	3	5	3	6	7	2	7	8	10	13	10	10	12	12	11	14	12	11	3	6	3	5	3	6	7	2	7	8	10	13	10	10	12	12
A0A0F6B0A9	A0A0F6B0A9	STM14_1449	tr|A0A0F6B0A9|A0A0F6B0A9_SALT1 Uncharacterized protein OS=Salmonella typhimurium (strain 14028s / SGSC 2262) OX=588858 GN=STM14_1449 PE=4 SV=1	20.765	179	0	117.98	1	#N/A	#N/A	#N/A	101	101	7	8	6	7	6	5	6	4	5	4	5	5	5	4	5	4	4	4	4	3	7	8	6	7	6	5	6	4	5	4	5	5	5	4	5	4
A0A0F6B6B3	A0A0F6B6B3	STM14_3651	tr|A0A0F6B6B3|A0A0F6B6B3_SALT1 Putative cytoplasmic protein OS=Salmonella typhimurium (strain 14028s / SGSC 2262) OX=588858 GN=yohL PE=3 SV=1	10.208	90	0	84.634	1	#N/A	#N/A	#N/A	111	111	6	6	5	6	5	5	5	6	5	6	5	5	5	5	5	7	6	6	6	6	6	6	5	6	5	5	5	6	5	6	5	5	5	5	5	7
A0A0F6BAX2	A0A0F6BAX2	STM14_5340	tr|A0A0F6BAX2|A0A0F6BAX2_SALT1 Bifunctional antitoxin/transcriptional repressor RelB OS=Salmonella typhimurium (strain 14028s / SGSC 2262) OX=588858 GN=STM14_5340 PE=3 SV=1	8.9612	80	0	112.22	1	#N/A	#N/A	#N/A	49	49	2	1	3	2	2	2	2	2	2	2	3	2	3	2	2	3	4	3	4	3	2	1	3	2	2	2	2	2	2	2	3	2	3	2	2	3
A0A0F6B5P8	A0A0F6B5P8	STM14_3428	tr|A0A0F6B5P8|A0A0F6B5P8_SALT1 DNA-binding transcriptional repressor SrlR OS=Salmonella typhimurium (strain 14028s / SGSC 2262) OX=588858 GN=srlR PE=4 SV=1	28.062	257	0	169.64	1	#N/A	#N/A	#N/A	171	171	10	9	10	8	9	7	6	6	8	8	9	7	8	9	8	9	12	10	8	10	10	9	10	8	9	7	6	6	8	8	9	7	8	9	8	9
A0A0F6B346	A0A0F6B346	STM14_2485	tr|A0A0F6B346|A0A0F6B346_SALT1 Protein MtfA OS=Salmonella typhimurium (strain 14028s / SGSC 2262) OX=588858 GN=yeeI PE=3 SV=1	30.192	265	0	87.751	1	#N/A	#N/A	#N/A	68	68	5	4	5	3	4	3	4	4	4	4	4	4	4	4	3	1	2	2	2	2	5	4	5	3	4	3	4	4	4	4	4	4	4	4	3	1
A0A0F6B581	A0A0F6B581	STM14_3246	tr|A0A0F6B581|A0A0F6B581_SALT1 Thioredoxin 2 OS=Salmonella typhimurium (strain 14028s / SGSC 2262) OX=588858 GN=trxC PE=3 SV=1	15.56	139	0	74.665	1	#N/A	#N/A	#N/A	114	114	6	6	3	5	5	4	8	5	8	7	5	5	5	4	5	6	7	7	7	6	6	6	3	5	5	4	8	5	8	7	5	5	5	4	5	6
A0A0F6B9D8	A0A0F6B9D8	STM14_4777	tr|A0A0F6B9D8|A0A0F6B9D8_SALT1 Ubiquinone biosynthesis accessory factor UbiJ OS=Salmonella typhimurium (strain 14028s / SGSC 2262) OX=588858 GN=yigP PE=3 SV=1	22.142	201	0	43.76	1	#N/A	#N/A	#N/A	55	55	4	5	3	5	3	3	2	2	2	2	1	3	2	3	1	3	3	2	3	3	4	5	3	5	3	3	2	2	2	2	1	3	2	3	1	3
A0A0F6B6X3	A0A0F6B6X3	STM14_3867	tr|A0A0F6B6X3|A0A0F6B6X3_SALT1 Thiol:disulfide interchange protein DsbL OS=Salmonella typhimurium (strain 14028s / SGSC 2262) OX=588858 GN=dsbL PE=3 SV=1	24.574	223	0	88.94	1	#N/A	#N/A	#N/A	136	136	6	7	7	7	7	7	6	5	7	8	6	7	6	7	5	7	8	9	7	7	6	7	7	7	7	7	6	5	7	8	6	7	6	7	5	7
A0A0F6AXN0	A0A0F6AXN0	STM14_0482	tr|A0A0F6AXN0|A0A0F6AXN0_SALT1 Protein translocase subunit SecD OS=Salmonella typhimurium (strain 14028s / SGSC 2262) OX=588858 GN=secD PE=3 SV=1	66.604	615	0	146.97	1	#N/A	#N/A	#N/A	193	193	5	6	3	4	5	6	8	7	8	9	10	11	12	9	13	14	17	15	17	14	5	6	3	4	5	6	8	7	8	9	10	11	12	9	13	14
A0A0F6AXT5	A0A0F6AXT5	STM14_0539	tr|A0A0F6AXT5|A0A0F6AXT5_SALT1 7-cyano-7-deazaguanine synthase OS=Salmonella typhimurium (strain 14028s / SGSC 2262) OX=588858 GN=ybaX PE=3 SV=1	25.455	231	0	323.31	1	#N/A	#N/A	#N/A	188	188	11	12	10	10	11	12	10	8	11	11	9	10	7	9	9	10	8	7	6	7	11	12	10	10	11	12	10	8	11	11	9	10	7	9	9	10
A0A0F6B5M8	A0A0F6B5M8	STM14_3403	tr|A0A0F6B5M8|A0A0F6B5M8_SALT1 Glutamate--cysteine ligase OS=Salmonella typhimurium (strain 14028s / SGSC 2262) OX=588858 GN=gshA PE=3 SV=1	58.383	518	0	293.62	1	#N/A	#N/A	#N/A	249	249	12	11	11	11	9	10	14	13	15	14	12	13	12	12	13	11	14	13	15	14	12	11	11	11	9	10	14	13	15	14	12	13	12	12	13	11
A0A0F6B195	A0A0F6B195	STM14_1804	tr|A0A0F6B195|A0A0F6B195_SALT1 Putative ABC transporter periplasmic component OS=Salmonella typhimurium (strain 14028s / SGSC 2262) OX=588858 GN=STM14_1804 PE=4 SV=1	33.883	300	0	295.06	1	#N/A	#N/A	#N/A	134	134	7	7	5	6	5	4	6	4	5	6	7	5	7	6	6	10	10	9	10	9	7	7	5	6	5	4	6	4	5	6	7	5	7	6	6	10
A0A0F6AXZ5	A0A0F6AXZ5	STM14_0600	tr|A0A0F6AXZ5|A0A0F6AXZ5_SALT1 Putative ABC-type transport system ATPase component OS=Salmonella typhimurium (strain 14028s / SGSC 2262) OX=588858 GN=sfbA PE=3 SV=1	29.848	276	0	84.365	1	#N/A	#N/A	#N/A	143	143	6	8	6	8	6	6	10	8	9	9	8	4	8	3	6	7	9	7	8	7	6	8	6	8	6	6	10	8	9	9	8	4	8	3	6	7
A0A0F6B1V4	A0A0F6B1V4	STM14_2023	tr|A0A0F6B1V4|A0A0F6B1V4_SALT1 Putative aldo/keto reductase OS=Salmonella typhimurium (strain 14028s / SGSC 2262) OX=588858 GN=STM14_2023 PE=4 SV=1	32.407	289	0	173.82	1	#N/A	#N/A	#N/A	210	210	9	10	12	10	12	9	11	9	11	12	9	8	10	13	10	12	8	10	12	13	9	10	12	10	12	9	11	9	11	12	9	8	10	13	10	12
A0A0F6B1S1	A0A0F6B1S1	STM14_1987	tr|A0A0F6B1S1|A0A0F6B1S1_SALT1 Putative inner membrane protein OS=Salmonella typhimurium (strain 14028s / SGSC 2262) OX=588858 GN=STM14_1987 PE=3 SV=1	16.137	149	0	27.573	1	#N/A	#N/A	#N/A	90	90	5	4	5	4	5	4	4	5	4	3	4	4	4	4	4	6	5	5	5	6	5	4	5	4	5	4	4	5	4	3	4	4	4	4	4	6
A0A0F6B6Y3	A0A0F6B6Y3	STM14_3877	tr|A0A0F6B6Y3|A0A0F6B6Y3_SALT1 Bifunctional glutamine synthetase adenylyltransferase/adenylyl-removing enzyme OS=Salmonella typhimurium (strain 14028s / SGSC 2262) OX=588858 GN=glnE PE=3 SV=1	108.04	947	0	80.005	1	Exclusive_G564	Exclusive_H437	Exclusive_H876	81	81	2	1	2	2	2	4	4	6	3	3	3	2	4	3	7	6	6	7	5	9	2	1	2	2	2	4	4	6	3	3	3	2	4	3	7	6
A0A0F6B6W4	A0A0F6B6W4	STM14_3858	tr|A0A0F6B6W4|A0A0F6B6W4_SALT1 ADP-ribose diphosphatase OS=Salmonella typhimurium (strain 14028s / SGSC 2262) OX=588858 GN=nudF PE=3 SV=1	23.809	210	0	65.743	1	#N/A	#N/A	#N/A	130	130	7	7	6	6	7	6	7	3	8	8	8	5	8	7	8	5	7	6	6	5	7	7	6	6	7	6	7	3	8	8	8	5	8	7	8	5
A0A0F6B922	A0A0F6B922	STM14_4648	tr|A0A0F6B922|A0A0F6B922_SALT1 Phosphate-specific transport system accessory protein PhoU OS=Salmonella typhimurium (strain 14028s / SGSC 2262) OX=588858 GN=phoU PE=3 SV=1	27.448	241	0	140.63	1	#N/A	#N/A	#N/A	216	216	12	14	11	14	10	11	9	10	11	11	11	9	10	11	10	9	11	10	11	11	12	14	11	14	10	11	9	10	11	11	11	9	10	11	10	9
D0ZSY8	D0ZSY8	STM14_3233	sp|D0ZSY8|RSEA_SALT1 Anti-sigma-E factor RseA OS=Salmonella typhimurium (strain 14028s / SGSC 2262) OX=588858 GN=rseA PE=1 SV=1	24.222	216	0	119.78	1	#N/A	#N/A	#N/A	143	143	6	6	6	4	7	7	7	8	7	7	7	7	7	7	7	8	9	9	9	8	6	6	6	4	7	7	7	8	7	7	7	7	7	7	7	8
A0A0F6B1N0	A0A0F6B1N0	STM14_1945	tr|A0A0F6B1N0|A0A0F6B1N0_SALT1 Putative outer membrane lipoprotein OS=Salmonella typhimurium (strain 14028s / SGSC 2262) OX=588858 GN=STM14_1945 PE=4 SV=1	24.439	222	0	203.03	1	#N/A	#N/A	H876 > 6910	101	101	5	5	2	4	2	3	4	5	5	4	6	4	7	4	6	5	8	8	8	6	5	5	2	4	2	3	4	5	5	4	6	4	7	4	6	5
A0A0F6AYX7	A0A0F6AYX7	STM14_954	tr|A0A0F6AYX7|A0A0F6AYX7_SALT1 Glycos_trans_3N domain-containing protein OS=Salmonella typhimurium (strain 14028s / SGSC 2262) OX=588858 GN=ybiB PE=4 SV=1	35.654	324	0	138.51	1	#N/A	#N/A	#N/A	186	186	10	8	10	8	10	10	11	7	11	11	8	10	8	10	9	9	9	8	9	10	10	8	10	8	10	10	11	7	11	11	8	10	8	10	9	9
A0A0F6B3J0	A0A0F6B3J0	STM14_2637	tr|A0A0F6B3J0|A0A0F6B3J0_SALT1 Putative cytoplasmic protein OS=Salmonella typhimurium (strain 14028s / SGSC 2262) OX=588858 GN=STM14_2637 PE=4 SV=1	16.065	138	0	135.72	1	#N/A	#N/A	6910 > H876	52	52	3	3	3	3	2	3	3	3	3	3	3	3	4	2	3	1	2	2	2	1	3	3	3	3	2	3	3	3	3	3	3	3	4	2	3	1
A0A0F6B575	A0A0F6B575	STM14_3240	tr|A0A0F6B575|A0A0F6B575_SALT1 ATP-dependent RNA helicase SrmB OS=Salmonella typhimurium (strain 14028s / SGSC 2262) OX=588858 GN=srmB PE=3 SV=1	50.056	444	0	239.83	1	#N/A	#N/A	#N/A	278	278	11	12	9	12	10	13	15	12	16	17	15	14	16	13	14	18	15	15	14	17	11	12	9	12	10	13	15	12	16	17	15	14	16	13	14	18
A0A0F6AZS4	A0A0F6AZS4	STM14_1256	tr|A0A0F6AZS4|A0A0F6AZS4_SALT1 4-hydroxy-2-oxo-heptane-1,7-dioate aldolase OS=Salmonella typhimurium (strain 14028s / SGSC 2262) OX=588858 GN=hpaI PE=3 SV=1	27.814	263	0	73.547	1	6910 > G564	#N/A	6910 > H876	55	55	5	5	6	5	5	2	2	3	2	2	2	2	2	2	2	2	1	1	2	2	5	5	6	5	5	2	2	3	2	2	2	2	2	2	2	2
A0A0F6AZ66	A0A0F6AZ66	STM14_1045	tr|A0A0F6AZ66|A0A0F6AZ66_SALT1 UPF0145 protein YbjQ OS=Salmonella typhimurium (strain 14028s / SGSC 2262) OX=588858 GN=orfB PE=3 SV=1	11.437	107	0	56.564	1	#N/A	#N/A	#N/A	68	68	3	3	4	3	4	3	3	3	3	3	4	4	3	4	4	4	3	3	3	4	3	3	4	3	4	3	3	3	3	3	4	4	3	4	4	4
A0A0F6AZ64	A0A0F6AZ64	STM14_1043	tr|A0A0F6AZ64|A0A0F6AZ64_SALT1 Arginine transporter ATP-binding subunit OS=Salmonella typhimurium (strain 14028s / SGSC 2262) OX=588858 GN=artP PE=3 SV=1	26.933	242	0	116.56	1	#N/A	#N/A	#N/A	86	86	3	4	4	5	3	5	4	5	4	3	5	5	5	4	5	5	4	5	5	3	3	4	4	5	3	5	4	5	4	3	5	5	5	4	5	5
A0A0F6BAR3	A0A0F6BAR3	STM14_5280	tr|A0A0F6BAR3|A0A0F6BAR3_SALT1 Putative cell envelope opacity-associated protein A OS=Salmonella typhimurium (strain 14028s / SGSC 2262) OX=588858 GN=ytfB PE=4 SV=1	23.156	211	0	17.53	1	#N/A	#N/A	#N/A	111	111	6	5	5	5	6	6	6	6	6	6	5	6	5	5	5	6	6	6	5	5	6	5	5	5	6	6	6	6	6	6	5	6	5	5	5	6
A0A0F6B9Q0	A0A0F6B9Q0	STM14_4895	tr|A0A0F6B9Q0|A0A0F6B9Q0_SALT1 Putative mannose-6-phosphate isomerase OS=Salmonella typhimurium (strain 14028s / SGSC 2262) OX=588858 GN=STM14_4895 PE=4 SV=1	13.028	116	0	53.17	1	6910 > G564	#N/A	6910 > H876	42	42	3	3	2	3	2	2	1	2	1	2	3	2	3	1	3	1	3	2	2	1	3	3	2	3	2	2	1	2	1	2	3	2	3	1	3	1
A0A0F6BB98	A0A0F6BB98	STM14_5473	tr|A0A0F6BB98|A0A0F6BB98_SALT1 Ribosomal RNA small subunit methyltransferase C OS=Salmonella typhimurium (strain 14028s / SGSC 2262) OX=588858 GN=rsmC PE=3 SV=1	37.615	342	0	248.67	1	#N/A	#N/A	#N/A	199	199	11	11	10	11	9	9	10	9	9	10	9	9	10	9	9	10	12	10	11	11	11	11	10	11	9	9	10	9	9	10	9	9	10	9	9	10
A0A0F6AYE0	A0A0F6AYE0	STM14_0750	tr|A0A0F6AYE0|A0A0F6AYE0_SALT1 Ribosomal silencing factor RsfS OS=Salmonella typhimurium (strain 14028s / SGSC 2262) OX=588858 GN=ybeB PE=3 SV=1	11.542	105	0	81.656	1	#N/A	#N/A	#N/A	89	89	4	3	5	3	5	4	4	4	4	4	4	4	4	5	4	5	6	6	6	5	4	3	5	3	5	4	4	4	4	4	4	4	4	5	4	5
A0A0F6B0W8	A0A0F6B0W8	STM14_1668	tr|A0A0F6B0W8|A0A0F6B0W8_SALT1 Cysteine desulfuration protein SufE OS=Salmonella typhimurium (strain 14028s / SGSC 2262) OX=588858 GN=ynhA PE=3 SV=1	15.76	138	0	127.53	1	#N/A	#N/A	#N/A	164	164	8	8	8	8	9	8	9	8	10	9	6	8	6	8	8	9	8	8	8	10	8	8	8	8	9	8	9	8	10	9	6	8	6	8	8	9
A0A0F6AYI0	A0A0F6AYI0	STM14_0798	tr|A0A0F6AYI0|A0A0F6AYI0_SALT1 N-acetyl glucosamine specific PTS system components IIABC OS=Salmonella typhimurium (strain 14028s / SGSC 2262) OX=588858 GN=nagE PE=4 SV=1	68.489	650	0	323.31	1	#N/A	#N/A	H876 > 6910	213	213	7	8	9	8	7	7	11	9	10	11	12	13	11	10	12	14	13	12	15	14	7	8	9	8	7	7	11	9	10	11	12	13	11	10	12	14
A0A0F6B6J7	A0A0F6B6J7	STM14_3738	tr|A0A0F6B6J7|A0A0F6B6J7_SALT1 Ribosomal RNA small subunit methyltransferase E OS=Salmonella typhimurium (strain 14028s / SGSC 2262) OX=588858 GN=yggJ PE=3 SV=1	26.955	243	0	185.07	1	#N/A	#N/A	#N/A	122	122	6	5	4	5	4	6	7	7	7	7	7	4	7	6	7	7	7	6	6	7	6	5	4	5	4	6	7	7	7	7	7	4	7	6	7	7
A0A0F6AY86	A0A0F6AY86	STM14_0696	tr|A0A0F6AY86|A0A0F6AY86_SALT1 2,3-dihydroxybenzoate-2,3-dehydrogenase OS=Salmonella typhimurium (strain 14028s / SGSC 2262) OX=588858 GN=entA PE=4 SV=1	26.571	251	0	242.86	1	#N/A	#N/A	#N/A	40	40	3	1	3	1	3	1	3	1	3	2	0	2	0	2	1	4	2	2	2	4	3	1	3	1	3	1	3	1	3	2	0	2	0	2	1	4
A0A0F6B989	A0A0F6B989	STM14_4723	tr|A0A0F6B989|A0A0F6B989_SALT1 dTDP-4-amino-4,6-dideoxygalactose transaminase OS=Salmonella typhimurium (strain 14028s / SGSC 2262) OX=588858 GN=wecE PE=3 SV=1	42.009	376	0	177.22	1	#N/A	#N/A	#N/A	168	168	6	5	10	7	9	6	10	8	10	9	8	10	8	9	8	10	8	8	9	10	6	5	10	7	9	6	10	8	10	9	8	10	8	9	8	10
A0A0F6BB01	A0A0F6BB01	STM14_5371	tr|A0A0F6BB01|A0A0F6BB01_SALT1 Valine--tRNA ligase OS=Salmonella typhimurium (strain 14028s / SGSC 2262) OX=588858 GN=valS PE=3 SV=1	108.17	951	0	323.31	1	#N/A	#N/A	#N/A	606	606	24	27	26	27	24	20	31	23	28	28	38	33	38	32	38	35	32	34	34	34	24	27	26	27	24	20	31	23	28	28	38	33	38	32	38	35
A0A0F6B3N7	A0A0F6B3N7	STM14_2684	tr|A0A0F6B3N7|A0A0F6B3N7_SALT1 Putative flutathione S-transferase OS=Salmonella typhimurium (strain 14028s / SGSC 2262) OX=588858 GN=STM14_2684 PE=4 SV=1	25.895	233	0	115.19	1	#N/A	#N/A	#N/A	53	53	4	2	4	1	4	3	4	1	5	5	2	3	4	2	2	1	1	3	1	1	4	2	4	1	4	3	4	1	5	5	2	3	4	2	2	1
A0A0F6B7Y7	A0A0F6B7Y7	STM14_4245	tr|A0A0F6B7Y7|A0A0F6B7Y7_SALT1 Thiosulfate sulfurtransferase GlpE OS=Salmonella typhimurium (strain 14028s / SGSC 2262) OX=588858 GN=glpE PE=3 SV=1	11.973	108	0	108.07	1	#N/A	#N/A	#N/A	52	52	2	3	3	3	2	2	3	4	3	3	2	4	3	3	2	3	1	2	2	2	2	3	3	3	2	2	3	4	3	3	2	4	3	3	2	3
A0A0F6B973	A0A0F6B973	STM14_4706	tr|A0A0F6B973|A0A0F6B973_SALT1 Ketol-acid reductoisomerase (NADP(+)) OS=Salmonella typhimurium (strain 14028s / SGSC 2262) OX=588858 GN=ilvC PE=3 SV=1	53.941	491	0	301.22	1	#N/A	#N/A	#N/A	352	352	20	19	19	21	19	19	21	13	22	22	17	16	13	14	13	15	19	18	16	16	20	19	19	21	19	19	21	13	22	22	17	16	13	14	13	15
A0A0F6B6R2	A0A0F6B6R2	STM14_3806	tr|A0A0F6B6R2|A0A0F6B6R2_SALT1 Putative periplasmic ferrichrome-binding protein OS=Salmonella typhimurium (strain 14028s / SGSC 2262) OX=588858 GN=STM14_3806 PE=4 SV=1	39.634	350	0	301.04	1	#N/A	#N/A	H876 > 6910	227	227	8	8	11	7	11	9	14	12	13	14	8	13	10	13	9	13	15	13	13	13	8	8	11	7	11	9	14	12	13	14	8	13	10	13	9	13
A0A0F6B4I9	A0A0F6B4I9	STM14_2998	tr|A0A0F6B4I9|A0A0F6B4I9_SALT1 Cysteine synthase OS=Salmonella typhimurium (strain 14028s / SGSC 2262) OX=588858 GN=cysM PE=3 SV=1	32.645	303	0	262.39	1	#N/A	#N/A	#N/A	193	193	9	12	10	12	11	10	10	7	10	10	11	8	11	8	7	8	11	10	10	8	9	12	10	12	11	10	10	7	10	10	11	8	11	8	7	8
A0A0F6B385	A0A0F6B385	STM14_2529	tr|A0A0F6B385|A0A0F6B385_SALT1 Propanediol dehydratase large subunit OS=Salmonella typhimurium (strain 14028s / SGSC 2262) OX=588858 GN=pduC PE=3 SV=1	60.362	554	0	323.31	1	Exclusive_6910	Exclusive_6910	6910 > H876	76	76	11	10	8	11	8	0	0	1	0	0	0	1	1	0	1	4	6	6	4	4	11	10	8	11	8	0	0	1	0	0	0	1	1	0	1	4
A0A0F6B9F4	A0A0F6B9F4	STM14_4793	tr|A0A0F6B9F4|A0A0F6B9F4_SALT1 Protoporphyrinogen oxidase OS=Salmonella typhimurium (strain 14028s / SGSC 2262) OX=588858 GN=hemG PE=3 SV=1	21.006	181	0	96.751	1	#N/A	#N/A	#N/A	136	136	5	7	9	7	7	6	7	6	7	7	7	8	7	8	6	8	6	4	6	8	5	7	9	7	7	6	7	6	7	7	7	8	7	8	6	8
A0A0F6B022	A0A0F6B022	STM14_1359	tr|A0A0F6B022|A0A0F6B022_SALT1 Pseudouridine synthase OS=Salmonella typhimurium (strain 14028s / SGSC 2262) OX=588858 GN=rluC PE=3 SV=1	39.382	347	0	93.657	1	#N/A	#N/A	#N/A	337	337	14	18	14	17	13	20	18	12	18	17	18	14	20	13	19	17	20	20	19	16	14	18	14	17	13	20	18	12	18	17	18	14	20	13	19	17
A0A0F6B3U9	A0A0F6B3U9	STM14_2747	tr|A0A0F6B3U9|A0A0F6B3U9_SALT1 Pseudouridine synthase OS=Salmonella typhimurium (strain 14028s / SGSC 2262) OX=588858 GN=rsuA PE=3 SV=1	25.76	231	0	136.06	1	#N/A	#N/A	#N/A	133	133	7	5	7	7	6	4	6	5	5	4	6	7	6	7	6	9	9	9	8	10	7	5	7	7	6	4	6	5	5	4	6	7	6	7	6	9
A0A0F6B2K7	A0A0F6B2K7	STM14_2288	tr|A0A0F6B2K7|A0A0F6B2K7_SALT1 Formate-dependent phosphoribosylglycinamide formyltransferase OS=Salmonella typhimurium (strain 14028s / SGSC 2262) OX=588858 GN=purT PE=3 SV=1	42.179	392	0	323.31	1	#N/A	#N/A	#N/A	254	254	12	12	16	12	16	13	16	13	16	15	11	13	11	13	10	11	12	12	11	9	12	12	16	12	16	13	16	13	16	15	11	13	11	13	10	11
A0A0F6BAB7	A0A0F6BAB7	STM14_5130	tr|A0A0F6BAB7|A0A0F6BAB7_SALT1 Putative glutathione S-transferase OS=Salmonella typhimurium (strain 14028s / SGSC 2262) OX=588858 GN=STM14_5130 PE=3 SV=1	24.895	222	0	69.602	1	#N/A	#N/A	#N/A	182	182	9	8	8	5	9	8	10	8	9	9	9	9	10	10	10	11	10	10	10	10	9	8	8	5	9	8	10	8	9	9	9	9	10	10	10	11
A0A0F6B178	A0A0F6B178	STM14_1787	tr|A0A0F6B178|A0A0F6B178_SALT1 NAD(P) transhydrogenase subunit alpha OS=Salmonella typhimurium (strain 14028s / SGSC 2262) OX=588858 GN=pntA PE=3 SV=1	54.265	509	0	323.31	1	#N/A	H437 > 6910	H876 > 6910	184	184	7	5	7	6	7	7	8	8	7	8	11	11	10	12	10	12	12	12	11	13	7	5	7	6	7	7	8	8	7	8	11	11	10	12	10	12
A0A0F6AY75	A0A0F6AY75	STM14_0685	tr|A0A0F6AY75|A0A0F6AY75_SALT1 Putative cytoplasmic protein OS=Salmonella typhimurium (strain 14028s / SGSC 2262) OX=588858 GN=ybdZ PE=4 SV=1	8.3021	72	0	44.363	1	#N/A	#N/A	#N/A	26	26	2	1	1	1	1	1	1	1	1	1	2	1	2	1	1	1	2	1	2	2	2	1	1	1	1	1	1	1	1	1	2	1	2	1	1	1
A0A0F6B071	A0A0F6B071	STM14_1411	tr|A0A0F6B071|A0A0F6B071_SALT1 High frequency lysogenization protein HflD homolog OS=Salmonella typhimurium (strain 14028s / SGSC 2262) OX=588858 GN=ycfC PE=3 SV=1	23.128	215	0	142.3	1	#N/A	#N/A	#N/A	119	119	7	6	6	6	6	6	5	5	5	5	5	6	5	5	5	6	9	8	7	6	7	6	6	6	6	6	5	5	5	5	5	6	5	5	5	6
A0A0F6B7P6	A0A0F6B7P6	STM14_4153	tr|A0A0F6B7P6|A0A0F6B7P6_SALT1 Protein TusB OS=Salmonella typhimurium (strain 14028s / SGSC 2262) OX=588858 GN=yheL PE=3 SV=1	10.532	95	0	57.143	1	#N/A	#N/A	#N/A	76	76	2	3	2	3	2	3	5	4	5	5	4	3	4	3	4	4	5	5	5	5	2	3	2	3	2	3	5	4	5	5	4	3	4	3	4	4
A0A0F6B594	A0A0F6B594	STM14_3263	tr|A0A0F6B594|A0A0F6B594_SALT1 Pseudouridine synthase OS=Salmonella typhimurium (strain 14028s / SGSC 2262) OX=588858 GN=rluD PE=3 SV=1	37.1	326	0	307.1	1	#N/A	#N/A	#N/A	180	180	12	8	8	8	7	6	9	13	10	10	9	7	8	8	8	9	10	9	10	11	12	8	8	8	7	6	9	13	10	10	9	7	8	8	8	9
A0A0F6B5Z9	A0A0F6B5Z9	STM14_3533	tr|A0A0F6B5Z9|A0A0F6B5Z9_SALT1 2-C-methyl-D-erythritol 4-phosphate cytidylyltransferase OS=Salmonella typhimurium (strain 14028s / SGSC 2262) OX=588858 GN=ispD PE=3 SV=1	25.755	236	0	212.41	1	#N/A	#N/A	#N/A	204	204	9	10	12	9	12	11	13	11	14	13	9	9	10	10	8	9	9	9	9	8	9	10	12	9	12	11	13	11	14	13	9	9	10	10	8	9
A0A0F6B9U1	A0A0F6B9U1	STM14_4936	tr|A0A0F6B9U1|A0A0F6B9U1_SALT1 Catalase-peroxidase OS=Salmonella typhimurium (strain 14028s / SGSC 2262) OX=588858 GN=katG PE=3 SV=1	79.655	726	0	323.31	1	#N/A	#N/A	#N/A	443	443	23	23	18	21	20	19	26	22	27	27	25	26	26	25	27	16	20	20	18	14	23	23	18	21	20	19	26	22	27	27	25	26	26	25	27	16
A0A0F6AZ27	A0A0F6AZ27	STM14_1005	tr|A0A0F6AZ27|A0A0F6AZ27_SALT1 Putative acyl-CoA dehydrogenase OS=Salmonella typhimurium (strain 14028s / SGSC 2262) OX=588858 GN=STM14_1005 PE=3 SV=1	43.991	387	0	5.9214	1	#N/A	#N/A	#N/A	3	3	0	0	0	0	0	0	0	0	0	0	0	0	0	0	0	0	1	1	1	0	0	0	0	0	0	0	0	0	0	0	0	0	0	0	0	0
A0A0F6B219	A0A0F6B219	STM14_2090	tr|A0A0F6B219|A0A0F6B219_SALT1 Tryptophan synthase alpha chain OS=Salmonella typhimurium (strain 14028s / SGSC 2262) OX=588858 GN=trpA PE=3 SV=1	28.671	268	0	154.9	1	#N/A	#N/A	#N/A	125	125	8	7	7	6	8	4	8	5	8	8	4	7	5	7	6	5	5	6	6	5	8	7	7	6	8	4	8	5	8	8	4	7	5	7	6	5
A0A0F6B3D8	A0A0F6B3D8	STM14_2583	tr|A0A0F6B3D8|A0A0F6B3D8_SALT1 CDP-abequose synthase OS=Salmonella typhimurium (strain 14028s / SGSC 2262) OX=588858 GN=rfbJ PE=4 SV=1	34.106	299	0	147.78	1	#N/A	#N/A	#N/A	160	160	9	9	8	8	10	6	8	8	8	8	6	8	5	7	6	9	10	9	8	10	9	9	8	8	10	6	8	8	8	8	6	8	5	7	6	9
A0A0F6B848	A0A0F6B848	STM14_4308	tr|A0A0F6B848|A0A0F6B848_SALT1 Uncharacterized protein OS=Salmonella typhimurium (strain 14028s / SGSC 2262) OX=588858 GN=STM14_4308 PE=4 SV=1	19.687	185	0	323.31	1	#N/A	#N/A	H876 > 6910	115	115	6	4	4	6	5	4	6	6	6	6	5	7	6	7	7	7	5	6	5	7	6	4	4	6	5	4	6	6	6	6	5	7	6	7	7	7
A0A0F6B4V0	A0A0F6B4V0	STM14_3110	tr|A0A0F6B4V0|A0A0F6B4V0_SALT1 Enhanced serine sensitivity protein SseB OS=Salmonella typhimurium (strain 14028s / SGSC 2262) OX=588858 GN=sseB PE=4 SV=1	28.955	261	0	109.06	1	#N/A	#N/A	#N/A	69	69	5	5	4	5	4	2	3	3	3	3	3	3	3	3	3	3	4	4	4	2	5	5	4	5	4	2	3	3	3	3	3	3	3	3	3	3
A0A0F6B4Z1	A0A0F6B4Z1	STM14_3151	tr|A0A0F6B4Z1|A0A0F6B4Z1_SALT1 N-acetylmuramic acid 6-phosphate etherase OS=Salmonella typhimurium (strain 14028s / SGSC 2262) OX=588858 GN=murQ PE=2 SV=1	30.874	297	0	254.8	1	#N/A	#N/A	#N/A	187	187	10	8	11	9	10	9	11	8	10	11	11	10	10	10	10	8	8	9	7	7	10	8	11	9	10	9	11	8	10	11	11	10	10	10	10	8
A0A0F6B1P7	A0A0F6B1P7	STM14_1962	tr|A0A0F6B1P7|A0A0F6B1P7_SALT1 Glucans biosynthesis protein D OS=Salmonella typhimurium (strain 14028s / SGSC 2262) OX=588858 GN=mdoD PE=3 SV=1	62.226	551	0	243.94	1	#N/A	#N/A	#N/A	356	356	18	19	16	19	16	17	21	16	20	20	17	17	17	16	17	17	21	18	18	16	18	19	16	19	16	17	21	16	20	20	17	17	17	16	17	17
A0A0F6AXI3	A0A0F6AXI3	STM14_0435	tr|A0A0F6AXI3|A0A0F6AXI3_SALT1 Delta-aminolevulinic acid dehydratase OS=Salmonella typhimurium (strain 14028s / SGSC 2262) OX=588858 GN=hemB PE=3 SV=1	35.547	324	0	159.66	1	#N/A	#N/A	#N/A	179	179	9	10	11	10	9	6	10	8	10	10	11	8	10	5	9	7	10	10	9	7	9	10	11	10	9	6	10	8	10	10	11	8	10	5	9	7
A0A0F6B694	A0A0F6B694	STM14_3632	tr|A0A0F6B694|A0A0F6B694_SALT1 Putative aldo-keto reductase OS=Salmonella typhimurium (strain 14028s / SGSC 2262) OX=588858 GN=tas PE=4 SV=1	38.563	346	0	226.84	1	#N/A	#N/A	#N/A	129	129	6	6	8	7	10	6	8	7	9	9	6	7	6	7	6	5	4	3	4	5	6	6	8	7	10	6	8	7	9	9	6	7	6	7	6	5
A0A0F6AXW6	A0A0F6AXW6	STM14_0571	tr|A0A0F6AXW6|A0A0F6AXW6_SALT1 Recombination protein RecR OS=Salmonella typhimurium (strain 14028s / SGSC 2262) OX=588858 GN=recR PE=3 SV=1	21.715	201	0	177.7	1	#N/A	#N/A	#N/A	95	95	3	3	5	3	5	3	4	5	4	5	5	4	5	5	4	6	7	6	7	6	3	3	5	3	5	3	4	5	4	5	5	4	5	5	4	6
A0A0F6BB16	A0A0F6BB16	STM14_5387	tr|A0A0F6BB16|A0A0F6BB16_SALT1 Putative restriction endonuclease OS=Salmonella typhimurium (strain 14028s / SGSC 2262) OX=588858 GN=STM14_5387 PE=4 SV=1	37.261	329	0	268.19	1	#N/A	#N/A	#N/A	228	228	12	14	13	13	13	12	14	13	14	14	9	14	10	13	11	8	6	9	8	8	12	14	13	13	13	12	14	13	14	14	9	14	10	13	11	8
A0A0F6B9N4	A0A0F6B9N4	STM14_4879	tr|A0A0F6B9N4|A0A0F6B9N4_SALT1 MOSC domain-containing protein OS=Salmonella typhimurium (strain 14028s / SGSC 2262) OX=588858 GN=yiiM PE=4 SV=1	25.719	229	0	96.938	1	#N/A	#N/A	#N/A	120	120	9	8	8	6	8	9	6	6	7	7	4	6	5	6	6	3	4	5	4	3	9	8	8	6	8	9	6	6	7	7	4	6	5	6	6	3
A0A0F6B494	A0A0F6B494	STM14_2896	tr|A0A0F6B494|A0A0F6B494_SALT1 Putative sugar nucleotide epimerase OS=Salmonella typhimurium (strain 14028s / SGSC 2262) OX=588858 GN=yfcH PE=3 SV=1	32.889	297	0	165.11	1	#N/A	#N/A	#N/A	183	183	9	9	5	9	7	10	9	6	10	9	12	11	12	9	11	11	8	9	8	9	9	9	5	9	7	10	9	6	10	9	12	11	12	9	11	11
A0A0F6AWS0	A0A0F6AWS0	STM14_0154	tr|A0A0F6AWS0|A0A0F6AWS0_SALT1 UDP-N-acetylglucosamine--N-acetylmuramyl-(pentapeptide) pyrophosphoryl-undecaprenol N-acetylglucosamine transferase OS=Salmonella typhimurium (strain 14028s / SGSC 2262) OX=588858 GN=murG PE=3 SV=1	37.862	355	0	191.07	1	#N/A	#N/A	#N/A	184	184	10	11	9	10	10	10	8	7	9	10	9	8	9	8	8	10	10	9	10	9	10	11	9	10	10	10	8	7	9	10	9	8	9	8	8	10
A0A0F6B434	A0A0F6B434	STM14_2835	tr|A0A0F6B434|A0A0F6B434_SALT1 UDP-4-amino-4-deoxy-L-arabinose--oxoglutarate aminotransferase OS=Salmonella typhimurium (strain 14028s / SGSC 2262) OX=588858 GN=yfbE PE=3 SV=1	41.165	379	0	233.76	1	#N/A	Exclusive_6910	Exclusive_6910	94	94	15	11	9	11	7	8	8	9	8	8	0	0	0	0	0	0	0	0	0	0	15	11	9	11	7	8	8	9	8	8	0	0	0	0	0	0
A0A0F6B741	A0A0F6B741	STM14_3937	tr|A0A0F6B741|A0A0F6B741_SALT1 AGA operon transcriptional repressor OS=Salmonella typhimurium (strain 14028s / SGSC 2262) OX=588858 GN=agaR PE=4 SV=1	30.156	277	0	220	1	#N/A	#N/A	#N/A	146	146	9	8	8	7	9	7	9	7	7	9	8	6	7	5	6	8	6	7	6	7	9	8	8	7	9	7	9	7	7	9	8	6	7	5	6	8
A0A0F6AWS9	A0A0F6AWS9	STM14_0163	tr|A0A0F6AWS9|A0A0F6AWS9_SALT1 Nucleoside triphosphate pyrophosphohydrolase OS=Salmonella typhimurium (strain 14028s / SGSC 2262) OX=588858 GN=mutT PE=3 SV=1	15.081	131	0	86.617	1	#N/A	#N/A	#N/A	126	126	8	8	5	8	7	6	7	5	7	7	6	5	7	5	6	5	6	6	6	6	8	8	5	8	7	6	7	5	7	7	6	5	7	5	6	5
A0A0F6B788	A0A0F6B788	STM14_3988	tr|A0A0F6B788|A0A0F6B788_SALT1 GTPase Obg OS=Salmonella typhimurium (strain 14028s / SGSC 2262) OX=588858 GN=obgE PE=3 SV=1	43.103	390	0	177.34	1	#N/A	#N/A	H876 > 6910	153	153	5	4	6	4	6	8	6	8	8	8	8	8	8	8	8	11	10	9	9	11	5	4	6	4	6	8	6	8	8	8	8	8	8	8	8	11
A0A0F6B8H9	A0A0F6B8H9	STM14_4443	tr|A0A0F6B8H9|A0A0F6B8H9_SALT1 EIICBA-Mtl OS=Salmonella typhimurium (strain 14028s / SGSC 2262) OX=588858 GN=mtlA PE=4 SV=1	68.164	638	0	308.42	1	#N/A	#N/A	H876 > 6910	220	220	9	9	8	10	8	10	11	8	9	11	13	11	12	12	14	13	13	13	13	13	9	9	8	10	8	10	11	8	9	11	13	11	12	12	14	13
A0A0F6B4T2	A0A0F6B4T2	STM14_3092	tr|A0A0F6B4T2|A0A0F6B4T2_SALT1 Putative inner membrane protein OS=Salmonella typhimurium (strain 14028s / SGSC 2262) OX=588858 GN=yfgM PE=3 SV=1	22.133	206	0	182.13	1	#N/A	#N/A	#N/A	124	124	6	6	6	6	6	6	8	7	6	6	7	5	6	7	7	6	6	6	5	6	6	6	6	6	6	6	8	7	6	6	7	5	6	7	7	6
A0A0F6BAW4	A0A0F6BAW4	STM14_5332	tr|A0A0F6BAW4|A0A0F6BAW4_SALT1 Putative cytoplasmic protein OS=Salmonella typhimurium (strain 14028s / SGSC 2262) OX=588858 GN=STM14_5332 PE=4 SV=1	12.469	120	0	14.598	1	#N/A	#N/A	#N/A	51	51	3	2	2	4	2	2	3	3	3	4	3	2	2	2	2	3	2	2	2	3	3	2	2	4	2	2	3	3	3	4	3	2	2	2	2	3
A0A0F6B6D7	A0A0F6B6D7	STM14_3677	tr|A0A0F6B6D7|A0A0F6B6D7_SALT1 Flavodoxin OS=Salmonella typhimurium (strain 14028s / SGSC 2262) OX=588858 GN=fldB PE=3 SV=1	19.629	173	0	62.257	1	#N/A	#N/A	#N/A	22	22	1	1	1	1	1	1	1	1	1	1	1	1	1	1	1	2	1	1	1	2	1	1	1	1	1	1	1	1	1	1	1	1	1	1	1	2
A0A0F6AWS1	A0A0F6AWS1	STM14_0155	tr|A0A0F6AWS1|A0A0F6AWS1_SALT1 UDP-N-acetylmuramate--L-alanine ligase OS=Salmonella typhimurium (strain 14028s / SGSC 2262) OX=588858 GN=murC PE=3 SV=1	53.437	491	0	220.25	1	#N/A	#N/A	#N/A	225	225	10	11	9	11	8	7	11	9	11	11	12	13	12	13	12	13	14	12	13	13	10	11	9	11	8	7	11	9	11	11	12	13	12	13	12	13
A0A0F6BAE5	A0A0F6BAE5	STM14_5158	tr|A0A0F6BAE5|A0A0F6BAE5_SALT1 3-dmu-9_3-mt domain-containing protein OS=Salmonella typhimurium (strain 14028s / SGSC 2262) OX=588858 GN=phnB PE=4 SV=1	16.093	147	0	83.193	1	#N/A	#N/A	#N/A	79	79	2	2	5	2	4	3	4	3	4	4	3	3	4	3	4	6	6	6	5	6	2	2	5	2	4	3	4	3	4	4	3	3	4	3	4	6
A0A0F6AXL1	A0A0F6AXL1	STM14_0463	tr|A0A0F6AXL1|A0A0F6AXL1_SALT1 Recombination-associated protein RdgC OS=Salmonella typhimurium (strain 14028s / SGSC 2262) OX=588858 GN=rdgC PE=3 SV=1	33.976	303	0	220.31	1	#N/A	#N/A	#N/A	217	217	10	11	14	9	14	9	11	11	11	11	10	11	11	11	10	12	9	10	9	13	10	11	14	9	14	9	11	11	11	11	10	11	11	11	10	12
A0A0F6AYL3	A0A0F6AYL3	STM14_0832	tr|A0A0F6AYL3|A0A0F6AYL3_SALT1 Putative carboxylase OS=Salmonella typhimurium (strain 14028s / SGSC 2262) OX=588858 GN=ybgK PE=4 SV=1	34.459	310	0	168.46	1	#N/A	#N/A	#N/A	152	152	9	9	8	9	9	6	9	9	8	9	7	7	7	8	7	7	6	5	6	7	9	9	8	9	9	6	9	9	8	9	7	7	7	8	7	7
A0A0F6B3S0	A0A0F6B3S0	STM14_2717	tr|A0A0F6B3S0|A0A0F6B3S0_SALT1 Putative DNA-binding transcriptional regulator OS=Salmonella typhimurium (strain 14028s / SGSC 2262) OX=588858 GN=yeiE PE=3 SV=1	31.904	287	0	160.93	1	#N/A	#N/A	#N/A	93	93	6	5	7	4	7	4	4	5	4	4	4	6	5	6	4	3	4	4	3	4	6	5	7	4	7	4	4	5	4	4	4	6	5	6	4	3
A0A0F6B213	A0A0F6B213	STM14_2084	tr|A0A0F6B213|A0A0F6B213_SALT1 POLIIIAc domain-containing protein OS=Salmonella typhimurium (strain 14028s / SGSC 2262) OX=588858 GN=trpH PE=4 SV=1	32.395	293	0	15.026	1	#N/A	H437 > 6910	#N/A	26	26	2	1	1	1	1	2	1	1	1	1	2	2	2	2	2	1	1	2	0	0	2	1	1	1	1	2	1	1	1	1	2	2	2	2	2	1
A0A0F6B808	A0A0F6B808	STM14_4268	tr|A0A0F6B808|A0A0F6B808_SALT1 Putative dehydrogenase OS=Salmonella typhimurium (strain 14028s / SGSC 2262) OX=588858 GN=yhhX PE=4 SV=1	38.717	345	0	192.49	1	#N/A	#N/A	#N/A	272	272	13	11	15	11	15	13	15	13	16	15	13	17	14	14	13	14	12	12	12	14	13	11	15	11	15	13	15	13	16	15	13	17	14	14	13	14
[truncated: 1,546 more rows]
[truncated: 71 more columns]

## Sheet: 6910 vs G564 
Proteins more abundant in the wild-type strain than in the DcorA mutant
[truncated: 62 more rows]

## Sheet: 6910 vs H437 
Proteins more abundant in the wild-type strain than in the DphoP mutant
[truncated: 159 more rows]

## Sheet: 6910 vs H876 
Proteins more abundant in the wild-type strain than in the DcorADphoP mutant
[truncated: 506 more rows]
