# Supplementary material for: Loss of CorA, the primary magnesium transporter of Salmonella, is alleviated by MgtA and PhoP-dependent compensatory mechanisms
Source: PLoS One. 2023 Sep 15;18(9):e0291736. doi: 10.1371/journal.pone.0291736 (PMC10503707; doi:10.1371/journal.pone.0291736)
Supplement: S2 Dataset — (XLSX) [file pone.0291736.s002.xlsx]

## Sheet: Proteins in Fig 6
S2 DATASET
STM_ID : Genes encoding proteins less abundant in the ΔcorAΔphoP mutant than in the wild type strain and not found less abundant in the ΔcorA and ΔphoP strains.
LT2_ID : Names of orthologs in Salmonella Typhimurium LT2 used to visualize protein-protein interactions (Fig 6) in the STRING database (http://string.embl.de/)
Results for STRING mapping are indicated with the color code used in Fig 6 as follows :
Flagellum-dependent motility
Chemotaxis
T3SS-dependent secretion
Cobalamin-biosynthetic pathway
STM_ID	LT2_ID	queryItem	stringId	preferredName	annotation
STM14_0005	yaaA	yaaA	99287.STM0005	yaaA	Putative cytoplasmic protein; Similar to E. coli orf, hypothetical protein (AAC73117.1); Blastp hit to AAC73117.1 (258 aa), 86% identity in aa 1 - 257; Belongs to the UPF0246 family.
STM14_0044	STM0035	STM0035	99287.STM0035	STM0035	Similar to E. coli putative sulfatase (AAC76701.1); Blastp hit to AAC76701.1 (497 aa), 26% identity in aa 2 - 420.
STM14_0061	rihC	rihC	99287.STM0051	rihC	Putative purine nucleoside hydrolase; Hydrolyzes both purine and pyrimidine ribonucleosides with a broad-substrate specificity.
STM14_0062	STM0052	STM0052	99287.STM0052	STM0052	Putative transcription regulator sensor for citrate; Similar to E. coli sequence similarity to Shigella regulator (AAC73721.1); Blastp hit to AAC73721.1 (226 aa), 47% identity in aa 5 - 223.
STM14_0133	leuB	leuB	99287.STM0112	leuB	3-isopropylmalate dehydrogenase; Catalyzes the oxidation of 3-carboxy-2-hydroxy-4- methylpentanoate (3-isopropylmalate) to 3-carboxy-4-methyl-2- oxopentanoate. The product decarboxylates to 4-methyl-2 oxopentanoate. Belongs to the isocitrate and isopropylmalate dehydrogenases family. LeuB type 1 subfamily.
STM14_0169	guaC	guaC	99287.STM0141	guaC	GMP reductase; Catalyzes the irreversible NADPH-dependent deamination of GMP to IMP. It functions in the conversion of nucleobase, nucleoside and nucleotide derivatives of G to A nucleotides, and in maintaining the intracellular balance of A and G nucleotides.
STM14_0191	STM0159	STM0159	99287.STM0159	STM0159	Putative restriction endonuclease.
STM14_0195	pdxA_2	pdxA_2	99287.STM2578	pdxJ	Carries out condensation and ring closure step after PdxA in pyridoxine biosynthesis; Catalyzes the complicated ring closure reaction between the two acyclic compounds 1-deoxy-D-xylulose-5-phosphate (DXP) and 3-amino- 2-oxopropyl phosphate (1-amino-acetone-3-phosphate or AAP) to form pyridoxine 5'-phosphate (PNP) and inorganic phosphate.
STM14_0197	speD	speD	99287.STM0165	speD	S-adenosylmethionine decarboxylase, proenzyme; Catalyzes the decarboxylation of S-adenosylmethionine to S- adenosylmethioninamine (dcAdoMet), the propylamine donor required for the synthesis of the polyamines spermine and spermidine from the diamine putrescine; Belongs to the prokaryotic AdoMetDC family. Type 2 subfamily.
STM14_0216	panB	panB	99287.STM0182	panB	3-methyl-2-oxobutanoate hydroxymethyltransferase; Catalyzes the reversible reaction in which hydroxymethyl group from 5,10-methylenetetrahydrofolate is transferred onto alpha- ketoisovalerate to form ketopantoate; Belongs to the PanB family.
STM14_0259	pyrH	pyrH	99287.STM0218	pyrH	Uridylate kinase; Catalyzes the reversible phosphorylation of UMP to UDP.
STM14_0538	ybaW	ybaW	99287.STM0454	ybaW	Putative esterase; Similar to E. coli orf, hypothetical protein (AAC73546.1); Blastp hit to AAC73546.1 (132 aa), 94% identity in aa 1 - 132.
STM14_0613	allB	allB	99287.STM0523	allB	Allantoinase; Catalyzes the conversion of allantoin (5-ureidohydantoin) to allantoic acid by hydrolytic cleavage of the five-member hydantoin ring; Belongs to the metallo-dependent hydrolases superfamily. Allantoinase family.
STM14_0674	nfnB	nfnB	99287.STM0578	nfnB	Dihydropteridine reductase; Reduction of a variety of nitroaromatic compounds using NADH (and to lesser extent NADPH) as source of reducing equivalents; two electrons are transferred. Capable of reducing nitrofurazone (By similarity).
STM14_0909	modC	modC	99287.STM0783	modC	Molybdate transporter; Part of the ABC transporter complex ModABC involved in molybdenum import. Responsible for energy coupling to the transport system; Belongs to the ABC transporter superfamily. Molybdate importer (TC 3.A.1.8) family.
STM14_1098	STM0972	STM0972	99287.STM0972	sopD2	Homologous to secreted protein sopD; Effector proteins function to alter host cell physiology and promote bacterial survival in host tissues. Contributes to the formation of Salmonella-induced filaments (Sifs) in infected epithelial cells and to replication in macrophages.
STM14_1236	pipC	pipC	99287.STM1090	pipC	Pathogenicity island encoded protein: SPI5; Molecular chaperone required for SopB/SigD stabilization and secretion; Belongs to the IpgE/SigE chaperone family.
STM14_1237	sopB	sopB	99287.STM1091	sopB	Pathogenicity island encoded protein: SPI5; Converts phosphatidylinositol 3,4,5-trisphosphate (PtdIns 3,4,5-P3) to PtdIns 3-P and prevents the transition of PtdIns 3-P to PtdIns 3,5-P2. It is one of the known effectors injected by Salmonella into the host cell and is required for invasion and for an efficient generation and maintenance of Salmonella-containing vacuole (SVC). Alteration of the pho…
STM14_1270	agp	agp	99287.STM1117	agp	Glucose-1-phosphatase precursor. (SW:AGP_SALTY).
STM14_1285	STM1127	STM1127	99287.STM1127	STM1127	Putative transcriptional regulator; Similar to E. coli orf, hypothetical protein (AAC75480.1); Blastp hit to AAC75480.1 (285 aa), 29% identity in aa 15 - 264.
STM14_1299	ycdW	ycdW	99287.STM1135	ycdW	Putative oxidoreductase; Catalyzes the NADPH-dependent reduction of glyoxylate and hydroxypyruvate into glycolate and glycerate, respectively.
STM14_1341	flgN	flgN	99287.STM1171	flgN	Flagellar biosynthesis protein; Required for the efficient initiation of filament assembly.
STM14_1345	flgB	flgB	99287.STM1174	flgB	Flagellar biosynthesis protein; Structural component of flagellum, the bacterial motility apparatus. Part of the rod structure of flagellar basal body.
STM14_1346	flgC	flgC	99287.STM1175	flgC	Flagellar biosynthesis protein; Cell-proximal portion of basal-body rod; flagellar basal-body rod protein FLGC (putative proximal rod protein). (SW:FLGC_SALTY); Belongs to the flagella basal body rod proteins family.
STM14_1347	flgD	flgD	99287.STM1176	flgD	Flagellar biosynthesis protein; Required for flagellar hook formation. May act as a scaffolding protein; Belongs to the FlgD family.
STM14_1348	flgE	flgE	99287.STM1177	flgE	Hook protein; Flagellar biosynthesis; flagellar hook protein flge. (SW:FLGE_SALTY); Belongs to the flagella basal body rod proteins family.
STM14_1349	flgF	flgF	99287.STM1178	flgF	Flagellar biosynthesis protein; Cell-proximal portion of basal-body rod; flagellar basal-body rod protein flgf (putative proximal rod protein). (SW:FLGF_SALTY); Belongs to the flagella basal body rod proteins family.
STM14_1350	flgG	flgG	99287.STM1179	flgG	Flagellar biosynthesis protein; Cell-distal portion of basal-body rod; flagellar basal-body rod protein flgg (distal rod protein). (SW:FLGG_SALTY); Belongs to the flagella basal body rod proteins family.
STM14_1354	flgK	flgK	99287.STM1183	flgK	Hook-filament junction protein 1; Flagellar biosynthesis protein; flagellar hook-associated protein 1 (HAP1). (SW:FLGK_SALTY); Belongs to the flagella basal body rod proteins family.
STM14_1355	flgL	flgL	99287.STM1184	flgL	Hook-filament junction protein; Flagellar biosynthesis protein; flagellar hook-associated protein 3 (HAP3) (hook-filament junctionprotein). (SW:FLGL_SALTY).
STM14_1578	STM1300	STM1300	99287.STM1300	STM1300	Putative periplasmic protein; Similar to E. coli orf, hypothetical protein (AAC74830.1); Blastp hit to AAC74830.1 (90 aa), 73% identity in aa 1 - 89.
STM14_1612	STM1328	STM1328	99287.STM1328	STM1328	Putative outer membrane protein.
STM14_1686	ssrB	ssrB	99287.STM1391	ssrB	Secretion system regulator: transcriptonal activator; Homologous with degU/uvrY/bvgA; SsrB (gi|2765824).
STM14_1691	ssaE	ssaE	99287.STM1396	ssaE	Secretion system effector; Putative secretory apparatus component (gi|3377860).
STM14_1693	STM1397	STM1397	99287.STM1397	sseA	Secretion system effector; Functions as a type III secretion system (TTSS) chaperone, which is required for SseB and SseD accumulation and secretion. May have a direct role in secretion of SseB and SseD, or may facilitate their correct folding, for efficient secretion and function. Required for survival and replication within epithelial cells and macrophages.
STM14_1695	sscA	sscA	99287.STM1399	sscA	Secretion system chaparone; Putative secretion chaperone (gi|3377863).
STM14_1698	sseE	sseE	99287.STM1402	sseE	Secretion system effector; SseE (gi|3377866).
STM14_1703	ssaH	ssaH	99287.STM1407	ssaH	Secretion system apparatus; SsaH (gi|3776128).
STM14_1707	ssaK	ssaK	99287.STM1411	ssaK	Secretion system apparatus protein SSAK. (SW:SSAK_SALTY).
STM14_1709	ssaM	ssaM	99287.STM1413	ssaM	Secretion system apparatus protein SSAM. (SW:SSAM_SALTY).
STM14_1734	nemA	nemA	99287.STM1436	nemA	Similar to E. coli N-ethylmaleimide reductase (AAC74722.1); Blastp hit to AAC74722.1 (365 aa), 92% identity in aa 1 - 365.
STM14_1861	STM1542	STM1542	99287.STM1542	STM1542	Putative zinc-binding dehydrogenase; Similar to E. coli starvation sensing protein (AAC74652.1); Blastp hit to AAC74652.1 (339 aa), 32% identity in aa 1 - 337.
STM14_1877	STM1554	STM1554	99287.STM1554	STM1554	Putative coiled-coil protein.
STM14_1901	STM1575	STM1575	99287.STM1575	STM1575	Putative transcriptional regulator, TetR family.
STM14_1928	srfA	srfA	99287.STM1593	srfA	ssrAB activated gene; SrfA (gi|8347258).
STM14_2022	STM1675	STM1675	99287.STM1675	STM1675	Putative short-chain alcohol dehydrogenase; Similar to E. coli putative oxidoreductase (AAC77206.1); Blastp hit to AAC77206.1 (237 aa), 80% identity in aa 1 - 237.
STM14_2050	steC	steC	99287.STM1698	steC	Putative inner membrane protein; Effector proteins function to alter host cell physiology and promote bacterial survival in host tissues. This protein is a kinase, which is required for SPI-2 TTSS-dependent F-actin meshwork formation in infected host cells.
STM14_2064	pyrF	pyrF	99287.STM1707	pyrF	Orotidine-5'-phosphate decarboxylase; Catalyzes the decarboxylation of orotidine 5'-monophosphate (OMP) to uridine 5'-monophosphate (UMP); Belongs to the OMP decarboxylase family. Type 1 subfamily.
STM14_2122	purU	purU	99287.STM1756	purU	Formyltetrahydrofolate hydrolase; Catalyzes the hydrolysis of 10-formyltetrahydrofolate (formyl-FH4) to formate and tetrahydrofolate (FH4).
STM14_2153	prsA	prsA	99287.STM1780	prsA	Phosphoribosylpyrophosphate synthetase; Involved in the biosynthesis of the central metabolite phospho-alpha-D-ribosyl-1-pyrophosphate (PRPP) via the transfer of pyrophosphoryl group from ATP to 1-hydroxyl of ribose-5-phosphate (Rib- 5-P).
STM14_2170	STM1795	STM1795	99287.STM1795	STM1795	Putative homolog of glutamic dehydrogenase; Similar to E. coli NADP-specific glutamate dehydrogenase (AAC74831.1); Blastp hit to AAC74831.1 (447 aa), 32% identity in aa 33 - 408; Belongs to the Glu/Leu/Phe/Val dehydrogenases family.
STM14_2174	ycgR	ycgR	99287.STM1798	ycgR	Putative inner membrane protein; Acts as a flagellar brake, regulating swimming and swarming in a bis-(3'-5') cyclic diguanylic acid (c-di-GMP)-dependent manner. Overexpression of this gene decreases swimming and swarming motility; those cells that are motile turn predominantly counterclockwise. The D- 118 mutant is still able to bind FliM but no longer affects motility upon overexpression. Binds…
STM14_2244	sopE2	sopE2	99287.STM1855	sopE2	TypeIII-secreted protein effector: invasion-associated protein; Activator for CDC42 by directly engaging this Rho GTPase and acting as potent guanine nucleotide exchange factor (GEF). This activation results in actin cytoskeleton rearrangements and stimulates membrane ruffling, promoting bacterial entry into non-phagocytic cells. Also activates NF-kB, p38 and ERK kinases, which are known to be in…
STM14_2322	argS	argS	99287.STM1909	argS	arginyl-tRNA synthetase. (SW:SYR_SALTY).
STM14_2330	cheZ	cheZ	99287.STM1915	cheZ	Chemotactic response protein; Plays an important role in bacterial chemotaxis signal transduction pathway by accelerating the dephosphorylation of phosphorylated CheY (CheY-P). Acts on free CheY-P. Belongs to the CheZ family.
STM14_2331	cheY	cheY	99287.STM1916	cheY	Chemotaxis regulator protein; Involved in the transmission of sensory signals from the chemoreceptors to the flagellar motors. In its active (phosphorylated or acetylated) form, CheY exhibits enhanced binding to a switch component, FliM, at the flagellar motor which induces a change from counterclockwise to clockwise flagellar rotation. Shows autophosphatase activity which is enhanced by CheZ.
STM14_2332	cheB	cheB	99287.STM1917	cheB	Methyl esterase; Involved in chemotaxis. Part of a chemotaxis signal transduction system that modulates chemotaxis in response to various stimuli. Catalyzes the demethylation of specific methylglutamate residues introduced into the chemoreceptors (methyl-accepting chemotaxis proteins or MCP) by CheR. Also mediates the irreversible deamidation of specific glutamine residues to glutamic acid (By si…
STM14_2333	cheR	cheR	99287.STM1918	cheR	Glutamate methyltransferase; Methylation of the membrane-bound methyl-accepting chemotaxis proteins (MCP) to form gamma-glutamyl methyl ester residues in MCP.
STM14_2334	cheM	cheM	99287.STM1919	cheM	Methyl accepting chemotaxis protein II; Receptor for the attractant L-aspartate and related amino and dicarboxylic acids. Tar mediates taxis away from the repellents cobalt and nickel. Unlike in E.coli tar, it does not mediates maltose taxis.
STM14_2335	cheW	cheW	99287.STM1920	cheW	Purine-binding chemotaxis protein; Involved in the transmission of sensory signals from the chemoreceptors to the flagellar motors.
STM14_2336	cheA	cheA	99287.STM1921	cheA	Sensory histitine protein kinase; Involved in the transmission of sensory signals from the chemoreceptors to the flagellar motors. CheA is autophosphorylated; it can transfer its phosphate group to either CheB or CheY.
STM14_2337	motB	motB	99287.STM1922	motB	Enables flagellar motor rotation; MotA and MotB comprise the stator element of the flagellar motor complex. Required for the rotation of the flagellar motor. Might be a linker that fastens the torque-generating machinery to the cell wall (By similarity).
STM14_2344	yecG	yecG	99287.STM1927	yecG	Putative universal stress protein; Required for resistance to DNA-damaging agents. Belongs to the universal stress protein A family.
STM14_2353	ftn	ftn	99287.STM1935	ftn	Cytoplasmic ferritin; Iron-storage protein.
STM14_2373	fliZ	fliZ	99287.STM1955	fliZ	Putative regulator of FliA; May regulate sigma factor activity.
STM14_2374	fliA	fliA	99287.STM1956	fliA	Sigma F (sigma 28) factor of RNA polymerase; Sigma factors are initiation factors that promote the attachment of RNA polymerase to specific initiation sites and are then released. This sigma factor controls the expression of flagella-related genes. May regulate the expression of genes involved in virulence.
STM14_2377	fliB	fliB	99287.STM1958	fliB	N-methylation of lysine residues in flagellin; Post-translationally modifies flagellin by methylation of epsilon amino group of surface-exposed lysine residues.
STM14_2378	fliC	fliC	99287.STM1959	fliC	Flagellar biosynthesis; Flagellin is the subunit protein which polymerizes to form the filaments of bacterial flagella.
STM14_2380	fliD	fliD	99287.STM1960	fliD	Filament capping protein; Required for the morphogenesis and for the elongation of the flagellar filament by facilitating polymerization of the flagellin monomers at the tip of growing filament. Forms a capping structure, which prevents flagellin subunits (transported through the central channel of the flagellum) from leaking out without polymerization at the distal end; Belongs to the FliD famil…
STM14_2381	fliS	fliS	99287.STM1961	fliS	Repressor of class 3a and 3b operons (RflA activity); Flagellar biosynthesis; flagellar protein FLIS. (SW:FLIS_SALTY); Belongs to the FliS family.
STM14_2382	fliT	fliT	99287.STM1962	fliT	Possible export chaperone for FliD; Dual-function protein that regulates the transcription of class 2 flagellar operons and that also acts as an export chaperone for the filament-capping protein FliD. As a transcriptional regulator, acts as an anti-FlhDC factor; it directly binds FlhC, thus inhibiting the binding of the FlhC/FlhD complex to class 2 promoters, resulting in decreased expression of …
STM14_2391	fliG	fliG	99287.STM1970	fliG	Flagellar biosynthesis protein; FliG is one of three proteins (FliG, FliN, FliM) that forms the rotor-mounted switch complex (C ring), located at the base of the basal body. This complex interacts with the CheY and CheZ chemotaxis proteins, in addition to contacting components of the motor that determine the direction of flagellar rotation (By similarity).
STM14_2392	fliH	fliH	99287.STM1971	fliH	Flagellar biosynthesis protein; Needed for flagellar regrowth and assembly.
STM14_2393	fliI	fliI	99287.STM1972	fliI	Flagellum-specific ATP synthase; Probable catalytic subunit of a protein translocase for flagellum-specific export, or a proton translocase involved in local circuits at the flagellum. May be involved in a specialized protein export pathway that proceeds without signal peptide cleavage; Belongs to the ATPase alpha/beta chains family.
STM14_2396	fliL	fliL	99287.STM1975	fliL	Flagellar biosynthesis; Controls the rotational direction of flagella during chemotaxis; Belongs to the FliL family.
STM14_2397	fliM	fliM	99287.STM1976	fliM	Flagellar biosynthesis protein; FliM is one of three proteins (FliG, FliN, FliM) that forms the rotor-mounted switch complex (C ring), located at the base of the basal body. This complex interacts with the CheY and CheZ chemotaxis proteins, in addition to contacting components of the motor that determine the direction of flagellar rotation (By similarity).
STM14_2398	fliN	fliN	99287.STM1977	fliN	Flagellar biosynthesis protein; FliN is one of three proteins (FliG, FliN, FliM) that form the rotor-mounted switch complex (C ring), located at the base of the basal body. This complex interacts with the CheY and CheZ chemotaxis proteins, in addition to contacting components of the motor that determine the direction of flagellar rotation (By similarity). Belongs to the FliN/MopA/SpaO family.
STM14_2506	cobU	cobU	99287.STM2018	cobU	Cobinamide kinase; Catalyzes ATP-dependent phosphorylation of adenosylcobinamide and addition of GMP to adenosylcobinamide phosphate. Belongs to the CobU/CobP family.
STM14_2512	cbiL	cbiL	99287.STM2024	cbiL	Synthesis of vitamin B12 adenosyl cobalamide precursor; Methylates cobalt-precorrin-2 at the C-20 position to produce cobalt-precorrin-3A in the anaerobic cobalamin biosynthesis pathway.
STM14_2513	cbiK	cbiK	99287.STM2025	cbiK	Synthesis of vitamin B12 adenosyl cobalamide precursor; Catalyzes the insertion of Co(2+) into sirohydrochlorin as part of the anaerobic pathway to cobalamin biosynthesis; Belongs to the CbiK family.
STM14_2515	cbiH	cbiH	99287.STM2027	cbiH	Synthesis of vitamin B12 adenosyl cobalamide precursor; Methyltransferase that likely catalyzes the ring contraction and methylation of C-17 in cobalt-factor III to form cobalt-factor IV. May also convert cobalt-precorrin-3 to cobalt-precorrin-4.
STM14_2517	cbiF	cbiF	99287.STM2029	cbiF	Synthesis of vitamin B12 adenosyl cobalamide precursor; Catalyzes the methylation of C-11 in cobalt-precorrin-4 to form cobalt-precorrin-5A.
STM14_2521	cbiC	cbiC	99287.STM2033	cbiC	Synthesis of vitamin B12 adenosyl cobalamide precursor; Catalyzes the conversion of cobalt-precorrin-8 to cobyrinate; Belongs to the CobH/CbiC family.
STM14_2523	cbiA	cbiA	99287.STM2035	cbiA	Synthesis of vitamin B12 adenosyl cobalamide precursor; Catalyzes the ATP-dependent amidation of the two carboxylate groups at positions a and c of cobyrinate, using either L-glutamine or ammonia as the nitrogen source. Is able to use other nucleotide triphosphates as substrate, such as GTP or UTP, although less efficiently than ATP; Belongs to the CobB/CbiA family.
STM14_2557	sopA	sopA	99287.STM2066	sopA	Secreted effector protein of Salmonella; Effector proteins function to alter host cell physiology and promote bacterial survival in host tissues. This protein is an E3 ubiquitin ligase that interferes with host's ubiquitination pathway. Required for inducing polymorphonuclear leukocytes migration across the intestinal epithelium. Preferentially uses host UBE2D1 (UBCH5A), UBE2D2 (UBCH5B) and UBE2L…
STM14_2637	STM2138	STM2138	99287.STM2138	STM2138	Putative cytoplasmic protein.
STM14_2693	STM2186	STM2186	99287.STM2186	preT	Putative NADPH-dependent glutamate synthase beta chain or related oxidoreductase; Involved in pyrimidine base degradation. Catalyzes physiologically the reduction of uracil to 5,6-dihydrouracil (DHU) by using NADH as a specific cosubstrate. It also catalyzes the reverse reaction and the reduction of thymine to 5,6-dihydrothymine (DHT) (By similarity).
STM14_2707	STM2194	STM2194	99287.STM2194	yeiG	Putative esterase; Serine hydrolase involved in the detoxification of formaldehyde.
STM14_2720	nfo	nfo	99287.STM2203	nfo	Endonuclease IV; Endonuclease IV plays a role in DNA repair. It cleaves phosphodiester bonds at apurinic or apyrimidinic (AP) sites, generating a 3'-hydroxyl group and a 5'-terminal sugar phosphate.
STM14_2775	narP	narP	99287.STM2246	narP	Response regulator in two-component regulatory system with NarQ (or NarX); Similar to E. coli nitrate/nitrite response regulator (sensor NarQ) (AAC75253.1); Blastp hit to AAC75253.1 (215 aa), 88% identity in aa 1 - 215.
STM14_2813	nrdB	nrdB	99287.STM2278	nrdB	Ribonucleoside-diphosphate reductase 1, beta subunit; Provides the precursors necessary for DNA synthesis. Catalyzes the biosynthesis of deoxyribonucleotides from the corresponding ribonucleotides. R2 contains the tyrosyl radical required for catalysis; Belongs to the ribonucleoside diphosphate reductase small chain family.
STM14_2817	glpQ	glpQ	99287.STM2282	glpQ	Similar to E. coli glycerophosphodiester phosphodiesterase, periplasmic (AAC75299.1); Blastp hit to AAC75299.1 (358 aa), 89% identity in aa 1 - 357.
STM14_2852	STM2314	STM2314	99287.STM2314	STM2314	Putative chemotaxis signal transduction protein; Similar to E. coli positive regulator of CheA protein activity (AAC74957.1); Blastp hit to AAC74957.1 (167 aa), 25% identity in aa 18 - 151.
STM14_2875	yfbR	yfbR	99287.STM2332	yfbR	Putative hydrolase of HD superfamily; Catalyzes the strictly specific dephosphorylation of 2'- deoxyribonucleoside 5'-monophosphates.
STM14_2903	ubiX	ubiX	99287.STM2356	ubiX	3-octaprenyl-4-hydroxybenzoate carboxy-lyase; Flavin prenyltransferase that catalyzes the synthesis of the prenylated FMN cofactor (prenyl-FMN) for 4-hydroxy-3-polyprenylbenzoic acid decarboxylase UbiD. The prenyltransferase is metal-independent and links a dimethylallyl moiety from dimethylallyl monophosphate (DMAP) to the flavin N5 and C6 atoms of FMN.
STM14_2918	pdxB	pdxB	99287.STM2370	pdxB	Erythronate-4-phosphate dehydrogenase; Catalyzes the oxidation of erythronate-4-phosphate to 3- hydroxy-2-oxo-4-phosphonooxybutanoate.
STM14_2968	yfeD	yfeD	99287.STM2414	yfeD	Putative negative regulator; Similar to E. coli orf, hypothetical protein (AAC75456.1); Blastp hit to AAC75456.1 (130 aa), 70% identity in aa 1 - 129.
STM14_3003	ucpA	ucpA	99287.STM2445	ucpA	Similar to E. coli putative oxidoreductase (AAC75479.1); Blastp hit to AAC75479.1 (285 aa), 92% identity in aa 23 - 285; Belongs to the short-chain dehydrogenases/reductases (SDR) family.
STM14_3004	STM2446	STM2446	99287.STM2446	STM2446	Putative iron-dependent peroxidase; Similar to E. coli orf, hypothetical protein (AAC75484.1); Blastp hit to AAC75484.1 (308 aa), 94% identity in aa 10 - 308.
STM14_3013	eutK	eutK	99287.STM2455	eutK	Putative carboxysome structural protein; May be involved in the formation of a specific microcompartment in the cell in which the metabolism of potentially toxic by-products takes place; Belongs to the bacterial microcompartments protein family.
STM14_3023	eutM	eutM	99287.STM2465	eutM	Putative detox protein in ethanolamine utilization; May be involved in the formation of a specific microcompartment in the cell in which the metabolism of potentially toxic by-products takes place; Belongs to the bacterial microcompartments protein family.
STM14_3038	yffH	yffH	99287.STM2477	yffH	Putative pyrophosphohydrolase; Nucleoside diphosphate sugar hydrolase that hydrolyzes GDP- mannose as its preferred substrate, yielding GMP and mannose-1- phosphate.
STM14_3046	dapE	dapE	99287.STM2483	dapE	N-succinyl-diaminopimelate deacylase; Catalyzes the hydrolysis of N-succinyl-L,L-diaminopimelic acid (SDAP), forming succinate and LL-2,6-diaminoheptanedioate (DAP), an intermediate involved in the bacterial biosynthesis of lysine and meso-diaminopimelic acid, an essential component of bacterial cell walls. Can also hydrolyze all N-terminal Asp dipeptides except Asp-Pro. Asp-Ser is the best subst…
STM14_3052	dapA	dapA	99287.STM2489	dapA	Dihydrodipicolinate synthase; Catalyzes the condensation of (S)-aspartate-beta-semialdehyde [(S)-ASA] and pyruvate to 4-hydroxy-tetrahydrodipicolinate (HTPA).
STM14_3135	hmpA	hmpA	99287.STM2556	hmpA	Dihydropteridine reductase 2; Is involved in NO detoxification in an aerobic process, termed nitric oxide dioxygenase (NOD) reaction that utilizes O(2) and NAD(P)H to convert NO to nitrate, which protects the bacterium from various noxious nitrogen compounds. Therefore, plays a central role in the inducible response to nitrosative stress. Belongs to the globin family. Two-domain flavohemoproteins…
STM14_3220	no ortholog
STM14_3243	yfiD	yfiD	99287.STM2646	yfiD	Putative formate acetyltransferase; Acts as a radical domain for damaged PFL and possibly other radical proteins.
STM14_3310	STM2746	STM2746	99287.STM2746	STM2746	Putative excinuclease ATPase subunit.
STM14_3338	fljB	fljB	99287.STM2771	fljB	Filament structural protein; Flagellin is the subunit protein which polymerizes to form the filaments of bacterial flagella.
STM14_3350	pipB2	pipB2	99287.STM2780	pipB2	pipB-like protein; Effector proteins function to alter host cell physiology and promote bacterial survival in host tissues. Involved in the reorganization of late endosome/lysosome (LE/Lys) compartments in mammalian cells. Necessary and sufficient to link kinesin-1 onto the Salmonella-containing vacuole (SCV) membrane. Required for centrifugal extension of lysosomal glycoprotein-rich membrane tub…
STM14_3370	ygaE	ygaE	99287.STM2794	ygaE	Putative GntR family transcriptional repressor; Similar to E. coli putative transcriptional regulator (AAC75711.1); Blastp hit to AAC75711.1 (226 aa), 87% identity in aa 10 - 225.
STM14_3425	srlD	srlD	99287.STM2835	srlD	Similar to E. coli glucitol (sorbitol)-6-phosphate dehydrogenase (AAC75747.1); Blastp hit to AAC75747.1 (259 aa), 97% identity in aa 1 - 259; Belongs to the short-chain dehydrogenases/reductases (SDR) family.
STM14_3468	orgB	orgB	99287.STM2869	orgA	Putative flagellar biosynthesis/type III secretory pathway protein; Oxygen-regulated protein required for bacterial internalization.
STM14_3469	orgA	orgA	99287.STM2869	orgA	Putative flagellar biosynthesis/type III secretory pathway protein; Oxygen-regulated protein required for bacterial internalization.
STM14_3472	prgI	prgI	99287.STM2873	prgI	Cytoplasmic cell invasion protein; Required for invasion of epithelial cells; Belongs to the MxiH/PrgI/YscF family.
STM14_3473	prgH	prgH	99287.STM2874	prgH	Cell invasion protein; Required for invasion of epithelial cells.
STM14_3475	hilA	hilA	99287.STM2876	hilA	Invasion genes transcription activator; The main transcriptional regulator of the Salmonella pathogenicity island 1 (SPI1) gene expression. Activates the expression of invasion genes by a direct action at their promoters and also indirectly by increasing the level of InvF. Also binds upstream of prgH and directly activates the expression of prgHIJK operon.
STM14_3477	sptP	sptP	99287.STM2878	sptP	Protein tyrosine phosphate; Effector proteins function to alter host cell physiology and promote bacterial survival in host tissues. This protein includes tyrosine phosphatase and GTPase activating protein (GAP) activities. After bacterial internalization, GAP mediates the reversal of the cytoskeletal changes induced by SopE. This function is independent of its tyrosine phosphatase activity, whic…
STM14_3478	sicP	sicP	99287.STM2879	sicP	Chaparone related to virulence; Molecular chaperone required for SptP stabilization and secretion.
STM14_3481	sipA	sipA	99287.STM2882	sipA	Cell invasion protein; Actin-binding protein that interferes with host cell actin cytoskeleton. It stimulates actin polymerization and counteracts F- actin destabilizing proteins. Potentiates SipC activity; both are required for an efficient bacterial internalization. In vitro, forms a complex with host cell protein T-plastin increasing actin bundling. It inhibits ADF/cofilin-directed depolymeriz…
STM14_3482	sipD	sipD	99287.STM2883	sipD	Cell invasion protein; Required for translocation of effector proteins via the type III secretion system SPI-1, which is essential for an efficient bacterial internalization. Probably acts by modulating the secretion of SipA, SipB, and SipC.
STM14_3483	sipC	sipC	99287.STM2884	sipC	Cell invasion protein; Actin-binding protein that interferes with host cell actin cytoskeleton. Nucleates actin polymerization and condensates actin filaments into cables (bundling). SipA potenciates SipC activity and both are required for an efficient bacterial internalization by the host cell.
STM14_3484	sipB	sipB	99287.STM2885	sipB	Cell invasion protein; Required for entry into the host cell through presentation or delivery of SipC at the host cell plasma membrane. Along with SipC, is necessary for the transfer of other effector proteins into the host cell. Induces macrophage apoptosis either by binding and activating the proapoptotic enzyme caspase-1 (caspase-1 dependent), resulting in the release of interleukin-1 beta act…
STM14_3485	sicA	sicA	99287.STM2886	sicA	Surface presentation of antigens; Type III secretion-associated chaperone required for SipB and SipC stabilization. Prevents premature association of SipB with SipC, which may lead to their targeting for degradation. Along with InvF, required for transcription activation of sigDE (sopB pipC), sicAsipBCDA, and sopE.
STM14_3490	spaO	spaO	99287.STM2891	spaO	Surface presentation of antigens; Involved in a secretory pathway responsible for the surface presentation of determinants needed for the entry of Salmonella species into mammalian cells.
STM14_3491	invJ	invJ	99287.STM2892	invJ	Surface presentation of antigens; Involved in a secretory pathway responsible for the surface presentation of determinants needed for the entry of Salmonella species into mammalian cells; Belongs to the SpaN family.
STM14_3493	invC	invC	99287.STM2894	invC	Surface presentation of antigens; Necessary for efficient entry of S.typhimurium into cultured epithelial cells. Probable catalytic subunit of a protein translocase. May energize the protein export apparatus encoded in the inv locus which is required for the surface presentation of determinants needed for the entry of salmonella species into mammalian cells.
STM14_3494	invB	invB	99287.STM2895	invB	Surface presentation of antigens; Involved in a secretory pathway responsible for the surface presentation of determinants needed for the entry of Salmonella species into mammalian cells. Chaperone specialized in the storage of effectors within the bacterial cytoplasm, maintaining them in a secretion- competent state, and allowing their immediate delivery to target cells upon contact of the bacte…
STM14_3495	invA	invA	99287.STM2896	invA	Invasion protein; Involved in the invasion of the cells of the intestinal epithelium. Could be involved in the translocation of the InvE protein; Belongs to the FHIPEP (flagella/HR/invasion proteins export pore) family.
STM14_3497	invG	invG	99287.STM2898	invG	Outer membrane invasion protein; Component of the type III secretion system (T3SS), also called injectisome, which is used to inject bacterial effector proteins into eukaryotic host cells. Forms a ring-shaped multimeric structure with an apparent central pore in the outer membrane.
STM14_3517	ygbM	ygbM	99287.STM2915	ygbM	Putative endonuclease; Similar to E. coli orf, hypothetical protein (AAC75781.1); Blastp hit to AAC75781.1 (258 aa), 79% identity in aa 1 - 258; Belongs to the hyi family.
STM14_3518	ygbL	ygbL	99287.STM2916	ygbL	Similar to E. coli putative epimerase/aldolase (AAC75780.1); Blastp hit to AAC75780.1 (212 aa), 85% identity in aa 1 - 211.
STM14_3550	sopD	sopD	99287.STM2945	sopD	Secreted protein in the Sop family; Effector proteins function to alter host cell physiology and promote bacterial survival in host tissues. Contributes to replication in macrophages. Plays a role, cooperatively with SopB, in membrane fission and macropinosome formation during invasion.
STM14_3568	gudD	gudD	99287.STM2960	gudD	D-glucarate dehydratase; Similar to E. coli putative glucarate dehydratase (AAC75829.1); Blastp hit to AAC75829.1 (446 aa), 97% identity in aa 1 - 446.
STM14_3569	ygcY	ygcY	99287.STM2961	ygcY	Similar to E. coli putative glucarate dehydratase (AAC75830.1); Blastp hit to AAC75830.1 (446 aa), 95% identity in aa 1 - 446.
STM14_3586	fucO	fucO	99287.STM2973	fucO	Similar to E. coli L-1,2-propanediol oxidoreductase (AAC75841.1); Blastp hit to AAC75841.1 (383 aa), 91% identity in aa 2 - 383.
STM14_3587	fucA	fucA	99287.STM2974	fucA	L-fuculose-1-phosphate aldolase; Involved in the degradation of L-fucose and D-arabinose. Catalyzes the reversible cleavage of L-fuculose 1-phosphate (Fuc1P) to yield dihydroxyacetone phosphate (DHAP) and L-lactaldehyde.
STM14_3733	metK	metK	99287.STM3090	metK	Methionine adenosyltransferase 1; Catalyzes the formation of S-adenosylmethionine (AdoMet) from methionine and ATP. The overall synthetic reaction is composed of two sequential steps, AdoMet formation and the subsequent tripolyphosphate hydrolysis which occurs prior to release of AdoMet from the enzyme.
STM14_3750	ansB	ansB	99287.STM3106	ansB	Similar to E. coli periplasmic L-asparaginase II (AAC75994.1); Blastp hit to AAC75994.1 (348 aa), 92% identity in aa 1 - 348.
STM14_3770	STM3121	STM3121	99287.STM3121	STM3121	Putative transcriptional regulator (gi|5852589); Belongs to the LysR transcriptional regulatory family.
STM14_3785	STM3131	STM3131	99287.STM3131	STM3131	Putative cytoplasmic protein.
STM14_3799	STM3138	STM3138	99287.STM3138	STM3138	Similar to E. coli methyl-accepting chemotaxis protein I, serine sensor receptor (AAC77311.1); Blastp hit to AAC77311.1 (551 aa), 30% identity in aa 319 - 463.
STM14_3811	hybC	hybC	99287.STM3147	hybC	Similar to E. coli probable large subunit, hydrogenase-2 (AAC76030.1); Blastp hit to AAC76030.1 (567 aa), 94% identity in aa 1 - 567.
STM14_3813	hybA	hybA	99287.STM3149	hybA	Unknown; Intitally thought to be hydrogenase-2 small subunit which now identified as hybO; similar to E. coli hydrogenase-2 small subunit (AAC76032.1); Blastp hit to AAC76032.1 (328 aa), 95% identity in aa 1 - 328.
STM14_3817	STM3152	STM3152	99287.STM3152	STM3152	Similar to E. coli methyl-accepting chemotaxis protein I, serine sensor receptor (AAC77311.1); Blastp hit to AAC77311.1 (551 aa), 43% identity in aa 1 - 551.
STM14_3841	STM3169	STM3169	99287.STM3169	STM3169	Similar to E. coli putative solute-binding transport protein (AAC76603.1); Blastp hit to AAC76603.1 (328 aa), 28% identity in aa 7 - 320.
STM14_3852	mdaB	mdaB	99287.STM3179	mdaB	NADPH specific quinone oxidoreductase; Drug modulator; similar to E. coli modulator of drug activity B (AAC76064.1); Blastp hit to AAC76064.1 (193 aa), 92% identity in aa 1 - 192.
STM14_3869	ribB	ribB	99287.STM3195	ribB	3,4 dihydroxy-2-butanone-4-phosphate synthase; Catalyzes the conversion of D-ribulose 5-phosphate to formate and 3,4-dihydroxy-2-butanone 4-phosphate.
STM14_3893	STM3216	STM3216	99287.STM3216	STM3216	Similar to E. coli methyl-accepting chemotaxis protein I, serine sensor receptor (AAC77311.1); Blastp hit to AAC77311.1 (551 aa), 36% identity in aa 2 - 523.
STM14_3894	aer	aer	99287.STM3217	aer	Aerotaxis sensor receptor; Senses cellular redox state or proton motive force; similar to E. coli aerotaxis sensor receptor, flavoprotein (AAC76107.1); Blastp hit to AAC76107.1 (506 aa), 83% identity in aa 1 - 506.
STM14_3930	garR	garR	99287.STM3248	garR	Tartronate semialdehyde reductase (TSAR); Catalyzes the reduction of tatronate semialdehyde to D- glycerate; Belongs to the HIBADH-related family. 2-hydroxy-3- oxopropionate reductase subfamily.
STM14_3931	garL	garL	99287.STM3249	garL	2-dehydro-3-deoxy-galactarate Aldolase; Catalyzes the reversible retro-aldol cleavage of both 5-keto- 4-deoxy-D-glucarate and 2-keto-3-deoxy-D-glucarate to pyruvate and tartronic semialdehyde; Belongs to the HpcH/HpaI aldolase family. KDGluc aldolase subfamily.
STM14_3978	folP	folP	99287.STM3295	folP	7,8-dihydropteroate synthase; Catalyzes the condensation of para-aminobenzoate (pABA) with 6-hydroxymethyl-7,8-dihydropterin diphosphate (DHPt-PP) to form 7,8- dihydropteroate (H2Pte), the immediate precursor of folate derivatives.
STM14_4004	yrbI	yrbI	99287.STM3316	yrbI	Putative protein of HAD superfamily; Catalyzes the hydrolysis of 3-deoxy-D-manno-octulosonate 8- phosphate (KDO 8-P) to 3-deoxy-D-manno-octulosonate (KDO) and inorganic phosphate; Belongs to the KdsC family.
STM14_4083	fis	fis	99287.STM3385	fis	Site-specific DNA inversion stimulation factor; Activates ribosomal RNA transcription. Plays a direct role in upstream activation of rRNA promoters; Belongs to the transcriptional regulatory Fis family.
STM14_4209	yrfG	yrfG	99287.STM3496	yrfG	Similar to E. coli putative phosphatase (AAC76424.1); Blastp hit to AAC76424.1 (237 aa), 85% identity in aa 16 - 237.
STM14_4215	pckA	pckA	99287.STM3500	pckA	Phosphoenolpyruvate carboxykinase; Involved in the gluconeogenesis. Catalyzes the conversion of oxaloacetate (OAA) to phosphoenolpyruvate (PEP) through direct phosphoryl transfer between the nucleoside triphosphate and OAA.
STM14_4260	asd	asd	99287.STM3539	asd	Aspartate-semialdehyde dehydrogenase; Catalyzes the NADPH-dependent formation of L-aspartate- semialdehyde (L-ASA) by the reductive dephosphorylation of L-aspartyl- 4-phosphate; Belongs to the aspartate-semialdehyde dehydrogenase family.
STM14_4266	gntR	gntR	99287.STM3543	gntR	Transcriptional repressor gnt-I; gntUKR; GalR/LacI family; similar to E. coli regulator of gluconate (gnt) operon (AAC76463.1); Blastp hit to AAC76463.1 (313 aa), 97% identity in aa 1 - 304.
STM14_4273	STM3548	STM3548	99287.STM3548	STM3548	Putative cytoplasmic protein; ORF 245 (gi|4456875).
STM14_4275	STM3550	STM3550	99287.STM3550	STM3550	Similar to E. coli putative hydrolase (AAC76404.1); Blastp hit to AAC76404.1 (292 aa), 28% identity in aa 24 - 289, 71% identity in aa 7 - 20.
STM14_4294	livJ	livJ	99287.STM3567	livJ	High-affinity branched-chain amino acid transporter; This protein is a component of the leucine, isoleucine, valine, threonine transport system, which is one of the two periplasmic binding protein-dependent transport systems of the high-affinity transport of the branched-chain amino acids; Belongs to the leucine-binding protein family.
STM14_4305	tcp	tcp	99287.STM3577	tcp	Methyl-accepting transmembrane citrate/phenol chemoreceptor; Acts as a receptor for citrate and mediates taxis away from phenol. Also mediates an attractant response to metal-citrate complexes.
STM14_4348	kdgK	kdgK	99287.STM3612	kdgK	Similar to E. coli ketodeoxygluconokinase (AAC76551.1); Blastp hit to AAC76551.1 (382 aa), 92% identity in aa 74 - 381.
STM14_4414	xylA	xylA	99287.STM3661	xylA	Similar to E. coli D-xylose isomerase (AAC76589.1); Blastp hit to AAC76589.1 (440 aa), 92% identity in aa 1 - 440.
STM14_4421	avtA	avtA	99287.STM3665	avtA	Valine-pyruvate aminotransferase; Similar to E. coli alanine-alpha-ketoisovalerate (or valine-pyruvate) transaminase, transaminase C (AAC76596.1); Blastp hit to AAC76596.1 (417 aa), 92% identity in aa 1 - 415.
STM14_4452	lldR	lldR	99287.STM3693	lldR	Putative transcriptional GntR family regulator for lct operon; Similar to E. coli transcriptional regulator (AAC76628.1); Blastp hit to AAC76628.1 (258 aa), 86% identity in aa 1 - 258.
STM14_4453	lldD	lldD	99287.STM3694	lldD	L-lactate dehydrogenase; Catalyzes the conversion of L-lactate to pyruvate. Is coupled to the respiratory chain; Belongs to the FMN-dependent alpha-hydroxy acid dehydrogenase family.
STM14_4457	STM3697	STM3697	99287.STM3697	STM3697	Putative mandelate racemase; Catalyzes the efficient dehydration of both L-talarate and galactarate to 5-keto-4-deoxy-D-glucarate. Also catalyzes the epimerization of L-talarate to galactarate; epimerization occurs in competition with dehydration. Is required for the utilization of L- talarate as a carbon source. Also functions in galactarate utilization. Is not active on other acid sugars; Belon…
STM14_4493	dut	dut	99287.STM3731	dut	Deoxyuridinetriphosphatase; This enzyme is involved in nucleotide metabolism: it produces dUMP, the immediate precursor of thymidine nucleotides and it decreases the intracellular concentration of dUTP so that uracil cannot be incorporated into DNA; Belongs to the dUTPase family.
STM14_4674	asnA	asnA	99287.STM3877	asnA	Similar to E. coli asparagine synthetase A (AAC76767.1); Blastp hit to AAC76767.1 (330 aa), 94% identity in aa 1 - 330; Belongs to the class-II aminoacyl-tRNA synthetase family. AsnA subfamily.
STM14_4849	fdhE	fdhE	99287.STM4034	fdhE	Putative formate dehydrogenase formation protein; Necessary for formate dehydrogenase activity. Belongs to the FdhE family.
STM14_4863	STM4044	STM4044	99287.STM4044	STM4044	Putative iron-containing alcohol dehydrogenase; Similar to E. coli putative oxidoreductase (AAC76613.1); Blastp hit to AAC76613.1 (382 aa), 47% identity in aa 8 - 379.
STM14_4903	yneB	yneB	99287.STM4078	yneB	Putative fructose-1,6-bisphosphate aldolase; Involved in the degradation of phospho-AI-2, thereby terminating induction of the lsr operon and closing the AI-2 signaling cycle. Catalyzes the transfer of an acetyl moiety from 3-hydroxy-5- phosphonooxypentane-2,4-dione to CoA to form glycerone phosphate and acetyl-CoA.
STM14_4905	STM4080	STM4080	99287.STM4080	lsrE	Similar to E. coli D-ribulose-5-phosphate 3-epimerase (AAC76411.1); Blastp hit to AAC76411.1 (225 aa), 26% identity in aa 1 - 217.
STM14_4912	glpK	glpK	99287.STM4086	glpK	Glycerol kinase; Key enzyme in the regulation of glycerol uptake and metabolism. Catalyzes the phosphorylation of glycerol to yield sn- glycerol 3-phosphate.
STM14_4939	STM4108	STM4108	99287.STM4108	gldA	Similar to E. coli glycerol dehydrogenase, (NAD) (AAC76927.1); Blastp hit to AAC76927.1 (380 aa), 91% identity in aa 14 - 380.
STM14_5121	STM4261	STM4261	99287.STM4261	STM4261	Putative inner membrane protein; Fusion of two hypothetical proteins; (gi|7467255) and (gi|7467255).
STM14_5144	nrfB	nrfB	99287.STM4278	nrfB	Formate-dependent nitrite reductase; A penta-haeme cytochrome c; similar to E. coli formate-dependent nitrite reductase; a penta-haeme cytochrome c (AAC77041.1); Blastp hit to AAC77041.1 (190 aa), 88% identity in aa 1 - 190.
STM14_5171	melA	melA	99287.STM4298	melA	Alpha-galactosidase. (SW:AGAL_SALTY); Belongs to the glycosyl hydrolase 4 family.
STM14_5187	STM4314	STM4314	99287.STM4314	STM4314	Putative luxR family bacterial regulatory proteins.
STM14_5202	aspA	aspA	99287.STM4326	aspA	Similar to E. coli aspartate ammonia-lyase (aspartase) (AAC77099.1); Blastp hit to AAC77099.1 (493 aa), 97% identity in aa 16 - 493.
STM14_5262	yjfP	yjfP	99287.STM4380	yjfP	Putative hydrolase of the alpha/beta superfamily; Similar to E. coli orf, hypothetical protein (AAC77147.1); Blastp hit to AAC77147.1 (249 aa), 71% identity in aa 1 - 249.
STM14_5285	ytfG	ytfG	99287.STM4401	ytfG	Similar to E. coli putative oxidoreductase (AAC77168.1); Blastp hit to AAC77168.1 (286 aa), 80% identity in aa 1 - 278.
STM14_5312	STM4421	STM4421	99287.STM4421	STM4421	Similar to E. coli phenylacetaldehyde dehydrogenase (AAC74467.1); Blastp hit to AAC74467.1 (500 aa), 34% identity in aa 22 - 500.
STM14_5369	yjgM	yjgM	99287.STM4473	yjgM	Putative acetyltransferase; Hypothetical 18.3 Kda protein in miaE 3'region (ORF 18.3). (SW:YJGM_SALTY); Belongs to the acetyltransferase family.
STM14_5446	tsr	tsr	99287.STM4533	tsr	Serine sensor receptor; similar to E. coli methyl-accepting chemotaxis protein I, serine sensor receptor (AAC77311.1); Blastp hit to AAC77311.1 (551 aa), 86% identity in aa 1 - 551.
STM14_5619	PSLT101	not found
